# Supplementary material for: Evolutionary selection of pestivirus variants with altered or no microRNA dependency
Source: Nucleic Acids Res. 2020 May 6;48(10):5555–71. doi: 10.1093/nar/gkaa300 (PMC7261151; doi:10.1093/nar/gkaa300)
Supplement: gkaa300_Supplemental_Files [file gkaa300_supplemental_files.zip]

Archive with 2 entries (2 files):
- Kokkonos - BVDV miRNA tropism Supplementaries revised FINAL proofs.docx
- Kokkonos - BVDV miRNA tropism Supplementary Data 1.xls
