# Supplementary material for: Evolutionary selection of pestivirus variants with altered or no microRNA dependency
Source: Nucleic Acids Res. 2020 May 6;48(10):5555–71. doi: 10.1093/nar/gkaa300 (PMC7261151; doi:10.1093/nar/gkaa300)
Supplement: gkaa300_Supplemental_Files [file gkaa300_supplemental_files.zip › Kokkonos - BVDV miRNA tropism Supplementary Data 1.xls]

## Sheet: BVDV-let-7-7N
S2	Input	6hrs	12hrs	24hrs	miRNA
CACTTT	0.00234811	0.0415087	0.681493	0.888152	bta-miR-17-5p
TACCTC	0.000294914	0.00810337	0.0230962	0.0269919	bta-let-7a-5p
TAAGCT	0.000347177	0.00195721	0.00256797	0.0148463	bta-miR-21-5p
CGCTTT	0.000209053	0.000150554	0.00821752	0.00958169	bta-miR-17-5p-like
CACCTC	0.000313579	0.00532254	0.00726814	0.00863928	bta-let-7a-5p-like
AACCTC	0.000369575	0.00152326	0.00222558	0.00768911	bta-miR-377-5p
CACGTT	0.000324778	0.000602218	0.0120461	0.00685513	bta-miR-17-5p-like
GACCTC	0.000283714	0.00346275	0.00522933	0.00657886	bta-let-7a-5p-like
CACATT	0.000283714	0.00089447	0.00273917	0.00333074	bta-miR-17-5p-like
CACTGT	0.000235184	0.000194835	0.00614757	0.00312935	bta-miR-17-5p-like
CACTTC	0.000261316	1.77123e-05	0.00107388	0.00284791	bta-miR-17-5p-like
TACTTT	0.00025385	0.000185979	0.000435777	0.00167312	bta-miR-17-5p-like
CTCTTT	0.00019412	0.000106274	0.00284812	0.00162148	bta-miR-17-5p-like
CACCTT	0.000261316	0.000699635	0.00315939	0.0015466	bta-miR-17-5p-like
CCCTTT	0.000212786	0.000123986	0.00258354	0.00122127	bta-miR-17-5p-like
AAGCTC	0.000354643	0.000699635	0	0.00107152	bta-miR-27b-5p
TGCCTC	0.000276248	0.000425095	0.00224114	0.000996641	bta-let-7a-5p-like
CTGTGA	0.000298647	0.000301109	0.003066	0.000857214	bta-miR-27a-3p
CACTTG	0.000268782	0.00011513	0.00202325	0.000813321	bta-miR-17-5p-like
CGCCTC	0.000179188	8.85614e-05	0.000295706	0.000805575	bta-miR-3197
CAATTT	0.000335978	0.000433951	0.00141628	0.000772009	bta-miR-17-5p-like
ACACTC	0.00024265	0.00027454	0.000233452	0.000493156	bta-miR-574-5p
CTACCT	0.000257583	0.00027454	3.1127e-05	0.000444099	bta-let-7a-5p-like
CACTAT	0.000354643	3.54246e-05	0.00126064	0.000405369	bta-miR-17-5p-like
CACTTA	0.000321045	0.00023026	0.00496475	0.000338238	bta-miR-17-5p-like
AACTTT	0.000365842	4.42807e-05	0.000949372	0.000338238	bta-miR-17-5p-like
TACCGC	0.000321045	0.000150554	0.000638103	0.000315	bta-let-7a-5p-like
CAGTTT	0.00024265	0.000336533	0.00121395	0.000309837	bta-miR-17-5p-like
TTGCAC	0.000287448	0.00150554	0	0.000265943	bta-miR-19a-3p
CACTCT	0.000201587	1.77123e-05	0.000389087	0.000242705	bta-miR-17-5p-like
CGCGTT	0.00020532	1.77123e-05	0.000606976	0.00017041	bta-miR-523-3p
GCACTT	0.000223985	0.00104502	0.000498031	0.0001575	bta-miR-17-5p-like
AGCCTC	0.000272515	1.77123e-05	0.000513595	0.000154918	bta-miR-485-5p
CACCGC	0.000276248	8.85614e-05	0.000249016	0.000149754	bta-miR-4746-3p
CATTTT	0.000279981	0.000159411	0.000249016	0.000149754	bta-miR-17-5p-like
CGCTGT	0.000138124	0.00061993	0.000389087	0.000147172	NA
AACCGC	0.000339711	0.000265684	6.22539e-05	0.000147172	NA
CACGGT	0.000209053	1.77123e-05	0.000840428	0.000129099	NA
CAAGTT	0.000227718	0.000203691	0.000217889	0.000129099	NA
GACTTT	0.000220252	0.000549081	0.000591412	0.000111025	bta-miR-17-5p-like
GTTTAC	0.000265049	0.00108931	9.33809e-05	8.5205e-05	bta-miR-30a-5p
CACGTG	0.000175455	0.000451663	0.000280143	7.74591e-05	NA
CCCCTC	0.00020532	0.000983032	0	7.74591e-05	bta-miR-423-5p
TTCCTC	0.000250117	0.00103617	6.22539e-05	7.74591e-05	bta-miR-3928
GCTGCT	0.000153056	0.000212547	0.000326833	7.48772e-05	bta-miR-15a-5p
GACCGC	0.000182921	2.65684e-05	0.000155635	6.97132e-05	NA
TGCCGC	0.000212786	1.77123e-05	0.000108944	6.97132e-05	NA
TCCCTC	0.000212786	0.000611074	0.000155635	6.19673e-05	bta-miR-3126-5p
CTCGTT	0.000175455	8.85614e-06	0.000295706	5.93853e-05	NA
CACAGT	0.000250117	0	0.000171198	5.16394e-05	bta-miR-892a
CACGTC	0.000268782	8.85614e-06	3.1127e-05	4.90575e-05	NA
CGATTT	0.000179188	0.000451663	0.000202325	4.90575e-05	NA
CGCATT	7.46617e-05	8.85614e-06	9.33809e-05	4.90575e-05	NA
CTCTGT	0.000167989	1.77123e-05	0.000108944	4.90575e-05	bta-miR-4797-5p
TACCAC	0.000362109	0.000770484	0.000155635	4.90575e-05	bta-miR-4536-5p
CAATGT	0.000272515	0.0005048	9.33809e-05	4.64755e-05	NA
CCCGTT	0.000227718	0.00108931	0.000202325	4.38935e-05	NA
CCCTGT	0.000246384	1.77123e-05	9.33809e-05	4.38935e-05	NA
GCTGGA	0.000123192	8.85614e-06	0	4.38935e-05	NA
CTCATT	0.000279981	0.000770484	3.1127e-05	4.13115e-05	NA
TATCTC	0.000309846	0.000805909	0	3.87296e-05	NA
CACCTG	0.000294914	0.000442807	0.000342396	3.61476e-05	bta-miR-125a-3p
GGTAAC	0.00024265	0.000185979	0.00101163	3.61476e-05	NA
TACCTT	0.000332245	0.00038967	3.1127e-05	3.61476e-05	bta-miR-548ag
ATCCTC	0.000306113	1.77123e-05	0	3.35656e-05	bta-miR-1185-5p
CGCTTG	0.000138124	8.85614e-06	0.000124508	3.35656e-05	NA
CTCCTC	0.000186654	0.000867902	6.22539e-05	3.35656e-05	bta-miR-3150b-3p
GATAGC	0.000227718	0	1.55635e-05	3.35656e-05	NA
TGTTTT	0.000171722	0	0	3.35656e-05	NA
TAAGCG	0.000291181	2.65684e-05	0.000435777	3.35656e-05	NA
CACATG	0.000250117	0.00038967	6.22539e-05	3.09837e-05	bta-miR-3607-5p
CACGAT	0.000324778	8.85614e-06	9.33809e-05	3.09837e-05	NA
CACTGG	0.000134391	0	4.66904e-05	3.09837e-05	bta-miR-199a-5p
CCTGAA	0.000403173	0.000256828	1.55635e-05	3.09837e-05	NA
CGCTAT	0.000235184	1.77123e-05	0.000186762	3.09837e-05	NA
CTATTT	0.000190387	0	7.78174e-05	3.09837e-05	bta-miR-3121-3p
CAAATT	0.000294914	0.000637642	7.78174e-05	3.09837e-05	NA
CAAGCT	0.00025385	0.000301109	3.1127e-05	3.09837e-05	bta-miR-4453
GCGGAC	0.000223985	8.85614e-06	0	3.09837e-05	NA
TACGTT	0.000335978	1.77123e-05	3.1127e-05	3.09837e-05	NA
TAGGTT	0.00024265	0	0	3.09837e-05	NA
AACTGT	0.00025385	0.000478232	9.33809e-05	3.09837e-05	NA
CACGCT	0.000265049	0.000983032	6.22539e-05	2.84017e-05	NA
CCATTT	0.000227718	0.000407382	4.66904e-05	2.84017e-05	bta-miR-224-3p
CGGTTT	0.000216519	1.77123e-05	9.33809e-05	2.84017e-05	bta-miR-1537
TAAGTT	0.000294914	0	3.1127e-05	2.84017e-05	NA
AAATTT	0.000321045	0.000814765	6.22539e-05	2.84017e-05	bta-miR-513a-3p
ACCCTC	0.00025385	0.000168267	4.66904e-05	2.58197e-05	NA
AGCCAC	0.000324778	6.1993e-05	0	2.58197e-05	NA
AGTATT	0.000182921	0.000177123	0	2.58197e-05	bta-miR-200b-3p
CACCAT	0.000373308	2.65684e-05	0.000466904	2.58197e-05	NA
CAATAT	0.000384508	1.77123e-05	6.22539e-05	2.58197e-05	NA
GGCCTC	0.000197853	0.00113359	9.33809e-05	2.58197e-05	bta-miR-5008-5p
TCAGAA	0.000291181	0.000451663	0	2.58197e-05	bta-miR-4762-3p
AACCTT	0.000335978	0.00038967	3.1127e-05	2.58197e-05	NA
CACATA	0.000358376	0.000646498	0.000155635	2.32377e-05	NA
CACGTA	0.000362109	8.85614e-06	0.000124508	2.32377e-05	NA
CAGGTT	0.00024265	0.000991888	0.000155635	2.32377e-05	bta-miR-490-3p
CGCCTT	0.000197853	0.000788197	9.33809e-05	2.32377e-05	bta-miR-524-3p
CGCTTA	0.000257583	0	6.22539e-05	2.32377e-05	NA
CTCTTG	0.000134391	0	6.22539e-05	2.32377e-05	bta-miR-335-5p
CAATGC	0.000347177	8.85614e-06	0	2.32377e-05	NA
GCCTCT	0.000197853	0.000141698	1.55635e-05	2.32377e-05	NA
GGCAGG	6.71955e-05	0	0	2.32377e-05	bta-miR-4722-3p
TACCCC	0.000362109	0.00038967	6.22539e-05	2.32377e-05	NA
TAAGGT	0.000164256	0	0	2.32377e-05	NA
ATCAGG	5.59963e-05	8.85614e-06	0	2.06558e-05	NA
CACCAC	0.000317312	0.00073506	9.33809e-05	2.06558e-05	NA
CACTAG	0.000220252	0.000141698	4.66904e-05	2.06558e-05	NA
CGAAAC	0.000343444	0.00104502	1.55635e-05	2.06558e-05	bta-miR-5705
CTGCCC	0.00025385	0	0	2.06558e-05	NA
CAATAG	0.000317312	8.85614e-06	0	2.06558e-05	NA
GACCAC	0.000358376	5.31368e-05	0.00040465	2.06558e-05	NA
GCAGAA	0.00030238	0	0	2.06558e-05	bta-miR-544a
GTTCAT	0.000216519	0.000655354	0	2.06558e-05	NA
GAATTG	0.000235184	0	0.000171198	2.06558e-05	NA
TCCTCT	0.000272515	0.000602218	0	2.06558e-05	bta-miR-3125
AACCAC	0.0004965	3.54246e-05	0	2.06558e-05	bta-miR-1273g-5p
ACCAAG	0.000377042	0.000460519	0	1.80738e-05	NA
ACGTCG	0.000171722	0	0	1.80738e-05	NA
ATAAAC	0.000455436	0.000309965	0.000435777	1.80738e-05	NA
CACCGT	0.000197853	8.85614e-06	3.1127e-05	1.80738e-05	NA
CAGTGT	0.000216519	0.00023026	0.000155635	1.80738e-05	NA
CCCCTT	0.000272515	0.000602218	4.66904e-05	1.80738e-05	bta-miR-3936
CCCTCT	0.000190387	0	3.1127e-05	1.80738e-05	NA
CCCTTG	0.000246384	8.85614e-06	9.33809e-05	1.80738e-05	NA
CCGAAG	0.000287448	0.000611074	1.55635e-05	1.80738e-05	NA
CCAAGA	0.000265049	0	0	1.80738e-05	NA
CGAGTT	0.000212786	2.65684e-05	1.55635e-05	1.80738e-05	NA
CGCCGC	0.000160523	0.00132842	3.1127e-05	1.80738e-05	bta-miR-3960
CTCTAT	0.000212786	8.85614e-06	3.1127e-05	1.80738e-05	bta-miR-3976
CTCTCT	0.00024265	3.54246e-05	1.55635e-05	1.80738e-05	NA
CAATCC	0.000276248	0.00127528	0	1.80738e-05	NA
CAATTG	0.000216519	0.00038967	1.55635e-05	1.80738e-05	NA
GACCTT	0.000223985	8.85614e-06	3.1127e-05	1.80738e-05	bta-miR-3974
GATAGA	0.000261316	0.000487088	0	1.80738e-05	NA
GAACTC	0.000261316	0.000336533	3.1127e-05	1.80738e-05	NA
TATACA	0.000410639	0.000708491	1.55635e-05	1.80738e-05	bta-miR-568
TGTGAG	0.000216519	8.85614e-06	0	1.80738e-05	bta-miR-342-3p
TAAGAT	0.000298647	0.000557937	0.000466904	1.80738e-05	bta-miR-200a-5p
ATATAG	0.000265049	0.000309965	1.55635e-05	1.54918e-05	NA
CACTGC	0.000235184	8.85614e-06	1.55635e-05	1.54918e-05	NA
GAGACC	0.000279981	0	0	1.54918e-05	NA
GAGCTC	0.000216519	6.1993e-05	0	1.54918e-05	bta-miR-3670
GCCCAA	0.000324778	0.000549081	0	1.54918e-05	NA
GTGGCG	8.9594e-05	8.85614e-06	7.78174e-05	1.54918e-05	NA
TAAGCA	0.000335978	1.77123e-05	0	1.54918e-05	NA
AACCCC	0.000433038	0.000194835	0.000326833	1.54918e-05	bta-miR-193b-5p
AGATCG	0.000220252	8.85614e-06	0	1.29099e-05	NA
ATCTCC	0.000257583	0.000327677	0.000498031	1.29099e-05	bta-miR-3676-5p
ATCTTT	0.000235184	0.0011513	3.1127e-05	1.29099e-05	NA
CAGATT	0.000306113	0.000752772	1.55635e-05	1.29099e-05	NA
CATGTT	0.000231451	0.000699635	4.66904e-05	1.29099e-05	NA
CCCATT	0.00019412	0	6.22539e-05	1.29099e-05	bta-miR-4506
CCCTAT	0.000294914	0.00154982	3.1127e-05	1.29099e-05	bta-miR-135a-3p
CGCTCT	0.000182921	1.77123e-05	0.000824864	1.29099e-05	NA
CTCCTT	0.000223985	0.000194835	4.66904e-05	1.29099e-05	bta-miR-3173-3p
CTGTTA	0.00019412	3.54246e-05	0	1.29099e-05	NA
CAACTC	0.000309846	0.000327677	0	1.29099e-05	bta-miR-219-1-3p
CAATCT	0.000231451	0.000185979	0.000591412	1.29099e-05	NA
GACCTG	0.000220252	0.00170038	0.000108944	1.29099e-05	NA
GACGTC	0.000272515	0.0011513	1.55635e-05	1.29099e-05	NA
GACGTT	0.000182921	0.000451663	0.000124508	1.29099e-05	NA
GACTGT	0.000160523	8.85614e-06	1.55635e-05	1.29099e-05	NA
GCCAAC	0.00030238	2.65684e-05	4.66904e-05	1.29099e-05	NA
TACATC	0.000332245	0.000203691	3.1127e-05	1.29099e-05	bta-miR-3171
TACGTC	0.000279981	8.85614e-06	1.55635e-05	1.29099e-05	NA
TACTTC	0.000235184	0	1.55635e-05	1.29099e-05	bta-miR-548ao-5p
TGCTTT	0.000209053	8.85614e-06	4.66904e-05	1.29099e-05	bta-miR-4422
TAATTT	0.000321045	0.000354246	0.000108944	1.29099e-05	NA
AACGTT	0.000313579	8.85614e-06	0.000124508	1.29099e-05	NA
AGCTTT	0.000209053	0	4.66904e-05	1.03279e-05	bta-miR-320a
CACATC	0.000347177	0.000681923	4.66904e-05	1.03279e-05	NA
CACCTA	0.000354643	0.000407382	0.000264579	1.03279e-05	NA
CACTCG	0.000272515	8.85614e-06	3.1127e-05	1.03279e-05	NA
CACTGA	0.000287448	8.85614e-06	9.33809e-05	1.03279e-05	bta-miR-4276
CACAAT	0.000339711	0.000584505	0.000435777	1.03279e-05	NA
CAGCTT	0.000309846	0.000283397	3.1127e-05	1.03279e-05	bta-miR-320e
CCCCCA	0.000373308	0.000407382	1.55635e-05	1.03279e-05	bta-miR-1275
CCCTTA	0.000306113	0.000407382	1.55635e-05	1.03279e-05	NA
CGCGGT	0.000182921	0	1.55635e-05	1.03279e-05	NA
CGCGTG	0.000186654	0.0005048	9.33809e-05	1.03279e-05	bta-miR-3186-3p
CGCTGG	9.33271e-05	8.85614e-06	0	1.03279e-05	bta-miR-4738-5p
CGCTTC	0.000160523	1.77123e-05	4.66904e-05	1.03279e-05	NA
CTATTA	0.000268782	0.00109816	1.55635e-05	1.03279e-05	bta-miR-633
CTCTTA	0.000287448	0.000371958	1.55635e-05	1.03279e-05	NA
CTGTTT	0.000160523	0.00027454	0.000108944	1.03279e-05	NA
CAAGAT	0.000343444	4.42807e-05	0	1.03279e-05	NA
GCCCTC	0.000235184	0.00142584	4.66904e-05	1.03279e-05	bta-miR-3616-3p
GCCTCA	0.000223985	8.85614e-06	0	1.03279e-05	NA
GAAATT	0.00030238	0	0	1.03279e-05	NA
TACCTA	0.000321045	0.00162067	6.22539e-05	1.03279e-05	bta-miR-331-5p
TTCTTT	0.000171722	0	0	1.03279e-05	bta-miR-186-5p
AACGTC	0.000332245	0.000283397	1.55635e-05	1.03279e-05	NA
AAGCGC	0.000313579	0.000487088	0	1.03279e-05	NA
AAGAAA	0.000586094	0.000460519	0.000295706	1.03279e-05	NA
AATATC	0.000354643	8.85614e-06	0	1.03279e-05	bta-miR-3145-3p
ACGTGA	0.00025385	8.85614e-06	3.1127e-05	7.74591e-06	NA
AGTTTC	0.000175455	0	1.55635e-05	7.74591e-06	bta-miR-4738-3p
ATCCGC	0.000220252	0.000442807	1.55635e-05	7.74591e-06	NA
ATTGAT	0.000395707	0.000309965	0	7.74591e-06	NA
CAGGTG	0.000141857	0	0	7.74591e-06	bta-miR-3622a-3p
CATCTA	0.000395707	0	0	7.74591e-06	NA
CCCGTG	0.000209053	0	1.55635e-05	7.74591e-06	NA
CCCTTC	0.000235184	0.000212547	0	7.74591e-06	bta-miR-3179
CCGTTT	0.00024265	0.000256828	3.1127e-05	7.74591e-06	bta-miR-553
CCTTTT	0.000231451	8.85614e-06	1.55635e-05	7.74591e-06	NA
CGTGTT	0.000186654	1.77123e-05	0	7.74591e-06	NA
CTCCCT	0.000209053	1.77123e-05	1.55635e-05	7.74591e-06	bta-miR-1321
CAAAAT	0.000421839	0	0	7.74591e-06	NA
GACTTA	0.000294914	0.000956463	6.22539e-05	7.74591e-06	NA
GGCCGC	0.000123192	0	1.55635e-05	7.74591e-06	NA
GGAACG	0.000190387	0	0	7.74591e-06	NA
GTGTTC	0.000175455	0.000203691	0	7.74591e-06	NA
GTTAAC	0.000231451	0.000185979	0	7.74591e-06	NA
GAACAG	0.00035091	0.00195721	0	7.74591e-06	bta-miR-26b-3p
GAAGTT	0.000197853	7.97053e-05	0	7.74591e-06	NA
TACACT	0.000358376	0.000221404	0	7.74591e-06	bta-miR-4280
TACGCC	0.000328511	8.85614e-05	0	7.74591e-06	NA
TCCCGC	0.000212786	2.65684e-05	0.000513595	7.74591e-06	NA
TCCTTT	0.000227718	0.000327677	1.55635e-05	7.74591e-06	NA
TCGAAC	0.00030238	0.000194835	1.55635e-05	7.74591e-06	NA
TGCCAC	0.000231451	8.85614e-06	0	7.74591e-06	bta-miR-3688-5p
TAAGCC	0.000321045	0.000974175	0.000513595	7.74591e-06	NA
AAACTG	0.000362109	0.000637642	0	7.74591e-06	bta-miR-4328
AAAGTT	0.000328511	2.65684e-05	0	7.74591e-06	NA
AACATT	0.000291181	0.000354246	0.000108944	7.74591e-06	bta-miR-33a-3p
AACTTC	0.00025385	0.00106274	0	7.74591e-06	bta-miR-4670-3p
AAGGGA	0.000130658	2.65684e-05	0	7.74591e-06	bta-miR-204-5p
AAAAGT	0.000265049	1.77123e-05	0	7.74591e-06	bta-miR-5003-3p
ACACAT	0.000276248	8.85614e-06	0.000108944	5.16394e-06	NA
ACCGCC	0.000291181	0.000805909	1.55635e-05	5.16394e-06	NA
ACCTCC	0.000235184	0.000203691	0	5.16394e-06	bta-miR-3689d
ACCTTT	0.000283714	0.00147898	3.1127e-05	5.16394e-06	bta-miR-548m
AGAGTT	0.000238917	0.00154982	3.1127e-05	5.16394e-06	bta-miR-618
AGCAGT	0.00015679	0.00073506	0.000124508	5.16394e-06	NA
AGCCGC	0.000212786	8.85614e-06	0.000435777	5.16394e-06	NA
AGTCGG	0.000190387	0	0	5.16394e-06	NA
ATCCAC	0.000321045	0.0010096	0	5.16394e-06	bta-miR-3691-5p
CACTCA	0.000365842	0.000575649	1.55635e-05	5.16394e-06	bta-miR-4658
CACTCC	0.000287448	0.00116901	3.1127e-05	5.16394e-06	bta-miR-122-5p
CACTAA	0.000429305	0.000150554	0.000217889	5.16394e-06	bta-miR-3591-5p
CAGAGT	0.000220252	8.85614e-06	0	5.16394e-06	bta-miR-514a-5p
CAGGAT	0.000313579	0	0	5.16394e-06	NA
CAGTCT	0.000246384	8.85614e-06	1.55635e-05	5.16394e-06	bta-miR-4463
CAGTTA	0.000358376	0.00112473	1.55635e-05	5.16394e-06	NA
CAGTTG	0.000261316	0	6.22539e-05	5.16394e-06	NA
CATATT	0.000313579	0.000256828	3.1127e-05	5.16394e-06	bta-miR-4517
CATTAT	0.000298647	0.000256828	0.000466904	5.16394e-06	NA
CATTGT	0.000201587	0.000593361	3.1127e-05	5.16394e-06	NA
CATTTA	0.000324778	0.000292253	0.000233452	5.16394e-06	NA
CATTTC	0.000238917	0.000283397	0	5.16394e-06	NA
CCACCC	0.00030238	0.000185979	9.33809e-05	5.16394e-06	bta-miR-363-5p
CCAGTT	0.000153056	1.77123e-05	0.000295706	5.16394e-06	bta-miR-582-3p
CCATTA	0.000246384	0.000416239	0	5.16394e-06	NA
CCCCGA	0.00020532	0	1.55635e-05	5.16394e-06	NA
CCTCAC	0.000291181	0.000478232	0.000451341	5.16394e-06	bta-miR-1294
CCAAGG	0.000119459	0	0	5.16394e-06	bta-miR-212-5p
CGATTC	0.000190387	8.85614e-06	1.55635e-05	5.16394e-06	NA
CGCATA	0.000246384	1.77123e-05	1.55635e-05	5.16394e-06	NA
CGCCGG	0.000130658	0.000460519	0	5.16394e-06	NA
CGCCTA	0.00024265	2.65684e-05	0.000140071	5.16394e-06	NA
CGCCTG	0.000175455	0.000487088	1.55635e-05	5.16394e-06	bta-miR-3937
CGCGTC	0.000197853	0.000442807	0	5.16394e-06	NA
CGCTAG	0.000216519	0	3.1127e-05	5.16394e-06	NA
CGCTAA	0.000291181	3.54246e-05	1.55635e-05	5.16394e-06	NA
CGGATT	0.000164256	0	1.55635e-05	5.16394e-06	NA
CGGTGT	0.000108259	3.54246e-05	1.55635e-05	5.16394e-06	NA
CTCGAT	0.000216519	0	0.000622539	5.16394e-06	NA
CTCTTC	0.000134391	0	1.55635e-05	5.16394e-06	NA
CTGTCT	0.00019412	0.000743916	0.000544722	5.16394e-06	bta-miR-4524b-3p
CAAACT	0.000354643	0.000513656	0.000155635	5.16394e-06	NA
CAAAGT	0.000309846	0.00023026	1.55635e-05	5.16394e-06	NA
CAACTT	0.000328511	0.000646498	4.66904e-05	5.16394e-06	bta-miR-382-5p
CAAGCC	0.00030238	8.85614e-06	0.000171198	5.16394e-06	NA
CAAGTA	0.000339711	7.97053e-05	1.55635e-05	5.16394e-06	NA
CAATTA	0.000328511	7.97053e-05	6.22539e-05	5.16394e-06	NA
CAATTC	0.000332245	0.000363102	1.55635e-05	5.16394e-06	bta-miR-219-2-3p
GACATC	0.000201587	0.000283397	1.55635e-05	5.16394e-06	bta-miR-2964a-5p
GACCTA	0.000347177	0	0.000295706	5.16394e-06	NA
GACGAT	0.000227718	0	0	5.16394e-06	NA
GACTCC	0.000235184	0.000354246	0	5.16394e-06	bta-miR-1289
GACTTC	0.000265049	8.85614e-06	1.55635e-05	5.16394e-06	NA
GACTTG	0.000190387	8.85614e-06	4.66904e-05	5.16394e-06	NA
GACAAA	0.000421839	0.000159411	0	5.16394e-06	NA
GATTTG	0.000186654	0	0	5.16394e-06	bta-miR-4762-5p
GCCCTT	0.000212786	0.000177123	0.000202325	5.16394e-06	NA
GCCTTT	0.000197853	0.000805909	0.000451341	5.16394e-06	bta-miR-548an
GCGGAT	0.000190387	0.000788197	0	5.16394e-06	NA
GGCTTT	0.000138124	8.85614e-06	3.1127e-05	5.16394e-06	NA
GTCCTC	0.000209053	0.000327677	1.55635e-05	5.16394e-06	bta-miR-4751
GAAGCT	0.000272515	0	0	5.16394e-06	NA
TACATT	0.000317312	8.85614e-06	1.55635e-05	5.16394e-06	NA
TACCGT	0.000317312	0.000469375	0	5.16394e-06	NA
TACGCT	0.000339711	0.000903326	1.55635e-05	5.16394e-06	NA
TACTCT	0.000261316	1.77123e-05	0	5.16394e-06	NA
TACTGT	0.000268782	8.85614e-06	0	5.16394e-06	bta-miR-101-3p
TAGCTC	0.000272515	0.000371958	3.1127e-05	5.16394e-06	bta-miR-610
TAGTTT	0.000276248	8.85614e-05	0	5.16394e-06	NA
TATATT	0.000212786	8.85614e-06	0.000326833	5.16394e-06	bta-miR-1277-5p
TCCCAC	0.000294914	0	1.55635e-05	5.16394e-06	bta-miR-4648
TCGGTT	0.000216519	0.000859046	1.55635e-05	5.16394e-06	NA
TCTGGC	0.000141857	0	0	5.16394e-06	NA
TGAGCC	0.000272515	0.000433951	0.000124508	5.16394e-06	bta-miR-24-3p
TGAGCT	0.000209053	0.000690779	0	5.16394e-06	NA
TGCGTT	0.000212786	0	0	5.16394e-06	bta-miR-3912
TTCCGC	0.000201587	0.00027454	9.33809e-05	5.16394e-06	NA
TTCGAT	0.000216519	0.000797053	0.000186762	5.16394e-06	NA
TTTGGG	5.59963e-05	0	0.000295706	5.16394e-06	bta-miR-186-3p
TAACTC	0.00030238	0.000451663	4.66904e-05	5.16394e-06	bta-miR-4424
TAATCT	0.000294914	8.85614e-06	0	5.16394e-06	NA
AAAGCT	0.000369575	0.000345389	0.000108944	5.16394e-06	NA
AACCTA	0.000433038	0.000345389	0	5.16394e-06	NA
AACTGC	0.00024265	0	3.1127e-05	5.16394e-06	NA
AAGCAC	0.000466636	0.00147012	1.55635e-05	5.16394e-06	bta-miR-636
AAGTTT	0.000335978	0.000354246	0.000124508	5.16394e-06	NA
AATTTA	0.00035091	0.000425095	0.000482468	5.16394e-06	NA
ACACAG	0.000354643	0.00077934	4.66904e-05	2.58197e-06	NA
ACACGC	0.000306113	0.000150554	0	2.58197e-06	NA
ACAGGT	0.000216519	0	0	2.58197e-06	NA
ACAGTC	0.00030238	0.000469375	4.66904e-05	2.58197e-06	NA
ACAGTG	0.000201587	0.000221404	0	2.58197e-06	bta-miR-1208
ACATAG	0.000272515	8.85614e-06	0.000451341	2.58197e-06	NA
ACATCC	0.000261316	8.85614e-06	0	2.58197e-06	bta-miR-4764-5p
ACATTT	0.000265049	0	0	2.58197e-06	NA
ACCCCC	0.000283714	0.000752772	0.000420214	2.58197e-06	NA
ACCGTT	0.000279981	2.65684e-05	0	2.58197e-06	NA
ACCAAT	0.000332245	0	0	2.58197e-06	NA
ACGAGA	0.00025385	0.00138156	0	2.58197e-06	NA
ACGCTC	0.000261316	0.0005048	0	2.58197e-06	NA
ACGTGT	0.000182921	0	0.000902682	2.58197e-06	NA
ACTGCT	0.000268782	0.000123986	0	2.58197e-06	bta-miR-4274
ACTGAA	0.00039944	8.85614e-06	1.55635e-05	2.58197e-06	NA
ACTTTA	0.00025385	0.00139927	9.33809e-05	2.58197e-06	NA
ACAATC	0.00030238	0.000318821	0	2.58197e-06	bta-miR-219-5p
AGACAC	0.000347177	7.97053e-05	0	2.58197e-06	bta-miR-4711-3p
AGAGCC	0.000212786	0.000664211	0	2.58197e-06	bta-miR-760
AGATGT	0.000220252	0	1.55635e-05	2.58197e-06	NA
AGCATT	0.000134391	0	1.55635e-05	2.58197e-06	NA
AGCGGG	4.4797e-05	8.85614e-06	0	2.58197e-06	NA
AGCGTT	0.000246384	0	0	2.58197e-06	NA
AGCTGG	0.000134391	0	0	2.58197e-06	bta-miR-4267
AGGATT	0.000220252	0	0	2.58197e-06	bta-miR-500a-5p
AGGTAT	0.000283714	0.000584505	0	2.58197e-06	bta-miR-875-5p
AGGTGA	0.000272515	0	0.000622539	2.58197e-06	NA
AGGTTT	0.000186654	0	0	2.58197e-06	NA
AGTACC	0.000321045	0.000460519	1.55635e-05	2.58197e-06	NA
AGTCTT	0.000216519	0.00154097	0.000638103	2.58197e-06	bta-miR-4432
AGTGTT	0.000212786	0.000451663	0	2.58197e-06	bta-miR-141-3p
AGAAAT	0.000377042	8.85614e-06	0	2.58197e-06	NA
ATAGCT	0.000250117	0.000743916	3.1127e-05	2.58197e-06	NA
ATATGA	0.000343444	0	0.000342396	2.58197e-06	bta-miR-5007-3p
ATATTG	0.000164256	0.00027454	0	2.58197e-06	bta-miR-16-2-3p
ATATTT	0.000235184	0.000540225	0	2.58197e-06	NA
ATATAA	0.000406906	0.000363102	1.55635e-05	2.58197e-06	NA
ATCATG	0.000197853	0	0	2.58197e-06	NA
ATCCCT	0.000231451	0.00027454	0	2.58197e-06	NA
ATCCTT	0.000261316	8.85614e-06	1.55635e-05	2.58197e-06	bta-miR-541-5p
ATCGAC	0.000298647	8.85614e-06	0.000466904	2.58197e-06	NA
ATCGAT	0.000265049	2.65684e-05	0	2.58197e-06	NA
ATCGGG	7.09286e-05	0	0	2.58197e-06	NA
ATGATT	0.000268782	0.00109816	3.1127e-05	2.58197e-06	NA
ATGCTC	0.000257583	0	0	2.58197e-06	NA
ATGGCC	0.000238917	0	0.000249016	2.58197e-06	bta-miR-4529-5p
ATGTCC	0.000298647	8.85614e-06	0.000140071	2.58197e-06	NA
ATTATT	0.000223985	0.000832477	0.000451341	2.58197e-06	NA
ATTCCA	0.000317312	0	0	2.58197e-06	bta-miR-3673
ATTTCC	0.000268782	0	0	2.58197e-06	bta-miR-5093
ATAATA	0.000455436	7.97053e-05	0	2.58197e-06	bta-miR-4795-3p
CACACA	0.000444237	8.85614e-06	0	2.58197e-06	bta-miR-147a
CACACT	0.000279981	1.77123e-05	0.000295706	2.58197e-06	bta-miR-648
CACAGA	0.00024265	0.000336533	0.000202325	2.58197e-06	NA
CACAGC	0.000186654	9.74175e-05	0	2.58197e-06	NA
CACAGG	0.000138124	0	0	2.58197e-06	bta-miR-1914-5p
CACCCC	0.000313579	0.000425095	0	2.58197e-06	bta-miR-342-5p
CACCCT	0.000306113	0.000363102	1.55635e-05	2.58197e-06	NA
CACCAA	0.000462902	0.00105388	0	2.58197e-06	NA
CACGAC	0.000365842	0	0	2.58197e-06	bta-miR-4440
CACGAG	0.000335978	0	4.66904e-05	2.58197e-06	NA
CACGGG	6.71955e-05	0	0	2.58197e-06	NA
CACAAC	0.000391974	0.000867902	0	2.58197e-06	NA
CAGACT	0.00025385	0.000495944	1.55635e-05	2.58197e-06	NA
CAGCCT	0.000291181	7.97053e-05	0.000249016	2.58197e-06	bta-miR-3929
CAGCGT	0.000220252	0.000336533	0.000342396	2.58197e-06	NA
CAGGCT	0.000231451	0	0	2.58197e-06	bta-miR-596
CAGGGT	0.000138124	8.85614e-06	1.55635e-05	2.58197e-06	bta-miR-10a-5p
CAGTAT	0.000328511	0	4.66904e-05	2.58197e-06	NA
CAGTGA	0.000328511	0	0.000669229	2.58197e-06	bta-miR-181b-3p
CAGTGC	0.000287448	8.85614e-06	0	2.58197e-06	NA
CAGTGG	0.000100793	0.00011513	0	2.58197e-06	bta-miR-181a-2-3p
CAGTTC	0.000257583	3.54246e-05	1.55635e-05	2.58197e-06	NA
CAGAAA	0.000518899	0	0.000108944	2.58197e-06	NA
CAGAAT	0.000377042	8.85614e-06	1.55635e-05	2.58197e-06	bta-miR-4778-5p
CATCAG	0.000291181	0	0	2.58197e-06	bta-miR-4502
CATCCG	0.000272515	0	0	2.58197e-06	bta-miR-105-3p
CATGTA	0.000294914	0.000203691	1.55635e-05	2.58197e-06	bta-miR-4666a-5p
CATTGA	0.000306113	0	0	2.58197e-06	NA
CATAAT	0.00035091	0.000673067	0	2.58197e-06	NA
CCACTC	0.000231451	0	0.000326833	2.58197e-06	bta-miR-4481
CCAGCC	0.000257583	1.77123e-05	0	2.58197e-06	bta-miR-3652
CCATTC	0.000287448	8.85614e-06	0.000482468	2.58197e-06	bta-miR-4790-3p
CCATTG	0.000227718	8.85614e-06	1.55635e-05	2.58197e-06	NA
CCCAGT	0.000216519	0	0	2.58197e-06	NA
CCCATA	0.000380775	0.000965319	0	2.58197e-06	bta-miR-3115
CCCCAT	0.000343444	0.00027454	7.78174e-05	2.58197e-06	bta-miR-3675-5p
CCCCCT	0.000309846	0.000611074	0	2.58197e-06	bta-miR-4716-3p
CCCCGC	0.000201587	2.65684e-05	0	2.58197e-06	bta-miR-744-5p
CCCGGT	0.000186654	8.85614e-06	1.55635e-05	2.58197e-06	bta-miR-4655-5p
CCCGTA	0.00025385	0.00140813	0	2.58197e-06	NA
CCCTAG	0.000332245	0	0	2.58197e-06	NA
CCCAAC	0.000283714	0.000912183	0.000918245	2.58197e-06	bta-miR-3147
CCCAAT	0.00030238	0.000522512	1.55635e-05	2.58197e-06	NA
CCGATG	0.000257583	0	0	2.58197e-06	NA
CCGCTA	0.000231451	8.85614e-06	0.000373523	2.58197e-06	bta-miR-4321
CCGGAC	0.000294914	0.000177123	0.000295706	2.58197e-06	NA
CCGGTT	0.000175455	8.85614e-06	0	2.58197e-06	NA
CCGTGT	0.000220252	0	3.1127e-05	2.58197e-06	bta-miR-602
CCGAAA	0.000403173	0	0	2.58197e-06	NA
CCTACA	0.000313579	8.85614e-06	0	2.58197e-06	bta-miR-135b-3p
CCTTCA	0.000227718	0.000221404	0.000451341	2.58197e-06	NA
CCTTGT	0.000175455	8.85614e-06	0.000264579	2.58197e-06	bta-miR-624-3p
CCTTTC	0.000212786	0.000177123	4.66904e-05	2.58197e-06	bta-miR-5681a
CCAAAT	0.000283714	0.000664211	0.000342396	2.58197e-06	bta-miR-5002-5p
CGATGT	0.000149323	0.000584505	0	2.58197e-06	NA
CGCAGA	0.000235184	0	0	2.58197e-06	NA
CGCAGC	0.000190387	8.85614e-06	1.55635e-05	2.58197e-06	NA
CGCAGT	0.000190387	0	0.000108944	2.58197e-06	NA
CGCCAC	0.000220252	0.000212547	3.1127e-05	2.58197e-06	NA
CGCCCG	0.000209053	0	0	2.58197e-06	NA
CGCCCT	0.000216519	0	0	2.58197e-06	bta-miR-3141
CGCCGT	0.000179188	0.00023026	0	2.58197e-06	NA
CGCCAA	0.000335978	0.000912183	1.55635e-05	2.58197e-06	NA
CGCGAT	0.000216519	8.85614e-06	0	2.58197e-06	NA
CGCGGC	0.000167989	0.000699635	0	2.58197e-06	bta-miR-3648
CGCGGG	3.73308e-05	0	0	2.58197e-06	bta-miR-1471
CGCTGC	0.000227718	5.31368e-05	0	2.58197e-06	NA
CGCAAA	0.000332245	0.000407382	1.55635e-05	2.58197e-06	bta-miR-450a-5p
CGCAAT	0.000223985	0.000247972	0	2.58197e-06	NA
CGGCAC	0.000246384	0	0	2.58197e-06	NA
CGGCCA	0.000272515	0.000106274	0.000155635	2.58197e-06	NA
CGGCTC	0.000179188	0.000354246	0	2.58197e-06	bta-miR-4537
CGGCTT	0.000190387	0	1.55635e-05	2.58197e-06	NA
CGGGCT	0.000153056	0	0	2.58197e-06	bta-miR-3940-3p
CGGGGT	5.22632e-05	0	0	2.58197e-06	NA
CGGTGA	0.000227718	0	4.66904e-05	2.58197e-06	NA
CGGTTA	0.000287448	0	0	2.58197e-06	NA
CGGAAT	0.000250117	0.000398526	0	2.58197e-06	NA
CGTATT	0.000227718	0.000593361	0	2.58197e-06	NA
CGTCGC	0.00015679	0.00101846	0	2.58197e-06	NA
CGTGTA	0.000294914	0.000168267	0.000513595	2.58197e-06	NA
CGTTTT	0.000201587	8.85614e-06	4.66904e-05	2.58197e-06	bta-miR-424-3p
CTACAT	0.000272515	0	0	2.58197e-06	bta-miR-3668
CTACCC	0.000272515	0.000123986	0	2.58197e-06	bta-miR-197-5p
CTAGGA	0.000250117	0.000655354	0	2.58197e-06	bta-miR-5571-3p
CTAGGT	0.00020532	0	0	2.58197e-06	NA
CTAGTT	0.000250117	7.97053e-05	1.55635e-05	2.58197e-06	bta-miR-708-3p
CTAGAA	0.000321045	0	0	2.58197e-06	NA
CTATAT	0.000283714	0.000460519	1.55635e-05	2.58197e-06	NA
CTATGA	0.000223985	0.000788197	3.1127e-05	2.58197e-06	bta-miR-376a-3p
CTATGG	6.34624e-05	0	0	2.58197e-06	NA
CTATGT	0.000197853	0	0	2.58197e-06	bta-miR-376c
CTCACG	0.000175455	8.85614e-06	0	2.58197e-06	NA
CTCAGT	0.000175455	1.77123e-05	0.000373523	2.58197e-06	NA
CTCCGC	0.000175455	2.65684e-05	0	2.58197e-06	bta-miR-658
CTCGGC	0.000138124	0	0	2.58197e-06	NA
CTCGGT	0.000115726	0	1.55635e-05	2.58197e-06	bta-miR-4523
CTCGTC	0.000179188	0	0	2.58197e-06	NA
CTCGTG	0.000141857	0	0	2.58197e-06	NA
CTCTCG	0.000182921	0	0	2.58197e-06	NA
CTCAAA	0.000347177	0.000876758	0.000466904	2.58197e-06	NA
CTCAAT	0.000250117	0.000770484	6.22539e-05	2.58197e-06	bta-miR-4461
CTGCCT	0.000298647	0.000168267	0	2.58197e-06	bta-miR-34b-5p
CTGCTC	0.000220252	0.00038967	0	2.58197e-06	bta-miR-4468
CTGGCT	0.000186654	8.85614e-05	0	2.58197e-06	bta-miR-575
CTGGGA	0.000153056	8.85614e-06	1.55635e-05	2.58197e-06	NA
CTGGGC	0.000123192	0	0.000373523	2.58197e-06	NA
CTGGTT	0.000138124	2.65684e-05	6.22539e-05	2.58197e-06	NA
CTGTAA	0.000347177	0.0026657	0	2.58197e-06	NA
CTTACA	0.000283714	4.42807e-05	9.33809e-05	2.58197e-06	NA
CTTACG	0.000209053	0.000354246	0	2.58197e-06	NA
CTTAGG	9.33271e-05	0	0.000233452	2.58197e-06	NA
CTTCCT	0.000197853	0.000673067	0.000264579	2.58197e-06	bta-miR-4476
CTTCTT	0.000175455	8.85614e-05	0	2.58197e-06	NA
CTTGTT	0.000171722	0.000106274	1.55635e-05	2.58197e-06	NA
CTTTTT	0.000209053	0	6.22539e-05	2.58197e-06	NA
CTTAAG	0.000268782	0	0	2.58197e-06	NA
CTAATT	0.00020532	0.000611074	0	2.58197e-06	NA
CAAAGA	0.00039944	0.000531368	0	2.58197e-06	NA
CAAATG	0.000279981	0	0	2.58197e-06	NA
CAACAC	0.000365842	1.77123e-05	0	2.58197e-06	NA
CAACCC	0.000440504	0.000557937	7.78174e-05	2.58197e-06	NA
CAACCT	0.00039944	0.00101846	0.000202325	2.58197e-06	NA
CAAGGC	0.000223985	0.000398526	0	2.58197e-06	bta-miR-4312
CAAGGT	0.000186654	0.000885614	1.55635e-05	2.58197e-06	bta-miR-3200-3p
CAAGTG	0.000339711	1.77123e-05	0.00035796	2.58197e-06	bta-miR-3614-5p
CAATAC	0.000358376	0.000770484	0	2.58197e-06	NA
CAATCG	0.000268782	8.85614e-06	0	2.58197e-06	NA
GACATA	0.000358376	0.0018775	0	2.58197e-06	NA
GACATT	0.000257583	0.00143469	6.22539e-05	2.58197e-06	NA
GACCCC	0.000294914	0.000380814	1.55635e-05	2.58197e-06	bta-miR-615-5p
GACCCT	0.000265049	0	6.22539e-05	2.58197e-06	bta-miR-1182
GACCGT	0.000220252	0	0	2.58197e-06	NA
GACCAA	0.000358376	8.85614e-06	0	2.58197e-06	bta-miR-133a
GACGGG	5.97294e-05	0	0	2.58197e-06	bta-miR-1247-5p
GACGTG	0.000130658	0	0	2.58197e-06	NA
GACTAT	0.000171722	0.000292253	3.1127e-05	2.58197e-06	NA
GACTCT	0.000227718	0.00100074	1.55635e-05	2.58197e-06	bta-miR-5007-5p
GACAAT	0.00030238	8.85614e-06	0.000202325	2.58197e-06	NA
GAGCTA	0.000362109	5.31368e-05	0.000155635	2.58197e-06	NA
GAGGTT	0.000175455	0	1.55635e-05	2.58197e-06	bta-miR-3150a-5p
GAGTCC	0.000291181	0.000743916	0	2.58197e-06	NA
GATCCC	0.000335978	0.001293	0	2.58197e-06	bta-miR-638
GATGAA	0.000384508	0.000380814	0.000591412	2.58197e-06	NA
GATTAT	0.000227718	0.00061993	0	2.58197e-06	NA
GATTAA	0.000377042	8.85614e-06	1.55635e-05	2.58197e-06	NA
GATAAT	0.000283714	0.000132842	0.000606976	2.58197e-06	NA
GCACCA	0.000298647	8.85614e-06	1.55635e-05	2.58197e-06	NA
GCACTC	0.000186654	0.00073506	0	2.58197e-06	bta-miR-1909-5p
GCAGTT	0.000197853	0.000752772	1.55635e-05	2.58197e-06	NA
GCATAA	0.000335978	0	1.55635e-05	2.58197e-06	bta-miR-491-3p
GCCCGC	0.000164256	0.000451663	0	2.58197e-06	bta-miR-4767
GCCTGG	9.33271e-05	0	0	2.58197e-06	bta-miR-4645-5p
GCTCCT	0.000175455	0	0	2.58197e-06	bta-miR-28-5p
GCTGGG	5.22632e-05	0	0	2.58197e-06	NA
GCTTAT	0.000209053	0.000371958	0	2.58197e-06	NA
GCTTAA	0.000283714	0	0.00031127	2.58197e-06	bta-miR-4503
GCTAAT	0.000212786	0	0	2.58197e-06	NA
GGACGG	8.21279e-05	0	0	2.58197e-06	NA
GGATGT	0.000108259	0	9.33809e-05	2.58197e-06	NA
GGCAGT	9.33271e-05	0	0.000373523	2.58197e-06	NA
GGCCCA	0.000279981	0.000575649	3.1127e-05	2.58197e-06	NA
GGCGTC	0.00015679	0	1.55635e-05	2.58197e-06	NA
GGTATC	0.000167989	8.85614e-06	0.000435777	2.58197e-06	NA
GGTCGA	0.000167989	0	0	2.58197e-06	NA
GGAAAA	0.000287448	0.000203691	0.000124508	2.58197e-06	NA
GTAGTT	0.000164256	0	0	2.58197e-06	bta-miR-606
GTCATC	0.000167989	0.000974175	0	2.58197e-06	NA
GTCCAC	0.000231451	8.85614e-06	3.1127e-05	2.58197e-06	bta-miR-3138
GTCCTA	0.000223985	0	0	2.58197e-06	bta-miR-3117-3p
GTCGTT	0.000160523	0	1.55635e-05	2.58197e-06	NA
GTCTCA	0.000164256	0.000247972	1.55635e-05	2.58197e-06	bta-miR-3672
GTCTTA	0.000223985	0.00061993	1.55635e-05	2.58197e-06	bta-miR-208a
GTCTTT	0.000141857	0	4.66904e-05	2.58197e-06	bta-miR-548u
GTCTAA	0.000261316	0.00101846	0	2.58197e-06	NA
GTGGAG	0.000108259	8.85614e-06	0.000249016	2.58197e-06	NA
GTGTTT	0.000227718	0.00011513	0	2.58197e-06	NA
GTTCAA	0.000216519	0	0	2.58197e-06	NA
GTTTTT	0.000197853	4.42807e-05	0	2.58197e-06	bta-miR-548ac
GAAAGT	0.000201587	0.000363102	1.55635e-05	2.58197e-06	NA
TACACA	0.000384508	0.00161182	0	2.58197e-06	NA
TACACC	0.000343444	8.85614e-06	0	2.58197e-06	NA
TACATA	0.000369575	0.00073506	0	2.58197e-06	bta-miR-3924
TACCCT	0.00039944	2.65684e-05	0	2.58197e-06	NA
TACCGA	0.000373308	0.000903326	0	2.58197e-06	bta-miR-4798-5p
TACGAG	0.000347177	0.000106274	0.000420214	2.58197e-06	NA
TACGGA	0.000235184	0.000185979	0	2.58197e-06	NA
TACGGC	0.000216519	0	0.00031127	2.58197e-06	NA
TACGGT	0.000246384	0	0	2.58197e-06	NA
TACGTA	0.000309846	0.000690779	0	2.58197e-06	NA
TACTAC	0.000358376	0.001231	0	2.58197e-06	NA
TACTAT	0.000324778	0	1.55635e-05	2.58197e-06	NA
TACTGA	0.000317312	8.85614e-06	0	2.58197e-06	bta-miR-222-5p
TACTTA	0.000313579	0.00140813	1.55635e-05	2.58197e-06	NA
TACTTG	0.000238917	0	0.00040465	2.58197e-06	bta-miR-5697
TAGCTA	0.000343444	0.000363102	0	2.58197e-06	NA
TAGGCT	0.000223985	0	0.000186762	2.58197e-06	NA
TATGTT	0.00030238	0	0	2.58197e-06	bta-miR-4803
TATTGT	0.000223985	8.85614e-06	0.000389087	2.58197e-06	bta-miR-338-5p
TCACAC	0.000321045	0.000301109	0.000171198	2.58197e-06	NA
TCACTA	0.000265049	0.00023026	0.000233452	2.58197e-06	bta-miR-921
TCACTC	0.000231451	0.000495944	0	2.58197e-06	bta-miR-4765
TCAGCT	0.000171722	0	0.000684793	2.58197e-06	NA
TCATTT	0.000223985	0.000239116	1.55635e-05	2.58197e-06	bta-miR-3646
TCCATA	0.000339711	0	0	2.58197e-06	NA
TCCATT	0.000175455	8.85614e-06	0	2.58197e-06	NA
TCCCCC	0.000294914	0.000185979	0	2.58197e-06	bta-miR-625-5p
TCCCTA	0.000298647	0	0	2.58197e-06	bta-miR-3162-5p
TCGGCA	0.000216519	8.85614e-06	0	2.58197e-06	NA
TCTGTT	0.000197853	0	0	2.58197e-06	NA
TCTGAA	0.000332245	1.77123e-05	0.000389087	2.58197e-06	bta-miR-3942-3p
TCTTAA	0.000283714	0.00141698	0.000295706	2.58197e-06	bta-miR-3658
TGACCC	0.000276248	0.00011513	0	2.58197e-06	NA
TGAGGT	0.00014559	0.000912183	0	2.58197e-06	NA
TGAGTA	0.000279981	0	0	2.58197e-06	NA
TGCATA	0.000250117	0.000876758	0	2.58197e-06	NA
TGCATC	0.000209053	0	0.00076261	2.58197e-06	NA
TGCGGC	0.000149323	0.000407382	0	2.58197e-06	NA
TGCTTC	0.000186654	0.00100074	3.1127e-05	2.58197e-06	NA
TGCTTG	0.000197853	0	1.55635e-05	2.58197e-06	NA
TGCAAC	0.000261316	0.000292253	0.000544722	2.58197e-06	bta-miR-4684-3p
TGTATT	0.000220252	0	4.66904e-05	2.58197e-06	NA
TGAAAA	0.000470369	0.0027454	0.000155635	2.58197e-06	bta-miR-335-3p
TTACAC	0.000362109	0.000752772	3.1127e-05	2.58197e-06	NA
TTACAT	0.00030238	8.85614e-06	0.000451341	2.58197e-06	bta-miR-379-3p
TTACGC	0.000246384	0.00124872	0.000280143	2.58197e-06	NA
TTACTT	0.000216519	0.00077934	1.55635e-05	2.58197e-06	NA
TTATCT	0.000212786	0	0	2.58197e-06	bta-miR-577
TTCATC	0.000227718	0.000416239	0	2.58197e-06	NA
TTCCAC	0.000291181	8.85614e-06	6.22539e-05	2.58197e-06	bta-miR-3190-3p
TTCCTT	0.000227718	0.00102731	1.55635e-05	2.58197e-06	NA
TTGACA	0.000324778	0.000212547	0	2.58197e-06	NA
TTGCTC	0.000216519	7.08491e-05	0	2.58197e-06	NA
TTGCTG	0.000167989	0.000168267	0	2.58197e-06	bta-miR-545-3p
TTGGCA	0.000261316	0.000575649	0	2.58197e-06	bta-miR-192-3p
TTAATG	0.000182921	0	0	2.58197e-06	NA
TAAACC	0.000425572	0.000327677	0	2.58197e-06	bta-miR-299-5p
TAAACT	0.000335978	8.85614e-06	0.000342396	2.58197e-06	NA
TAAATT	0.000246384	0	0.000155635	2.58197e-06	bta-miR-32-3p
TAACAC	0.000410639	1.77123e-05	3.1127e-05	2.58197e-06	bta-miR-3152-3p
TAACCA	0.000455436	0	0	2.58197e-06	NA
TAACCT	0.00025385	0.000168267	0	2.58197e-06	bta-miR-154-5p
TAACGC	0.000291181	0.000168267	1.55635e-05	2.58197e-06	NA
TAAGAG	0.000268782	1.77123e-05	1.55635e-05	2.58197e-06	NA
TAATTG	0.000246384	0.0005048	1.55635e-05	2.58197e-06	bta-miR-4275
AAACTA	0.000459169	0.00116015	0	2.58197e-06	NA
AAACTC	0.00035091	0	0	2.58197e-06	NA
AAACAA	0.000679421	0.000929895	0	2.58197e-06	NA
AAAGCA	0.000518899	8.85614e-06	3.1127e-05	2.58197e-06	NA
AAAGGG	0.000104526	0	0	2.58197e-06	NA
AAAGTG	0.000298647	1.77123e-05	0	2.58197e-06	NA
AAATAC	0.000507699	0.00102731	0	2.58197e-06	NA
AAATAG	0.000354643	8.85614e-06	1.55635e-05	2.58197e-06	bta-miR-138-2-3p
AAATCG	0.000343444	0.00116901	0	2.58197e-06	NA
AAATGG	0.000134391	0	0	2.58197e-06	NA
AAATGT	0.00039944	1.77123e-05	3.1127e-05	2.58197e-06	NA
AACATA	0.000481568	0.00061993	0	2.58197e-06	NA
AACATC	0.00039944	8.85614e-06	0.000155635	2.58197e-06	NA
AACGGT	0.000231451	0.000159411	3.1127e-05	2.58197e-06	NA
AACGTG	0.000317312	8.85614e-06	0	2.58197e-06	NA
AACTAT	0.000425572	0	7.78174e-05	2.58197e-06	NA
AACTCT	0.000313579	8.85614e-06	0.000544722	2.58197e-06	NA
AACTTA	0.000436771	0.000318821	0	2.58197e-06	NA
AACTTG	0.000276248	0	0	2.58197e-06	NA
AACAAA	0.000597294	0.00348932	0.00076261	2.58197e-06	NA
AAGACC	0.000384508	8.85614e-06	0.000560285	2.58197e-06	NA
AAGACT	0.000403173	0.000433951	0.000233452	2.58197e-06	NA
AAGAGT	0.000339711	8.85614e-06	0	2.58197e-06	NA
AAGATA	0.000395707	0.000726204	0	2.58197e-06	NA
AAGCTA	0.000410639	0.000708491	0	2.58197e-06	bta-miR-5579-3p
AAGGAC	0.000291181	0.000664211	0.000140071	2.58197e-06	NA
AAGGCA	0.000459169	0.000540225	0	2.58197e-06	NA
AAGTAA	0.000515166	2.65684e-05	1.55635e-05	2.58197e-06	NA
AATTTC	0.00030238	0.000487088	1.55635e-05	2.58197e-06	NA
AAAAAT	0.000518899	0	1.55635e-05	2.58197e-06	NA
AAAAGA	0.000429305	7.97053e-05	3.1127e-05	2.58197e-06	NA
ACACAC	0.000354643	0.000628786	1.55635e-05	0	NA
ACACCA	0.000369575	0.00122215	0.000498031	0	NA
ACACCC	0.000373308	0.000921039	0	0	bta-miR-609
ACACCG	0.000238917	0	0.000264579	0	NA
ACACCT	0.000328511	8.85614e-06	0	0	NA
ACACGA	0.000309846	0	0	0	NA
ACACGG	0.000119459	8.85614e-06	0	0	NA
ACACGT	0.000216519	0	0	0	NA
ACACTA	0.000306113	0.00061993	0	0	NA
ACACTG	0.000212786	0	0	0	bta-miR-4302
ACACTT	0.000279981	5.31368e-05	0.00071592	0	bta-miR-595
ACACAA	0.000410639	0.000141698	1.55635e-05	0	bta-miR-599
ACAGAC	0.000425572	8.85614e-06	0	0	NA
ACAGAG	0.000309846	4.42807e-05	0	0	NA
ACAGAT	0.00030238	8.85614e-06	0	0	NA
ACAGCA	0.000369575	0.000690779	0.000575849	0	NA
ACAGCC	0.000347177	0.000194835	0	0	bta-miR-4687-3p
ACAGCG	0.000309846	3.54246e-05	3.1127e-05	0	NA
ACAGCT	0.000268782	0.00117787	0	0	NA
ACAGGA	0.000235184	0.000247972	0	0	NA
ACAGGC	0.000231451	0	0	0	bta-miR-214-5p
ACAGGG	5.59963e-05	0	0	0	bta-miR-339-5p
ACAGTA	0.00039944	0.00123986	0	0	bta-miR-4693-5p
ACAGTT	0.00030238	0.000797053	0	0	NA
ACAGAA	0.000321045	0	0	0	bta-miR-4652-3p
ACATAC	0.000388241	0.000708491	0.000233452	0	bta-miR-567
ACATAT	0.000328511	0.000929895	1.55635e-05	0	NA
ACATCA	0.000276248	3.54246e-05	0	0	NA
ACATCG	0.000235184	0.00105388	0	0	NA
ACATCT	0.000306113	0	0	0	bta-miR-576-3p
ACATGA	0.000279981	8.85614e-06	0.000918245	0	NA
ACATGC	0.000294914	8.85614e-06	0	0	NA
ACATGG	6.71955e-05	0.000575649	0.000669229	0	bta-miR-4716-5p
ACATGT	0.000186654	2.65684e-05	0	0	NA
ACATTA	0.000261316	0.000123986	0.000155635	0	NA
ACATTC	0.000238917	0.000708491	1.55635e-05	0	NA
ACATTG	0.00020532	0.000566793	0	0	NA
ACATAA	0.000455436	0.000522512	6.22539e-05	0	NA
ACCACA	0.000362109	0	0	0	NA
ACCACC	0.000317312	8.85614e-06	0	0	bta-miR-323a-5p
ACCACG	0.000235184	0.000540225	0.000108944	0	NA
ACCACT	0.000268782	7.08491e-05	0	0	bta-miR-140-5p
ACCAGA	0.000328511	0.000123986	0	0	NA
ACCAGC	0.000216519	0	0.000264579	0	bta-miR-138-5p
ACCAGG	0.000123192	0	0	0	NA
ACCAGT	0.000227718	0.000265684	0	0	NA
ACCATA	0.000328511	0	9.33809e-05	0	bta-miR-584-5p
ACCATC	0.000272515	0	0	0	NA
ACCATG	0.000261316	0	0	0	NA
ACCATT	0.000250117	0	0	0	NA
ACCCAC	0.000321045	8.85614e-06	0	0	NA
ACCCAG	0.000335978	0	1.55635e-05	0	NA
ACCCAT	0.000406906	8.85614e-06	0	0	NA
ACCCCA	0.000391974	0	0	0	bta-miR-3170
ACCCCG	0.000265049	0	0	0	NA
ACCCCT	0.000306113	0	0	0	NA
ACCCGA	0.000328511	0	0	0	NA
ACCCGC	0.00024265	0.000469375	0	0	bta-miR-3621
ACCCGG	0.000119459	0.00085019	0	0	NA
ACCCGT	0.000171722	1.77123e-05	0	0	NA
ACCCTA	0.000373308	0.000797053	1.55635e-05	0	NA
ACCCTG	0.000294914	0.00027454	1.55635e-05	0	NA
ACCCTT	0.000294914	0.000752772	1.55635e-05	0	NA
ACCCAA	0.000503966	0.000637642	0	0	NA
ACCGAC	0.000287448	0.000265684	0	0	NA
ACCGAG	0.00025385	0.00102731	0	0	NA
ACCGAT	0.000339711	0.000575649	3.1127e-05	0	NA
ACCGCA	0.00030238	3.54246e-05	0	0	NA
ACCGCG	0.00015679	0.000655354	3.1127e-05	0	NA
ACCGCT	0.000283714	0.000859046	0.000326833	0	NA
ACCGGA	0.00020532	0.00077934	0	0	NA
ACCGGC	0.000197853	0.000194835	0	0	NA
ACCGGG	6.34624e-05	8.85614e-06	0	0	bta-miR-4783-3p
ACCGGT	0.000167989	0	0	0	NA
ACCGTA	0.000343444	0	0	0	NA
ACCGTC	0.000279981	3.54246e-05	0	0	NA
ACCGTG	0.00024265	0	0	0	NA
ACCGAA	0.000388241	8.85614e-06	0.000295706	0	NA
ACCTAC	0.000238917	0.000336533	0	0	NA
ACCTAG	0.000317312	0	0	0	NA
ACCTAT	0.000347177	0	0.000280143	0	NA
ACCTCA	0.000317312	0.000557937	0	0	NA
ACCTCG	0.000212786	0	0	0	NA
ACCTCT	0.00024265	0.000575649	0.000389087	0	NA
ACCTGA	0.000287448	0.000194835	0	0	NA
ACCTGC	0.000231451	0	0	0	bta-miR-657
ACCTGG	0.000111993	0	0	0	NA
ACCTGT	0.000216519	0.000788197	1.55635e-05	0	bta-miR-552
ACCTTA	0.000321045	2.65684e-05	0	0	NA
ACCTTC	0.00020532	8.85614e-06	0	0	bta-miR-493-3p
ACCTTG	0.000235184	8.85614e-06	0	0	bta-miR-4761-5p
ACCTAA	0.000362109	0.000416239	0	0	NA
ACCAAA	0.000481568	0.000106274	0	0	NA
ACCAAC	0.000433038	8.85614e-06	0	0	NA
ACGACA	0.000339711	0.00117787	0	0	NA
ACGACC	0.000328511	0	0	0	NA
ACGACG	0.000268782	0.000673067	0	0	NA
ACGACT	0.000309846	0	0	0	NA
ACGAGC	0.000182921	8.85614e-06	0	0	NA
ACGAGG	8.58609e-05	3.54246e-05	0	0	NA
ACGAGT	0.000250117	0.00193064	3.1127e-05	0	bta-miR-4636
ACGATA	0.000362109	1.77123e-05	0	0	NA
ACGATC	0.000291181	0.000442807	0	0	NA
ACGATG	0.000235184	0.000292253	0	0	NA
ACGATT	0.000201587	0.00027454	0	0	NA
ACGCAC	0.000306113	2.65684e-05	0	0	NA
ACGCAG	0.000265049	0.00199263	3.1127e-05	0	bta-miR-4520a-5p
ACGCAT	0.000294914	0.000194835	0.000233452	0	NA
ACGCCA	0.000369575	8.85614e-06	0.000280143	0	NA
ACGCCC	0.000365842	1.77123e-05	0	0	bta-miR-585
ACGCCG	0.000306113	1.77123e-05	1.55635e-05	0	NA
ACGCCT	0.000283714	0.00329448	1.55635e-05	0	bta-miR-3186-5p
ACGCGA	0.00025385	0.000398526	0	0	NA
ACGCGC	0.000272515	0	0	0	NA
ACGCGG	8.9594e-05	0.00108931	0	0	NA
ACGCGT	0.000138124	7.97053e-05	0	0	NA
ACGCTA	0.000343444	0.00117787	1.55635e-05	0	NA
ACGCTG	0.000231451	0	0	0	NA
ACGCTT	0.00024265	0	4.66904e-05	0	NA
ACGCAA	0.000440504	9.74175e-05	1.55635e-05	0	NA
ACGGAC	0.000279981	0.000788197	1.55635e-05	0	NA
ACGGAG	0.000190387	8.85614e-06	0	0	bta-miR-3605-3p
ACGGAT	0.000223985	0.000194835	0	0	bta-miR-4800-3p
ACGGCA	0.000291181	0.00159411	0.000140071	0	NA
ACGGCC	0.000235184	0	0.000389087	0	NA
ACGGCG	0.00014559	0.000522512	0	0	NA
ACGGCT	0.000182921	8.85614e-06	0	0	NA
ACGGGA	0.000126925	8.85614e-06	0	0	NA
ACGGGC	0.000179188	0.000336533	0	0	NA
ACGGGG	5.97294e-05	0	0	0	NA
ACGGGT	8.9594e-05	1.77123e-05	1.55635e-05	0	bta-miR-99a-5p
ACGGTA	0.000227718	1.77123e-05	4.66904e-05	0	NA
ACGGTC	0.000209053	0.000425095	0	0	NA
ACGGTG	0.000175455	0.000141698	0	0	NA
ACGGTT	0.000164256	0	0	0	bta-miR-451a
ACGGAA	0.000365842	8.85614e-05	0	0	NA
ACGTAC	0.000287448	0.000451663	1.55635e-05	0	NA
ACGTAG	0.00030238	0	0	0	NA
ACGTAT	0.000291181	0.000664211	0	0	NA
ACGTCA	0.000354643	1.77123e-05	1.55635e-05	0	NA
ACGTCC	0.000298647	0.000212547	0	0	NA
ACGTCT	0.00025385	0.000141698	0	0	NA
ACGTGC	0.000257583	8.85614e-06	0	0	NA
ACGTGG	7.46617e-05	0	0	0	NA
ACGTTA	0.000321045	0.000549081	0	0	NA
ACGTTC	0.000209053	0	0	0	NA
ACGTTG	0.000212786	1.77123e-05	3.1127e-05	0	NA
ACGTTT	0.000294914	0	1.55635e-05	0	NA
ACGTAA	0.000418105	8.85614e-06	0	0	NA
ACGAAA	0.00039944	0.00023026	0	0	NA
ACGAAC	0.000328511	0.000611074	0	0	NA
ACGAAG	0.000309846	1.77123e-05	0	0	NA
ACGAAT	0.000388241	0.000309965	0	0	NA
ACTACA	0.000369575	8.85614e-06	0	0	NA
ACTACC	0.000306113	0.000132842	1.55635e-05	0	NA
ACTACG	0.000197853	0	0	0	NA
ACTACT	0.00025385	0.000442807	7.78174e-05	0	bta-miR-1244
ACTAGA	0.000238917	0	0	0	NA
ACTAGC	0.000182921	0	0.000217889	0	NA
ACTAGG	0.000126925	0.000690779	0	0	NA
ACTAGT	0.000223985	0	0	0	bta-miR-3923
ACTATA	0.000272515	0	0	0	NA
ACTATC	0.00024265	0.000203691	0	0	NA
ACTATG	0.000235184	0.000788197	1.55635e-05	0	NA
ACTATT	0.000250117	0	0	0	NA
ACTCAC	0.000321045	0	0	0	NA
ACTCAG	0.000257583	1.77123e-05	0.00031127	0	bta-miR-4682
ACTCAT	0.000324778	0.000859046	0	0	NA
ACTCCA	0.000324778	0.000336533	0	0	bta-miR-3198
ACTCCC	0.00030238	1.77123e-05	0	0	NA
ACTCCG	0.000250117	0.000221404	0	0	NA
ACTCCT	0.00024265	0	0	0	NA
ACTCGA	0.000209053	0	1.55635e-05	0	bta-miR-4444
ACTCGC	0.000209053	0.000646498	0	0	NA
ACTCGG	0.000149323	8.85614e-06	0	0	NA
ACTCGT	0.000167989	0	0	0	NA
ACTCTA	0.000276248	0.000433951	0	0	NA
ACTCTC	0.000220252	8.85614e-06	0	0	bta-miR-4693-3p
ACTCTG	0.000235184	0	0	0	bta-miR-759
ACTCTT	0.00020532	0	0	0	NA
ACTCAA	0.000436771	0.00077934	1.55635e-05	0	NA
ACTGAC	0.000328511	5.31368e-05	0	0	bta-miR-223-3p
ACTGAG	0.000276248	0	0	0	bta-miR-4264
ACTGAT	0.000283714	0.00141698	0	0	bta-miR-5094
ACTGCA	0.000261316	0	1.55635e-05	0	NA
ACTGCC	0.000294914	1.77123e-05	0	0	bta-miR-34a-5p
ACTGCG	0.000164256	0.000371958	0	0	NA
ACTGGA	0.000220252	0	0	0	bta-miR-145-5p
ACTGGC	0.000209053	1.77123e-05	0	0	NA
ACTGGG	4.85301e-05	0	0	0	NA
ACTGGT	0.00014559	0	0	0	NA
ACTGTA	0.000306113	0	1.55635e-05	0	bta-miR-582-5p
ACTGTC	0.000238917	8.85614e-06	0	0	bta-miR-4645-3p
ACTGTG	0.000227718	0.00134613	0	0	bta-miR-128
ACTGTT	0.00024265	0.000265684	0	0	bta-miR-132-3p
ACTTAC	0.000294914	0.000814765	0	0	NA
ACTTAG	0.000231451	0.000363102	0	0	NA
ACTTAT	0.000287448	0	0	0	NA
ACTTCA	0.000265049	0.000628786	0	0	bta-miR-573
ACTTCC	0.000257583	0	0	0	NA
ACTTCG	0.00019412	4.42807e-05	0	0	NA
ACTTCT	0.000190387	0.00011513	0	0	NA
ACTTGA	0.000235184	0.000363102	0	0	bta-miR-26a-5p
ACTTGC	0.000246384	0	1.55635e-05	0	NA
ACTTGG	9.70602e-05	0	0	0	bta-miR-3691-3p
ACTTGT	0.000167989	0	0	0	NA
ACTTTC	0.000160523	4.42807e-05	0	0	NA
ACTTTG	0.000238917	0.000991888	0	0	bta-miR-520g
ACTTTT	0.000294914	0	0	0	bta-miR-548n
ACTTAA	0.000406906	0.000371958	0	0	NA
ACTAAA	0.000440504	0.000265684	1.55635e-05	0	NA
ACTAAC	0.000328511	0.000637642	0.000389087	0	NA
ACTAAG	0.000306113	8.85614e-06	1.55635e-05	0	NA
ACTAAT	0.000388241	0.000212547	0	0	NA
ACAAAC	0.00044797	0.000212547	3.1127e-05	0	NA
ACAAAG	0.000309846	8.85614e-06	4.66904e-05	0	NA
ACAAAT	0.000354643	0.000859046	0	0	NA
ACAACA	0.000451703	1.77123e-05	0	0	NA
ACAACC	0.000343444	0.000212547	0	0	bta-miR-323b-5p
ACAACG	0.000268782	0.000203691	0	0	NA
ACAACT	0.000339711	0.00100074	0	0	NA
ACAAGA	0.000306113	0	0	0	NA
ACAAGC	0.000268782	4.42807e-05	0.000108944	0	NA
ACAAGG	0.000123192	0	0	0	NA
ACAAGT	0.000238917	8.85614e-06	0	0	NA
ACAATA	0.000421839	0.000221404	0	0	bta-miR-5701
ACAATG	0.000246384	0.000655354	0	0	bta-miR-4289
ACAATT	0.000238917	0.000593361	0	0	NA
ACAAAA	0.000451703	0.00178894	0.000420214	0	NA
AGACAG	0.000276248	0	0	0	bta-miR-3120-5p
AGACAT	0.000347177	0	0	0	bta-miR-654-3p
AGACCA	0.000470369	0.00140813	0.000326833	0	NA
AGACCC	0.000380775	0.000478232	0	0	bta-miR-193a-5p
AGACCG	0.00025385	0	0	0	NA
AGACCT	0.000294914	0.000425095	1.55635e-05	0	NA
AGACGA	0.000306113	0	0	0	NA
AGACGC	0.000238917	0.000309965	0	0	NA
AGACGG	0.000130658	0	0	0	bta-miR-340-3p
AGACGT	0.000246384	2.65684e-05	0	0	NA
AGACTA	0.000321045	0.00224946	1.55635e-05	0	bta-miR-4474-5p
AGACTC	0.000287448	0	0.00031127	0	bta-miR-924
AGACTG	0.000257583	0	0	0	bta-miR-622
AGACTT	0.00024265	0.00138156	0.000124508	0	bta-miR-1264
AGACAA	0.000421839	0.001231	0	0	NA
AGAGAC	0.000339711	1.77123e-05	0.000544722	0	bta-miR-593-3p
AGAGAG	0.000209053	0.000655354	3.1127e-05	0	NA
AGAGAT	0.000227718	8.85614e-06	4.66904e-05	0	bta-miR-3675-3p
AGAGCA	0.000358376	0.000673067	0	0	bta-miR-5691
AGAGCG	0.000220252	3.54246e-05	0	0	NA
AGAGCT	0.00025385	0	0	0	NA
AGAGGA	0.000201587	0	0	0	NA
AGAGGC	0.000186654	0	0	0	bta-miR-2682-3p
AGAGGG	4.10639e-05	0	0	0	NA
AGAGGT	0.000115726	0	0	0	NA
AGAGTA	0.000265049	0.000301109	0	0	NA
AGAGTC	0.000272515	8.85614e-06	0	0	bta-miR-4522
AGAGTG	0.000190387	0.000451663	0	0	bta-miR-4639-3p
AGAGAA	0.000332245	8.85614e-06	1.55635e-05	0	bta-miR-4768-5p
AGATAC	0.00035091	0.000239116	0	0	NA
AGATAG	0.000332245	0.000398526	0.000233452	0	NA
AGATAT	0.000265049	8.85614e-06	0	0	NA
AGATCA	0.000313579	0.000717347	0	0	NA
AGATCC	0.000265049	0	0	0	NA
AGATCT	0.000223985	0	0	0	NA
AGATGA	0.000309846	0	0.000202325	0	bta-miR-452-3p
AGATGC	0.000250117	0.000185979	0.000249016	0	NA
AGATGG	0.000111993	0	0	0	NA
AGATTA	0.000313579	1.77123e-05	0	0	NA
AGATTC	0.00025385	0.000433951	0	0	NA
AGATTG	0.000257583	0.00112473	0	0	NA
AGATTT	0.000223985	0.000628786	1.55635e-05	0	NA
AGATAA	0.00039944	0	0	0	NA
AGCACA	0.000384508	0	0.000389087	0	bta-miR-218-5p
AGCACC	0.000321045	0	0	0	bta-miR-3907
AGCACG	0.000279981	0	1.55635e-05	0	NA
AGCACT	0.000250117	0	1.55635e-05	0	bta-miR-512-3p
AGCAGA	0.000261316	3.54246e-05	0	0	NA
AGCAGC	0.000167989	0.00121329	1.55635e-05	0	NA
AGCAGG	9.70602e-05	8.85614e-06	0	0	bta-miR-370
AGCATA	0.000317312	4.42807e-05	0	0	NA
AGCATC	0.000231451	0.000823621	0	0	NA
AGCATG	0.000276248	0.000398526	1.55635e-05	0	NA
AGCCAG	0.000328511	0.000761628	1.55635e-05	0	bta-miR-149-5p
AGCCAT	0.000354643	0.000690779	0	0	bta-miR-135a-5p
AGCCCA	0.000403173	0.000132842	3.1127e-05	0	bta-miR-1587
AGCCCC	0.00030238	0	0	0	bta-miR-185-3p
AGCCCG	0.000265049	0	0.000389087	0	NA
AGCCCT	0.000283714	2.65684e-05	0	0	bta-miR-3158-3p
AGCCGA	0.00030238	0	0	0	NA
AGCCGG	0.000138124	0	0	0	NA
AGCCGT	0.000182921	0.000398526	0	0	NA
AGCCTA	0.000287448	5.31368e-05	0.000295706	0	NA
AGCCTG	0.000209053	0.000947607	0	0	bta-miR-484
AGCCTT	0.000283714	0	1.55635e-05	0	NA
AGCCAA	0.000444237	0.00214319	1.55635e-05	0	NA
AGCGAC	0.000298647	0	0	0	NA
AGCGAG	0.000279981	8.85614e-06	0	0	bta-miR-720
AGCGAT	0.000261316	0.000221404	0	0	NA
AGCGCA	0.000377042	8.85614e-06	3.1127e-05	0	NA
AGCGCC	0.000220252	7.08491e-05	0	0	NA
AGCGCG	0.000261316	0	0	0	NA
AGCGCT	0.000231451	0.000327677	0.000171198	0	NA
AGCGGA	0.00019412	5.31368e-05	0	0	bta-miR-572
AGCGGC	0.000175455	1.77123e-05	0	0	NA
AGCGGT	0.000134391	8.85614e-06	0.000513595	0	NA
AGCGTA	0.000354643	0.000106274	0	0	NA
AGCGTC	0.00019412	1.77123e-05	0	0	NA
AGCGTG	0.000257583	0.000478232	0	0	NA
AGCGAA	0.000339711	3.54246e-05	0.000435777	0	NA
AGCTAC	0.000294914	6.1993e-05	0.000451341	0	NA
AGCTAG	0.000276248	7.97053e-05	1.55635e-05	0	NA
AGCTAT	0.000276248	0.000177123	0	0	NA
AGCTCA	0.000332245	1.77123e-05	0.000155635	0	NA
AGCTCC	0.000231451	7.97053e-05	0	0	bta-miR-4633-3p
AGCTCG	0.000190387	0	0	0	NA
AGCTCT	0.000272515	0	3.1127e-05	0	NA
AGCTGA	0.000261316	0	0	0	NA
AGCTGC	0.000227718	3.54246e-05	0	0	bta-miR-4660
AGCTGT	0.000283714	0.000239116	0	0	NA
AGCTTA	0.000358376	8.85614e-06	3.1127e-05	0	NA
AGCTTC	0.000220252	8.85614e-06	6.22539e-05	0	NA
AGCTTG	0.000175455	0.000106274	0	0	NA
AGCTAA	0.000339711	4.42807e-05	0	0	NA
AGCAAA	0.000373308	0.00038967	1.55635e-05	0	NA
AGCAAC	0.00030238	3.54246e-05	0.000435777	0	NA
AGCAAG	0.000287448	0.00144355	1.55635e-05	0	NA
AGCAAT	0.00035091	8.85614e-06	0	0	NA
AGGACA	0.000309846	0.000956463	0.000140071	0	bta-miR-676-3p
AGGACC	0.000298647	0	0	0	NA
AGGACG	0.000231451	0	0	0	NA
AGGACT	0.00025385	7.97053e-05	0	0	NA
AGGAGA	0.000231451	0	0	0	bta-miR-4279
AGGAGC	0.000190387	0.000469375	0	0	bta-miR-4268
AGGAGG	4.10639e-05	0	0	0	bta-miR-660-3p
AGGAGT	0.000182921	0	0	0	NA
AGGATA	0.000268782	0.00023026	0	0	NA
AGGATC	0.000276248	0.000974175	0	0	NA
AGGATG	0.000238917	0	0	0	bta-miR-4793-5p
AGGCAC	0.000324778	0.000159411	0	0	bta-miR-550a-3-5p
AGGCAG	0.000216519	8.85614e-06	1.55635e-05	0	NA
AGGCAT	0.000306113	0	9.33809e-05	0	bta-miR-532-5p
AGGCCA	0.000279981	4.42807e-05	0	0	NA
AGGCCC	0.000231451	0.000203691	0	0	bta-miR-2861
AGGCCG	0.000231451	0	0	0	bta-miR-1234
AGGCCT	0.000246384	0	0	0	bta-miR-1245b-5p
AGGCGA	0.000231451	0	3.1127e-05	0	NA
AGGCGC	0.000227718	8.85614e-06	1.55635e-05	0	NA
AGGCGG	6.34624e-05	0	0	0	NA
AGGCGT	0.00019412	0	0	0	NA
AGGCTA	0.000291181	0	1.55635e-05	0	NA
AGGCTC	0.00020532	8.85614e-06	0.000451341	0	bta-miR-2114-3p
AGGCTG	0.000175455	1.77123e-05	0.000171198	0	NA
AGGCTT	0.00019412	0.000212547	0.000389087	0	NA
AGGCAA	0.000365842	1.77123e-05	0.000575849	0	bta-miR-3152-5p
AGGGAC	0.000134391	0	0	0	NA
AGGGAG	0.000104526	0	0	0	bta-miR-4287
AGGGAT	0.000171722	0	0	0	bta-miR-188-5p
AGGGCA	0.000190387	0	0	0	bta-miR-874
AGGGCC	0.00014559	0	0	0	bta-miR-1291
AGGGCG	0.000123192	0	0	0	bta-miR-1249
AGGGCT	0.000153056	0	0	0	bta-miR-129-1-3p
AGGGGA	6.71955e-05	0.000212547	0	0	NA
AGGGGC	6.71955e-05	0	0	0	bta-miR-4749-3p
AGGGGG	5.59963e-05	0	0	0	NA
AGGGGT	4.85301e-05	8.85614e-06	0	0	bta-miR-5195-5p
AGGGTA	0.000119459	0.000557937	0.000466904	0	NA
AGGGTC	0.000104526	0	0	0	bta-miR-504
AGGGTG	6.34624e-05	0	0	0	bta-miR-3620
AGGGTT	0.000111993	0	0	0	bta-miR-652-5p
AGGGAA	0.00020532	8.85614e-06	0.000529158	0	bta-miR-4755-5p
AGGTAC	0.000272515	0.000681923	0	0	NA
AGGTAG	0.000209053	0	0	0	NA
AGGTCA	0.000268782	7.97053e-05	0	0	bta-miR-192-5p
AGGTCC	0.00025385	0	6.22539e-05	0	bta-miR-492
AGGTCG	0.000171722	8.85614e-06	0	0	NA
AGGTCT	0.000235184	8.85614e-05	0	0	NA
AGGTGC	0.000171722	8.85614e-06	0	0	NA
AGGTGG	5.97294e-05	0	0	0	NA
AGGTGT	0.000160523	0	1.55635e-05	0	NA
AGGTTA	0.000250117	0.000185979	0	0	NA
AGGTTC	0.000227718	0	0	0	NA
AGGTTG	0.000171722	0.000106274	0.000326833	0	bta-miR-4714-3p
AGGTAA	0.00030238	0	0	0	NA
AGGAAA	0.000365842	0.000584505	0	0	NA
AGGAAC	0.000347177	0.00108045	0	0	bta-miR-4326
AGGAAG	0.000291181	1.77123e-05	0	0	NA
AGGAAT	0.000261316	0	0	0	NA
AGTACA	0.000354643	0	0.000264579	0	NA
AGTACG	0.000209053	8.85614e-06	0	0	NA
AGTACT	0.000164256	1.77123e-05	0	0	bta-miR-1278
AGTAGA	0.000250117	0.000292253	1.55635e-05	0	NA
AGTAGC	0.000212786	0	0	0	NA
AGTAGG	9.33271e-05	0.000407382	0	0	NA
AGTAGT	0.000153056	0.000832477	1.55635e-05	0	NA
AGTATA	0.000287448	0.000212547	0	0	NA
AGTATC	0.000197853	0.000150554	0	0	NA
AGTATG	0.000197853	8.85614e-06	0	0	NA
AGTCAC	0.00030238	0.000141698	1.55635e-05	0	bta-miR-134
AGTCAG	0.000294914	0	0	0	bta-miR-345-5p
AGTCAT	0.000261316	0	0.000731483	0	NA
AGTCCA	0.000362109	0.000655354	1.55635e-05	0	bta-miR-1269a
AGTCCC	0.000313579	0	0	0	bta-miR-365a-5p
AGTCCG	0.000246384	8.85614e-06	1.55635e-05	0	NA
AGTCCT	0.000231451	0.000495944	0.000700356	0	bta-miR-3169
AGTCGA	0.000294914	8.85614e-06	0	0	NA
AGTCGC	0.000171722	8.85614e-06	0	0	NA
AGTCGT	0.000153056	0	0.000249016	0	NA
AGTCTA	0.000250117	0	0	0	bta-miR-151a-3p
AGTCTC	0.000287448	9.74175e-05	0	0	bta-miR-873-3p
AGTCTG	0.00019412	0.000345389	1.55635e-05	0	bta-miR-499b-5p
AGTCAA	0.000265049	0.00027454	1.55635e-05	0	NA
AGTGAC	0.000246384	0.000336533	1.55635e-05	0	bta-miR-668
AGTGAG	0.000257583	8.85614e-06	0.00031127	0	bta-miR-1304-3p
AGTGAT	0.000238917	0.000106274	1.55635e-05	0	bta-miR-34c-3p
AGTGCA	0.000265049	0.000593361	0	0	bta-miR-4325
AGTGCC	0.00030238	0.000168267	0	0	NA
AGTGCG	0.000190387	0	0	0	bta-miR-106b-3p
AGTGCT	0.00024265	0.000460519	0	0	NA
AGTGGA	0.000167989	0	0	0	bta-miR-4436b-5p
AGTGGC	0.000149323	8.85614e-05	0	0	bta-miR-4252
AGTGGG	2.61316e-05	0	0	0	bta-miR-4301
AGTGGT	0.000123192	0	0	0	bta-miR-1255b-2-3p
AGTGTA	0.000324778	0.00116901	0	0	NA
AGTGTC	0.000276248	0.000681923	0	0	bta-miR-3117-5p
AGTGTG	0.000190387	0.000256828	0	0	NA
AGTGAA	0.000373308	0.000123986	0	0	NA
AGTTAC	0.000287448	8.85614e-06	3.1127e-05	0	NA
AGTTAG	0.000265049	0	0	0	NA
AGTTAT	0.000283714	0.000106274	0	0	NA
AGTTCA	0.000268782	0.001231	0	0	bta-miR-3545-3p
AGTTCC	0.000238917	8.85614e-06	0	0	NA
AGTTCG	0.000186654	0	0	0	NA
AGTTCT	0.000212786	0.000256828	0	0	NA
AGTTGA	0.000227718	8.85614e-06	0	0	NA
AGTTGC	0.000179188	0	0	0	bta-miR-891b
AGTTGG	0.000126925	0	0	0	NA
AGTTGT	0.000231451	8.85614e-06	0	0	NA
AGTTTA	0.000246384	0	0	0	NA
AGTTTG	0.000220252	0	0	0	NA
AGTTTT	0.000182921	0.000513656	0	0	bta-miR-548a-3p
AGTTAA	0.000328511	0.000221404	0	0	NA
AGTAAA	0.000380775	0.000256828	0.00040465	0	NA
AGTAAC	0.000369575	0.000363102	0	0	NA
AGTAAG	0.000257583	0	0	0	bta-miR-550b-3p
AGTAAT	0.000291181	8.85614e-06	0	0	NA
AGAAAC	0.000272515	0	1.55635e-05	0	NA
AGAAAG	0.000306113	0	0.000964935	0	NA
AGAACA	0.00035091	0.000540225	0	0	bta-miR-4273
AGAACC	0.000265049	0.000921039	0	0	bta-miR-182-3p
AGAACG	0.000283714	0.00106274	0	0	NA
AGAACT	0.000268782	0.000487088	0	0	bta-miR-148b-5p
AGAAGA	0.000261316	0.000327677	0	0	NA
AGAAGC	0.000190387	0.000451663	0	0	bta-miR-103a-2-5p
AGAAGG	0.000138124	0	0	0	bta-miR-1237
AGAAGT	0.000238917	0	0	0	NA
AGAATA	0.000335978	0	0	0	NA
AGAATC	0.000220252	0	0	0	NA
AGAATG	0.000268782	0.000690779	0.000529158	0	NA
AGAATT	0.000283714	0	0	0	bta-miR-5571-5p
AGAAAA	0.000462902	0.000221404	0.000544722	0	NA
ATACAC	0.000365842	0.000557937	0	0	bta-miR-223-5p
ATACAG	0.00030238	1.77123e-05	0	0	bta-miR-4742-3p
ATACAT	0.000328511	8.85614e-06	0	0	NA
ATACCA	0.000440504	0.0005048	1.55635e-05	0	NA
ATACCC	0.000339711	3.54246e-05	0	0	NA
ATACCG	0.000332245	3.54246e-05	0	0	NA
ATACCT	0.00025385	0.000123986	0.000980499	0	bta-miR-4678
ATACGA	0.000317312	0.00116901	0	0	NA
ATACGC	0.000276248	8.85614e-06	0	0	NA
ATACGG	0.00014559	0.0010096	0	0	NA
ATACGT	0.000216519	0	0	0	NA
ATACTA	0.000373308	8.85614e-06	0	0	NA
ATACTC	0.000257583	9.74175e-05	3.1127e-05	0	bta-miR-496
ATACTG	0.000324778	0	0	0	bta-miR-16-1-3p
ATACTT	0.000324778	0.00131956	0	0	NA
ATACAA	0.000459169	0.000212547	0	0	bta-miR-3149
ATAGAC	0.000429305	0.000859046	0	0	bta-miR-4796-5p
ATAGAG	0.000250117	0	0	0	NA
ATAGAT	0.00024265	0	0	0	NA
ATAGCA	0.00030238	0.000416239	1.55635e-05	0	NA
ATAGCC	0.000313579	0.00105388	1.55635e-05	0	NA
ATAGCG	0.000250117	0	0	0	NA
ATAGGA	0.00025385	8.85614e-06	0	0	bta-miR-202-5p
ATAGGC	0.00020532	8.85614e-06	0	0	NA
ATAGGG	4.4797e-05	0	0	0	bta-miR-454-5p
ATAGGT	0.000115726	0.000637642	0	0	NA
ATAGTA	0.000306113	0	1.55635e-05	0	NA
ATAGTC	0.000246384	0.000265684	0	0	NA
ATAGTG	0.00025385	0.000177123	1.55635e-05	0	NA
ATAGTT	0.000220252	8.85614e-06	0.000420214	0	NA
ATAGAA	0.000418105	0	1.55635e-05	0	bta-miR-4482-3p
ATATAC	0.000373308	0	0	0	NA
ATATAT	0.000287448	0.000309965	0	0	bta-miR-5011-5p
ATATCA	0.000291181	8.85614e-06	0	0	NA
ATATCC	0.000309846	0.00073506	1.55635e-05	0	bta-miR-3201
ATATCG	0.000287448	8.85614e-06	0	0	NA
ATATCT	0.000294914	8.85614e-06	0.000498031	0	NA
ATATGC	0.000265049	0.000407382	0	0	NA
ATATGG	8.21279e-05	0.000531368	1.55635e-05	0	NA
ATATGT	0.000272515	0	0.000233452	0	bta-miR-5580-3p
ATATTA	0.000276248	0.000106274	0	0	bta-miR-889
ATATTC	0.000265049	0.000185979	0	0	NA
ATCACA	0.000395707	0	0	0	NA
ATCACC	0.000294914	0	0	0	NA
ATCACG	0.000209053	8.85614e-06	7.78174e-05	0	NA
ATCACT	0.000238917	0.000628786	0	0	bta-miR-1245a
ATCAGA	0.000272515	0	1.55635e-05	0	NA
ATCAGC	0.00025385	1.77123e-05	1.55635e-05	0	NA
ATCAGT	0.000175455	0.000602218	0	0	NA
ATCATA	0.000362109	0	1.55635e-05	0	NA
ATCATC	0.000294914	0	0	0	bta-miR-3682-3p
ATCATT	0.000220252	0.000522512	0	0	NA
ATCCAG	0.000268782	0.000318821	0	0	NA
ATCCAT	0.000257583	0.000566793	0	0	bta-miR-1246
ATCCCA	0.000347177	0.000292253	0.000342396	0	bta-miR-450b-3p
ATCCCC	0.000380775	0.000681923	1.55635e-05	0	bta-miR-4450
ATCCCG	0.000201587	0	0	0	NA
ATCCGA	0.000268782	2.65684e-05	0	0	NA
ATCCGG	0.000100793	0	1.55635e-05	0	NA
ATCCGT	0.000220252	0	0	0	NA
ATCCTA	0.000261316	0.000841333	0.000420214	0	NA
ATCCTG	0.000209053	0	1.55635e-05	0	NA
ATCCAA	0.00039944	0.00109816	0	0	bta-miR-5004-3p
ATCGAG	0.00024265	0	3.1127e-05	0	NA
ATCGCA	0.000298647	0	6.22539e-05	0	NA
ATCGCC	0.00020532	0.000159411	1.55635e-05	0	NA
ATCGCG	0.000179188	8.85614e-06	0	0	NA
ATCGCT	0.00020532	0.000965319	1.55635e-05	0	NA
ATCGGA	0.000179188	0.000531368	0	0	NA
ATCGGC	0.000149323	0.000442807	0	0	NA
ATCGGT	0.000149323	8.85614e-05	0	0	NA
ATCGTA	0.000294914	0	0	0	NA
ATCGTC	0.000231451	0.000788197	0.000171198	0	NA
ATCGTG	0.000223985	0	0	0	NA
ATCGTT	0.000190387	8.85614e-06	1.55635e-05	0	NA
ATCGAA	0.000362109	0.000292253	0	0	NA
ATCTAC	0.000332245	0.000371958	0.000560285	0	bta-miR-3935
ATCTAG	0.00025385	8.85614e-06	1.55635e-05	0	NA
ATCTAT	0.000268782	0.00257714	0	0	NA
ATCTCA	0.000272515	0.00027454	0	0	NA
ATCTCG	0.000197853	0.000487088	0	0	NA
ATCTCT	0.000175455	2.65684e-05	0.000420214	0	NA
ATCTGA	0.000306113	0	0	0	bta-miR-5100
ATCTGC	0.000190387	5.31368e-05	0	0	NA
ATCTGG	0.000104526	0	1.55635e-05	0	bta-miR-488-5p
ATCTGT	0.00020532	0.000203691	0.000171198	0	bta-miR-5683
ATCTTA	0.000227718	0	0	0	NA
ATCTTC	0.000250117	0.000495944	0	0	bta-miR-4699-5p
ATCTTG	0.000238917	0	0	0	NA
ATCTAA	0.00039944	0	0	0	bta-miR-4760-5p
ATCAAA	0.000425572	0.000292253	1.55635e-05	0	NA
ATCAAC	0.000257583	0.00106274	0	0	NA
ATCAAG	0.000298647	0	0	0	NA
ATCAAT	0.000246384	0.00038967	0	0	NA
ATGACA	0.000365842	0.000247972	7.78174e-05	0	NA
ATGACC	0.000354643	8.85614e-06	0	0	NA
ATGACG	0.000279981	0	0	0	NA
ATGACT	0.000261316	0.000407382	0	0	NA
ATGAGA	0.000261316	8.85614e-06	0.000233452	0	NA
ATGAGC	0.000294914	0	0	0	NA
ATGAGG	7.83948e-05	0.000168267	0	0	NA
ATGAGT	0.00015679	1.77123e-05	0	0	NA
ATGATA	0.000328511	0.000203691	0	0	NA
ATGATC	0.000298647	0	0	0	NA
ATGATG	0.000231451	1.77123e-05	1.55635e-05	0	NA
ATGCAC	0.000373308	0.000487088	0.000202325	0	NA
ATGCAG	0.000313579	8.85614e-06	0	0	bta-miR-20a-3p
ATGCAT	0.000272515	0.000531368	0	0	bta-miR-586
ATGCCA	0.000414372	0.000770484	0	0	bta-miR-4642
ATGCCC	0.00039944	0.000549081	0	0	bta-miR-3945
ATGCCG	0.000227718	0	0	0	bta-miR-4304
ATGCCT	0.000276248	1.77123e-05	3.1127e-05	0	NA
ATGCGA	0.000287448	2.65684e-05	0.000435777	0	NA
ATGCGC	0.000250117	0	0.000342396	0	NA
ATGCGG	0.000130658	0	0	0	NA
ATGCGT	0.000212786	0	0	0	NA
ATGCTA	0.000414372	0.00114244	0	0	NA
ATGCTG	0.00024265	0	0.000420214	0	bta-miR-4310
ATGCTT	0.000272515	1.77123e-05	0.000108944	0	NA
ATGCAA	0.000433038	0.000132842	0	0	NA
ATGGAC	0.000216519	0.000487088	0	0	NA
ATGGAG	0.000160523	0	0	0	bta-miR-136-5p
ATGGAT	0.000246384	0.000929895	0	0	NA
ATGGCA	0.000265049	8.85614e-06	0	0	bta-miR-4659a-5p
ATGGCG	0.000167989	8.85614e-06	0	0	NA
ATGGCT	0.00025385	0	0	0	NA
ATGGGA	0.000126925	0	0	0	NA
ATGGGC	9.70602e-05	0.000593361	0	0	bta-miR-4641
ATGGGG	3.35978e-05	0	0	0	NA
ATGGGT	6.71955e-05	8.85614e-06	3.1127e-05	0	bta-miR-660-5p
ATGGTA	0.000298647	0.000106274	1.55635e-05	0	NA
ATGGTC	0.000238917	0.00023026	0	0	bta-miR-591
ATGGTG	0.000164256	0	0	0	NA
ATGGTT	0.00019412	0	0	0	NA
ATGGAA	0.000332245	0.000141698	0	0	bta-miR-587
ATGTAC	0.000406906	0	0	0	NA
ATGTAG	0.000250117	0	0	0	NA
ATGTAT	0.00024265	8.85614e-06	0	0	NA
ATGTCA	0.000287448	0	7.78174e-05	0	bta-miR-489
ATGTCG	0.000268782	6.1993e-05	0	0	NA
ATGTCT	0.000220252	0.000637642	0	0	NA
ATGTGA	0.000257583	0.000380814	0	0	bta-miR-23a-3p
ATGTGC	0.000164256	8.85614e-06	1.55635e-05	0	bta-miR-5589-3p
ATGTGG	6.34624e-05	0.000159411	6.22539e-05	0	NA
ATGTGT	0.000186654	3.54246e-05	1.55635e-05	0	bta-miR-4643
ATGTTA	0.000294914	0	3.1127e-05	0	bta-miR-3143
ATGTTC	0.000238917	0	0	0	NA
ATGTTG	0.000201587	0	0	0	NA
ATGTTT	0.000227718	0	0.00035796	0	NA
ATGTAA	0.000410639	0	0	0	NA
ATGAAA	0.00044797	0.000132842	4.66904e-05	0	NA
ATGAAC	0.000395707	8.85614e-05	0.000653666	0	bta-miR-1206
ATGAAG	0.000287448	8.85614e-06	0	0	NA
ATGAAT	0.000332245	0.000283397	1.55635e-05	0	bta-miR-664-3p
ATTACA	0.000377042	0	1.55635e-05	0	bta-miR-2054
ATTACC	0.000313579	0	0.000451341	0	NA
ATTACG	0.00030238	0.000309965	0	0	NA
ATTACT	0.00024265	0	0	0	NA
ATTAGA	0.000227718	0.000371958	0	0	NA
ATTAGC	0.00025385	0	3.1127e-05	0	NA
ATTAGG	8.58609e-05	0.000495944	0	0	NA
ATTAGT	0.000197853	0.000611074	0	0	NA
ATTATA	0.000354643	0	0	0	bta-miR-374a-5p
ATTATC	0.000257583	0	0	0	NA
ATTATG	0.000209053	8.85614e-06	1.55635e-05	0	NA
ATTCAC	0.000283714	0.00061993	0	0	bta-miR-1257
ATTCAG	0.00024265	0	3.1127e-05	0	bta-miR-4427
ATTCAT	0.000283714	0.00023026	0	0	NA
ATTCCC	0.000317312	0.000132842	0	0	NA
ATTCCG	0.000216519	0.00128414	0	0	bta-miR-3669
ATTCCT	0.000276248	0	0	0	NA
ATTCGA	0.000201587	8.85614e-06	0	0	NA
ATTCGC	0.000246384	0.000983032	0	0	NA
ATTCGG	9.33271e-05	0	0	0	NA
ATTCGT	0.000186654	0.000123986	0	0	NA
ATTCTA	0.000403173	8.85614e-06	0	0	NA
ATTCTC	0.000201587	0	0	0	NA
ATTCTG	0.000238917	0	0	0	NA
ATTCTT	0.000238917	0	0	0	NA
ATTCAA	0.000421839	7.97053e-05	0	0	NA
ATTGAC	0.000362109	0.000247972	0	0	NA
ATTGAG	0.000186654	0	0.000575849	0	NA
ATTGCA	0.000231451	0.00100074	0	0	bta-miR-106a-3p
ATTGCC	0.00030238	0.000549081	7.78174e-05	0	NA
ATTGCG	0.000212786	8.85614e-06	0	0	NA
ATTGCT	0.000212786	2.65684e-05	0.000264579	0	bta-miR-3908
ATTGGA	0.00024265	0.00152326	0	0	NA
ATTGGC	0.000220252	0	0	0	NA
ATTGGG	4.4797e-05	0	0	0	NA
ATTGGT	0.000164256	8.85614e-06	0	0	NA
ATTGTA	0.000294914	0	1.55635e-05	0	NA
ATTGTC	0.00024265	8.85614e-06	0	0	NA
ATTGTG	0.00019412	0.000283397	0	0	NA
ATTGTT	0.000201587	0	0	0	NA
ATTGAA	0.000406906	0.000522512	0	0	NA
ATTTAC	0.000220252	8.85614e-06	0	0	NA
ATTTAG	0.000265049	3.54246e-05	0	0	NA
ATTTAT	0.000238917	0	7.78174e-05	0	NA
ATTTCA	0.000265049	0.000185979	0	0	bta-miR-203
ATTTCG	0.000220252	0	0	0	NA
ATTTCT	0.000265049	0	0	0	bta-miR-5680
ATTTGA	0.000279981	0.000885614	0.000124508	0	bta-miR-3671
ATTTGC	0.000209053	0.000256828	0	0	NA
ATTTGG	6.34624e-05	0	0	0	NA
ATTTGT	0.000179188	6.1993e-05	0	0	NA
ATTTTA	0.000347177	0.00128414	0.00071592	0	NA
ATTTTC	0.000227718	0	0	0	NA
ATTTTG	0.000257583	0.000673067	0	0	bta-miR-4698
ATTTTT	0.000201587	0	0	0	bta-miR-548c-3p
ATTTAA	0.000410639	0	0	0	NA
ATTAAA	0.000440504	8.85614e-06	0.000887118	0	NA
ATTAAC	0.000324778	8.85614e-06	0.000155635	0	bta-miR-569
ATTAAG	0.000265049	0.000327677	0	0	NA
ATTAAT	0.000313579	0.000557937	9.33809e-05	0	NA
ATAAAG	0.000309846	0.000292253	1.55635e-05	0	NA
ATAAAT	0.000272515	0.000177123	0	0	NA
ATAACA	0.000358376	0	0	0	NA
ATAACC	0.000347177	5.31368e-05	0	0	NA
ATAACG	0.000268782	0	0.000840428	0	NA
ATAACT	0.000321045	7.97053e-05	1.55635e-05	0	bta-miR-101-5p
ATAAGA	0.000347177	0.000832477	0	0	NA
ATAAGC	0.000279981	1.77123e-05	0	0	NA
ATAAGG	0.000100793	0	4.66904e-05	0	NA
ATAAGT	0.000216519	0	0	0	NA
ATAATC	0.00030238	0.000974175	0	0	NA
ATAATG	0.000287448	0	0.000342396	0	bta-miR-4528
ATAATT	0.000265049	0	0	0	bta-miR-944
ATAAAA	0.000552497	8.85614e-06	0	0	NA
CACACC	0.000335978	0.000194835	3.1127e-05	0	bta-miR-3650
CACACG	0.000231451	0.000628786	0	0	NA
CACCAG	0.000291181	8.85614e-05	0.000124508	0	bta-miR-548q
CACCCA	0.00044797	0.00109816	1.55635e-05	0	bta-miR-1262
CACCCG	0.000335978	0.000212547	1.55635e-05	0	NA
CACCGA	0.000317312	0.000513656	1.55635e-05	0	NA
CACCGG	0.000130658	1.77123e-05	1.55635e-05	0	NA
CACGCA	0.000377042	2.65684e-05	1.55635e-05	0	NA
CACGCC	0.000298647	0	0.000186762	0	NA
CACGCG	0.000209053	0.000150554	3.1127e-05	0	NA
CACGGA	0.000283714	6.1993e-05	1.55635e-05	0	NA
CACGGC	0.00020532	0.000478232	0	0	NA
CACGAA	0.000474102	1.77123e-05	4.66904e-05	0	NA
CACTAC	0.000298647	8.85614e-06	3.1127e-05	0	bta-miR-142-3p
CACAAA	0.00059356	0.00126643	0.000249016	0	bta-miR-2113
CACAAG	0.000279981	0.000770484	0	0	bta-miR-581
CAGACA	0.000369575	8.85614e-06	0	0	bta-miR-632
CAGACC	0.000410639	4.42807e-05	0	0	bta-miR-4527
CAGACG	0.000332245	8.85614e-06	0	0	NA
CAGAGA	0.000332245	8.85614e-06	1.55635e-05	0	bta-miR-3191-5p
CAGAGC	0.000246384	0	1.55635e-05	0	bta-miR-3194-3p
CAGAGG	0.000104526	0	0	0	NA
CAGATA	0.000343444	0.00038967	0	0	NA
CAGATC	0.000321045	0.000239116	0.00031127	0	NA
CAGATG	0.000261316	0	1.55635e-05	0	NA
CAGCAC	0.000380775	0.000239116	0	0	NA
CAGCAG	0.000317312	8.85614e-06	1.55635e-05	0	bta-miR-93-3p
CAGCAT	0.000377042	8.85614e-06	0	0	bta-miR-4728-3p
CAGCCA	0.000451703	1.77123e-05	0.000560285	0	bta-miR-647
CAGCCC	0.000380775	8.85614e-06	0	0	bta-miR-762
CAGCCG	0.000298647	1.77123e-05	0	0	NA
CAGCGA	0.000265049	0.00027454	0	0	bta-miR-639
CAGCGC	0.000306113	8.85614e-06	0	0	NA
CAGCGG	0.00014559	8.85614e-06	0.000342396	0	NA
CAGCTA	0.000406906	8.85614e-06	1.55635e-05	0	NA
CAGCTC	0.000291181	7.97053e-05	4.66904e-05	0	bta-miR-558
CAGCTG	0.000238917	0.000690779	0	0	bta-miR-1207-3p
CAGCAA	0.000444237	0.000832477	0.000264579	0	NA
CAGGAC	0.000283714	2.65684e-05	0	0	NA
CAGGAG	0.000182921	8.85614e-06	0	0	bta-miR-1976
CAGGCA	0.000358376	0	0	0	NA
CAGGCC	0.000268782	0.000371958	0	0	NA
CAGGCG	0.000167989	0	0	0	NA
CAGGGA	0.000153056	1.77123e-05	0	0	bta-miR-670
CAGGGC	0.000130658	0.000823621	0	0	bta-miR-146b-3p
CAGGGG	5.59963e-05	0.000380814	0.000155635	0	bta-miR-331-3p
CAGGTA	0.000291181	0.000150554	0	0	NA
CAGGTC	0.000227718	0	1.55635e-05	0	bta-miR-631
CAGGAA	0.000324778	0	0	0	bta-miR-3074-5p
CAGTAC	0.000339711	7.08491e-05	0	0	NA
CAGTAG	0.000250117	0	0	0	NA
CAGTCA	0.000328511	0.000673067	0	0	bta-miR-943
CAGTCC	0.000317312	0.000150554	0	0	bta-miR-1288
CAGTCG	0.000238917	0	1.55635e-05	0	NA
CAGTAA	0.000429305	0	3.1127e-05	0	NA
CAGAAC	0.000373308	0	1.55635e-05	0	NA
CAGAAG	0.000276248	0	0	0	bta-miR-3182
CATACA	0.000421839	0.000354246	0	0	bta-miR-297
CATACC	0.000365842	0	3.1127e-05	0	NA
CATACG	0.000287448	0	0	0	NA
CATACT	0.00030238	0	1.55635e-05	0	NA
CATAGA	0.000332245	0	0	0	NA
CATAGC	0.000265049	0.00011513	0.000420214	0	bta-miR-31-3p
CATAGG	0.000134391	0	0	0	NA
CATAGT	0.000223985	0	0	0	NA
CATATA	0.000377042	0	9.33809e-05	0	NA
CATATC	0.000209053	0.000540225	1.55635e-05	0	bta-miR-190a
CATATG	0.000339711	0	0	0	NA
CATCAC	0.000343444	0.000832477	1.55635e-05	0	NA
CATCAT	0.000306113	0.000991888	3.1127e-05	0	bta-miR-1272
CATCCA	0.000391974	0.000469375	7.78174e-05	0	bta-miR-432-3p
CATCCC	0.000272515	0	0	0	bta-miR-5187-5p
CATCCT	0.000272515	0.00103617	0	0	bta-miR-1265
CATCGA	0.000384508	0.000726204	1.55635e-05	0	NA
CATCGC	0.000257583	0	0	0	NA
CATCGG	0.000123192	0.000611074	0	0	NA
CATCGT	0.000209053	0.000239116	0	0	NA
CATCTC	0.000257583	0.000540225	1.55635e-05	0	bta-miR-143-3p
CATCTG	0.000276248	0.000398526	0.000295706	0	bta-miR-1245b-3p
CATCTT	0.000283714	1.77123e-05	1.55635e-05	0	bta-miR-4426
CATCAA	0.000362109	0.00100074	0	0	NA
CATGAC	0.000347177	0.000593361	0	0	NA
CATGAG	0.000279981	0.00110702	1.55635e-05	0	NA
CATGAT	0.000328511	8.85614e-05	0.000466904	0	bta-miR-96-3p
CATGCA	0.000291181	0.000522512	3.1127e-05	0	bta-miR-4666b
CATGCC	0.000321045	0.000469375	1.55635e-05	0	bta-miR-3622b-5p
CATGCG	0.000238917	1.77123e-05	0	0	NA
CATGCT	0.000238917	8.85614e-06	0	0	NA
CATGGA	0.000294914	0.000903326	0.000591412	0	bta-miR-5581-3p
CATGGC	0.000179188	0.000256828	0	0	NA
CATGGG	6.71955e-05	0	0	0	NA
CATGGT	0.000212786	0.00023026	1.55635e-05	0	NA
CATGTC	0.000268782	0.000726204	0.00076261	0	NA
CATGTG	0.000220252	1.77123e-05	0	0	bta-miR-4717-3p
CATGAA	0.000418105	0.000770484	1.55635e-05	0	NA
CATTAC	0.000332245	0.000177123	0	0	NA
CATTAG	0.000257583	8.85614e-06	1.55635e-05	0	NA
CATTCA	0.00030238	0.000141698	0	0	NA
CATTCC	0.000235184	0	0.000217889	0	bta-miR-1
CATTCG	0.00024265	0.00038967	0	0	NA
CATTCT	0.000250117	0.0013727	0	0	NA
CATTGC	0.000227718	8.85614e-06	0	0	NA
CATTGG	0.000108259	0	0	0	NA
CATTTG	0.00025385	0.00011513	0	0	bta-miR-105-5p
CATTAA	0.000212786	0.000407382	0	0	NA
CATAAA	0.0004965	0.000814765	1.55635e-05	0	NA
CATAAC	0.000425572	0.000859046	0	0	NA
CATAAG	0.000339711	0	0	0	NA
CCACAC	0.000298647	0.00113359	0	0	bta-miR-644a
CCACAG	0.000335978	0.000221404	0	0	NA
CCACAT	0.000335978	0	0	0	bta-miR-299-3p
CCACCA	0.000369575	0.000433951	6.22539e-05	0	NA
CCACCG	0.000235184	0	0	0	NA
CCACCT	0.000235184	0	0	0	NA
CCACGA	0.000380775	8.85614e-06	0	0	bta-miR-3677-3p
CCACGC	0.000283714	0.000451663	0	0	NA
CCACGG	0.000123192	0.000522512	0	0	bta-miR-132-5p
CCACGT	0.00019412	0	0.000653666	0	NA
CCACTA	0.000309846	0.000566793	0	0	bta-miR-4460
CCACTG	0.000220252	0	1.55635e-05	0	bta-miR-194-3p
CCACTT	0.000223985	0.00102731	0	0	NA
CCACAA	0.000354643	0.000788197	0.000295706	0	NA
CCAGAC	0.000339711	0	0	0	NA
CCAGAG	0.000257583	0.000885614	1.55635e-05	0	bta-miR-326
CCAGAT	0.000279981	8.85614e-06	0	0	bta-miR-3126-3p
CCAGCA	0.000265049	4.42807e-05	0	0	NA
CCAGCG	0.000190387	8.85614e-06	0	0	NA
CCAGCT	0.000257583	0.000247972	0	0	NA
CCAGGA	0.000201587	0	0	0	bta-miR-1343
CCAGGC	0.000201587	0.000194835	9.33809e-05	0	bta-miR-661
CCAGGG	8.9594e-05	0.000832477	0	0	bta-miR-4292
CCAGGT	0.000130658	8.85614e-06	0	0	bta-miR-619
CCAGTA	0.00030238	6.1993e-05	0.000420214	0	NA
CCAGTC	0.000209053	1.77123e-05	3.1127e-05	0	NA
CCAGTG	0.000216519	8.85614e-06	0	0	NA
CCAGAA	0.000395707	0.000185979	0	0	NA
CCATAC	0.000347177	7.97053e-05	0.000513595	0	NA
CCATAG	0.000287448	0	0	0	NA
CCATAT	0.00035091	0.00155868	0	0	NA
CCATCA	0.000276248	0.00149669	0	0	NA
CCATCC	0.000354643	1.77123e-05	3.1127e-05	0	bta-miR-1193
CCATCG	0.000223985	0	0	0	NA
CCATCT	0.000223985	0	0	0	NA
CCATGA	0.000283714	0	0	0	NA
CCATGC	0.000227718	7.97053e-05	1.55635e-05	0	NA
CCATGG	0.000100793	0	0	0	NA
CCATGT	0.000182921	0	0	0	bta-miR-4802-3p
CCATAA	0.00044797	7.08491e-05	0	0	NA
CCCACA	0.000347177	0.000354246	0	0	bta-miR-4265
CCCACC	0.000294914	0.000540225	0	0	bta-miR-92a-2-5p
CCCACG	0.000238917	0.000611074	0.000280143	0	NA
CCCACT	0.000238917	8.85614e-06	0	0	NA
CCCAGA	0.000223985	0.000203691	0	0	bta-miR-4314
CCCAGC	0.000186654	0.000823621	0	0	bta-miR-4731-5p
CCCAGG	0.000153056	0	0	0	NA
CCCATC	0.00020532	0	1.55635e-05	0	NA
CCCATG	0.000209053	8.85614e-06	0	0	NA
CCCCAC	0.000220252	2.65684e-05	0	0	bta-miR-491-5p
CCCCAG	0.000287448	8.85614e-06	0	0	bta-miR-637
CCCCCC	0.00025385	0	1.55635e-05	0	NA
CCCCCG	0.000235184	8.85614e-06	0	0	bta-miR-4787-5p
CCCCGG	0.000130658	1.77123e-05	1.55635e-05	0	NA
CCCCGT	0.00020532	0.000159411	0	0	NA
CCCCTA	0.000287448	0.000531368	0	0	bta-miR-4278
CCCCTG	0.000257583	0.000442807	0.00071592	0	NA
CCCCAA	0.000395707	0.000788197	0.000326833	0	bta-miR-450a-3p
CCCGAC	0.000309846	0.000460519	1.55635e-05	0	NA
CCCGAG	0.000223985	0	0	0	NA
CCCGAT	0.000291181	1.77123e-05	1.55635e-05	0	NA
CCCGCA	0.000283714	8.85614e-06	0	0	NA
CCCGCC	0.00025385	0.000185979	0	0	bta-miR-663a
CCCGCG	0.000223985	0.000451663	0.000466904	0	NA
CCCGCT	0.000268782	0.000301109	1.55635e-05	0	bta-miR-4781-5p
CCCGGA	0.000238917	1.77123e-05	0	0	bta-miR-4497
CCCGGC	0.000149323	0.000699635	0	0	NA
CCCGGG	4.4797e-05	0.000203691	0	0	bta-miR-1247-3p
CCCGTC	0.000246384	0.000309965	1.55635e-05	0	NA
CCCGAA	0.000324778	8.85614e-06	0	0	NA
CCCTAC	0.000257583	0.000194835	0	0	NA
CCCTCA	0.000317312	0.000318821	1.55635e-05	0	bta-miR-1226-5p
CCCTCC	0.000272515	0.000318821	0	0	NA
CCCTCG	0.000216519	8.85614e-06	0	0	NA
CCCTGA	0.000317312	5.31368e-05	0	0	bta-miR-3127-5p
CCCTGC	0.000201587	0	0	0	bta-miR-1909-3p
CCCTGG	0.000100793	0	0	0	bta-miR-4685-5p
CCCTAA	0.000380775	8.85614e-06	0	0	bta-miR-2909
CCCAAA	0.000466636	0.000433951	0	0	NA
CCCAAG	0.000313579	8.85614e-06	0	0	bta-miR-635
CCGACA	0.000317312	0.000106274	0	0	NA
CCGACC	0.00024265	0.000141698	0	0	NA
CCGACG	0.00025385	0	0	0	NA
CCGACT	0.000246384	9.74175e-05	0	0	NA
CCGAGA	0.000227718	8.85614e-06	0	0	NA
CCGAGC	0.000231451	0	0	0	bta-miR-423-3p
CCGAGG	0.000108259	0	0	0	NA
CCGAGT	0.00024265	0	1.55635e-05	0	NA
CCGATA	0.000347177	0.000770484	0	0	NA
CCGATC	0.000250117	4.42807e-05	0	0	NA
CCGATT	0.00024265	2.65684e-05	0	0	bta-miR-3610
CCGCAC	0.000298647	1.77123e-05	0	0	NA
CCGCAG	0.000216519	8.85614e-06	1.55635e-05	0	bta-miR-4734
CCGCAT	0.000309846	8.85614e-06	0	0	NA
CCGCCA	0.00030238	8.85614e-06	0.000124508	0	bta-miR-4730
CCGCCC	0.000287448	0.000602218	3.1127e-05	0	NA
CCGCCG	9.70602e-05	0	0	0	NA
CCGCCT	0.000175455	0.000168267	0	0	NA
CCGCGA	0.000235184	5.31368e-05	0	0	bta-miR-3124-5p
CCGCGC	0.000216519	8.85614e-06	0	0	bta-miR-2277-5p
CCGCGG	0.000108259	1.77123e-05	0	0	NA
CCGCGT	0.000212786	0	4.66904e-05	0	NA
CCGCTC	0.000216519	8.85614e-06	0	0	NA
CCGCTG	0.000201587	0	0	0	NA
CCGCTT	0.000246384	0.00038967	0	0	NA
CCGCAA	0.000455436	1.77123e-05	0.00035796	0	NA
CCGGAG	0.000179188	8.85614e-06	0	0	NA
CCGGAT	0.000257583	0.000646498	1.55635e-05	0	NA
CCGGCA	0.000261316	0.00138156	0	0	NA
CCGGCC	0.000238917	0	0	0	bta-miR-4743
CCGGCG	0.000175455	0	0	0	NA
CCGGCT	0.00020532	0	0	0	NA
CCGGGA	0.00015679	0.00023026	0	0	NA
CCGGGC	0.00014559	8.85614e-06	0	0	NA
CCGGGG	7.09286e-05	0	0	0	bta-miR-4707-5p
CCGGGT	0.000104526	0.000460519	0	0	bta-miR-941
CCGGTA	0.000250117	0.000168267	0	0	NA
CCGGTC	0.000179188	8.85614e-06	0	0	NA
CCGGTG	0.000149323	0	0	0	NA
CCGGAA	0.000306113	8.85614e-06	1.55635e-05	0	bta-miR-1180
CCGTAC	0.000291181	0	0	0	NA
CCGTAG	0.000235184	0	0	0	NA
CCGTAT	0.000265049	4.42807e-05	3.1127e-05	0	NA
CCGTCA	0.000324778	1.77123e-05	1.55635e-05	0	NA
CCGTCC	0.000283714	0.000487088	0	0	bta-miR-184
CCGTCG	0.000227718	0	0	0	NA
CCGTCT	0.000250117	3.54246e-05	0.00035796	0	bta-miR-483-5p
CCGTGA	0.000261316	1.77123e-05	0	0	NA
CCGTGC	0.000220252	0.00027454	0	0	bta-miR-3177-3p
CCGTGG	7.83948e-05	8.85614e-06	1.55635e-05	0	NA
CCGTTA	0.000298647	0.00061993	1.55635e-05	0	NA
CCGTTC	0.000261316	0.000239116	0	0	NA
CCGTTG	0.000227718	0	0	0	NA
CCGTAA	0.000403173	3.54246e-05	0.00040465	0	NA
CCGAAC	0.000343444	0.00077934	9.33809e-05	0	NA
CCGAAT	0.000339711	5.31368e-05	3.1127e-05	0	NA
CCTACC	0.000246384	0.000283397	0	0	NA
CCTACG	0.00020532	0.00105388	0	0	NA
CCTACT	0.000182921	0	0	0	NA
CCTAGA	0.000257583	0	0	0	NA
CCTAGC	0.000212786	0	0	0	NA
CCTAGG	7.83948e-05	0	0	0	NA
CCTAGT	0.000175455	0	0	0	NA
CCTATA	0.000298647	0.000363102	1.55635e-05	0	NA
CCTATC	0.000238917	8.85614e-06	0	0	NA
CCTATG	0.000197853	2.65684e-05	0	0	NA
CCTATT	0.000197853	0	1.55635e-05	0	NA
CCTCAG	0.000268782	0.000327677	0	0	bta-miR-4649-3p
CCTCAT	0.000276248	8.85614e-06	0	0	NA
CCTCCA	0.000276248	0.000788197	1.55635e-05	0	bta-miR-4443
CCTCCC	0.000313579	2.65684e-05	0.00031127	0	bta-miR-149-3p
CCTCCG	0.000223985	0.000212547	0	0	NA
CCTCCT	0.00025385	8.85614e-06	0	0	bta-miR-4695-5p
CCTCGA	0.000227718	0.000301109	0	0	NA
CCTCGC	0.00014559	0.000168267	6.22539e-05	0	NA
CCTCGG	0.000138124	0.000947607	0	0	NA
CCTCGT	0.000212786	0.000159411	0.000591412	0	NA
CCTCTA	0.000272515	0.000726204	0	0	bta-miR-877-5p
CCTCTC	0.000238917	0.000495944	4.66904e-05	0	NA
CCTCTG	0.000216519	9.74175e-05	0	0	bta-miR-4257
CCTCTT	0.000238917	0.000371958	0	0	NA
CCTCAA	0.000388241	0.0017978	0	0	bta-miR-1304-5p
CCTGAC	0.000268782	0.000717347	1.55635e-05	0	NA
CCTGAG	0.000283714	0	0	0	bta-miR-1266
CCTGAT	0.000268782	0.000442807	0.000435777	0	NA
CCTGCA	0.000265049	0.000495944	0	0	NA
CCTGCC	0.000261316	1.77123e-05	0	0	bta-miR-1207-5p
CCTGCG	0.000190387	8.85614e-06	0	0	NA
CCTGCT	0.000179188	2.65684e-05	7.78174e-05	0	bta-miR-4690-5p
CCTGGA	0.000160523	0	0	0	NA
CCTGGC	0.000175455	0	0	0	bta-miR-4755-3p
CCTGGG	6.34624e-05	0	0	0	bta-miR-1915-3p
CCTGGT	0.000182921	0	1.55635e-05	0	bta-miR-1911-3p
CCTGTA	0.00024265	4.42807e-05	0.000342396	0	bta-miR-5095
CCTGTC	0.000216519	4.42807e-05	0	0	NA
CCTGTG	0.000216519	8.85614e-06	0	0	NA
CCTGTT	0.000197853	0	0	0	NA
CCTTAC	0.000306113	0.000460519	0	0	NA
CCTTAG	0.000279981	0	0	0	bta-miR-4521
CCTTAT	0.000235184	0.00077934	0	0	NA
CCTTCC	0.00020532	0.000805909	0	0	bta-miR-3202
CCTTCG	0.000190387	0	0	0	NA
CCTTCT	0.000149323	3.54246e-05	0	0	bta-miR-3154
CCTTGA	0.000298647	0	0	0	bta-miR-561-5p
CCTTGC	0.000149323	0.000416239	0	0	bta-miR-4708-3p
CCTTGG	0.000126925	8.85614e-06	0	0	NA
CCTTTA	0.000287448	0.000611074	1.55635e-05	0	NA
CCTTTG	0.00020532	0	0	0	NA
CCTTAA	0.000317312	8.85614e-06	0	0	bta-miR-4477b
CCTAAA	0.000406906	0.000327677	0.000389087	0	NA
CCTAAC	0.000365842	8.85614e-06	1.55635e-05	0	bta-miR-1258
CCTAAG	0.000268782	0	0	0	NA
CCTAAT	0.000227718	0.000123986	0	0	NA
CCAAAC	0.000421839	0.000912183	0	0	NA
CCAAAG	0.000283714	0.000690779	0.000342396	0	bta-miR-9-5p
CCAACA	0.000324778	0.000318821	1.55635e-05	0	NA
CCAACC	0.00030238	0.000318821	7.78174e-05	0	bta-miR-92a-1-5p
CCAACG	0.000186654	0	0	0	bta-miR-1306-3p
CCAACT	0.000235184	0.00027454	0	0	bta-miR-4259
CCAAGC	0.000216519	0.00200149	0	0	NA
CCAAGT	0.000197853	0.000185979	0	0	bta-miR-890
CCAATA	0.000332245	3.54246e-05	0.000280143	0	NA
CCAATC	0.000306113	0	0	0	bta-miR-509-3p
CCAATG	0.000257583	7.97053e-05	0	0	NA
CCAATT	0.000362109	0	0	0	NA
CCAAAA	0.000511433	0.000469375	1.55635e-05	0	NA
CGACAC	0.00019412	8.85614e-06	0	0	NA
CGACAG	0.000265049	0.00110702	0	0	NA
CGACAT	0.000265049	0.000239116	0	0	NA
CGACCA	0.000298647	0	1.55635e-05	0	NA
CGACCC	0.00025385	0.000336533	0.00031127	0	NA
CGACCG	0.000246384	0	1.55635e-05	0	NA
CGACCT	0.00024265	1.77123e-05	0	0	bta-miR-431-3p
CGACGA	0.000216519	0	0	0	NA
CGACGC	0.000186654	1.77123e-05	0	0	NA
CGACGG	9.33271e-05	0.000150554	0	0	NA
CGACGT	0.00014559	4.42807e-05	0	0	NA
CGACTA	0.000246384	1.77123e-05	0.000124508	0	NA
CGACTC	0.00020532	0	3.1127e-05	0	bta-miR-4785
CGACTG	0.000179188	0	0	0	NA
CGACTT	0.00019412	8.85614e-06	0	0	NA
CGACAA	0.000362109	0	3.1127e-05	0	NA
CGAGAC	0.000279981	8.85614e-06	0	0	NA
CGAGAG	0.000171722	8.85614e-06	0.000560285	0	bta-miR-3615
CGAGAT	0.000268782	1.77123e-05	0.000155635	0	NA
CGAGCA	0.000268782	0.000159411	0	0	NA
CGAGCC	0.000250117	0	0	0	NA
CGAGCG	0.000175455	0	0	0	NA
CGAGCT	0.000223985	0	0	0	NA
CGAGGA	0.00019412	0	0	0	NA
CGAGGC	0.000160523	0	0	0	NA
CGAGGG	4.85301e-05	0	0	0	bta-miR-4655-3p
CGAGGT	0.000134391	0.000327677	1.55635e-05	0	NA
CGAGTA	0.000279981	2.65684e-05	0	0	NA
CGAGTC	0.000175455	0.000177123	0	0	NA
CGAGTG	0.00014559	8.85614e-06	0	0	NA
CGAGAA	0.000339711	0.00114244	1.55635e-05	0	NA
CGATAC	0.000335978	0.00104502	0	0	NA
CGATAG	0.000190387	4.42807e-05	0	0	NA
CGATAT	0.000279981	0.00128414	4.66904e-05	0	NA
CGATCA	0.000294914	0.000974175	0	0	NA
CGATCC	0.000238917	0	0	0	NA
CGATCG	0.000212786	0	0.00040465	0	NA
CGATCT	0.000272515	2.65684e-05	3.1127e-05	0	NA
CGATGA	0.000313579	8.85614e-06	0	0	NA
CGATGC	0.000227718	0.00156754	0.000435777	0	NA
CGATGG	0.000108259	0.000921039	0	0	bta-miR-181a-3p
CGATTA	0.000265049	0.00105388	1.55635e-05	0	NA
CGATTG	0.000186654	0.000575649	0.000171198	0	NA
CGATAA	0.000485301	0.00038967	0	0	NA
CGCACA	0.000365842	0.000185979	0	0	bta-miR-147b
CGCACC	0.000220252	3.54246e-05	0	0	bta-miR-675-5p
CGCACG	0.000179188	0.000584505	1.55635e-05	0	NA
CGCACT	0.000216519	0.00038967	1.55635e-05	0	NA
CGCAGG	7.46617e-05	0	1.55635e-05	0	bta-miR-1539
CGCATC	0.000190387	0	0	0	NA
CGCATG	0.00019412	8.85614e-05	3.1127e-05	0	NA
CGCCAG	0.000186654	0	0	0	NA
CGCCAT	0.000220252	0.000823621	0	0	bta-miR-652-3p
CGCCCA	0.000324778	4.42807e-05	0	0	bta-miR-1228-5p
CGCCCC	0.00019412	0.000681923	0.000326833	0	bta-miR-3180
CGCCGA	0.000227718	1.77123e-05	1.55635e-05	0	bta-miR-1469
CGCGAC	0.000291181	0	0	0	NA
CGCGAG	0.00019412	0	0	0	NA
CGCGCA	0.000257583	6.1993e-05	0	0	NA
CGCGCC	0.000212786	8.85614e-06	3.1127e-05	0	bta-miR-4634
CGCGCG	0.000171722	1.77123e-05	0	0	NA
CGCGCT	0.00015679	0.000584505	1.55635e-05	0	NA
CGCGGA	0.00020532	8.85614e-06	0.000326833	0	bta-miR-937
CGCGTA	0.000216519	0	1.55635e-05	0	NA
CGCGAA	0.000324778	0.00135499	0	0	NA
CGCTAC	0.000246384	0.000203691	0	0	NA
CGCTCA	0.000216519	0	0	0	bta-miR-5708
CGCTCC	0.000212786	0	0	0	NA
CGCTCG	0.000190387	8.85614e-06	6.22539e-05	0	NA
CGCTGA	0.000272515	0	0	0	NA
CGCAAC	0.00030238	0	0	0	NA
CGCAAG	0.000238917	1.77123e-05	0	0	NA
CGGACA	0.00035091	7.97053e-05	0	0	NA
CGGACC	0.000220252	0	0	0	NA
CGGACG	0.00019412	0	0.000700356	0	NA
CGGACT	0.000182921	0.00038967	0	0	NA
CGGAGA	0.00020532	0.000371958	0.000295706	0	NA
CGGAGC	0.000138124	8.85614e-06	0	0	NA
CGGAGG	8.9594e-05	0	1.55635e-05	0	NA
CGGAGT	0.000141857	0	0	0	NA
CGGATA	0.000287448	0.000752772	0.000155635	0	NA
CGGATC	0.000201587	0	0	0	bta-miR-4454
CGGATG	0.000201587	0.000575649	3.1127e-05	0	NA
CGGCAG	0.000257583	8.85614e-06	0	0	NA
CGGCAT	0.000250117	0.000256828	0	0	NA
CGGCCC	0.000209053	1.77123e-05	0	0	NA
CGGCCG	0.00014559	0	0	0	NA
CGGCCT	0.000186654	0	0	0	NA
CGGCGA	0.000246384	8.85614e-06	1.55635e-05	0	NA
CGGCGC	0.000190387	0.00103617	1.55635e-05	0	bta-miR-3195
CGGCGG	7.09286e-05	8.85614e-06	0	0	NA
CGGCGT	0.00015679	0	0	0	NA
CGGCTA	0.000231451	0	0	0	NA
CGGCTG	0.000279981	0	0	0	NA
CGGCAA	0.000272515	0	1.55635e-05	0	NA
CGGGAC	0.000182921	0.000478232	0	0	bta-miR-4449
CGGGAG	7.46617e-05	0.000203691	0	0	NA
CGGGAT	0.00019412	8.85614e-06	0	0	NA
CGGGCA	0.000179188	0.00106274	0	0	NA
CGGGCC	0.000134391	0	0	0	bta-miR-1538
CGGGCG	0.000130658	0	0	0	NA
CGGGGA	6.71955e-05	0.000743916	0	0	NA
CGGGGC	4.10639e-05	0	0	0	NA
CGGGGG	2.23985e-05	0	3.1127e-05	0	NA
CGGGTA	0.000190387	8.85614e-06	0	0	NA
CGGGTC	0.000126925	0.00027454	0	0	NA
CGGGTG	5.59963e-05	8.85614e-06	0	0	NA
CGGGTT	0.000160523	8.85614e-06	0	0	NA
CGGGAA	0.00015679	8.85614e-06	3.1127e-05	0	NA
CGGTAC	0.00024265	0	0	0	NA
CGGTAG	0.000182921	0	0	0	NA
CGGTAT	0.000231451	0.000141698	0	0	NA
CGGTCA	0.000246384	0	7.78174e-05	0	NA
CGGTCC	0.000209053	1.77123e-05	0	0	NA
CGGTCG	0.000134391	0	0	0	bta-miR-1307-5p
CGGTCT	0.000167989	0	0	0	NA
CGGTGC	0.000153056	8.85614e-06	0	0	NA
CGGTGG	4.85301e-05	0	0	0	NA
CGGTTC	0.00019412	0	0.000373523	0	NA
CGGTTG	0.00020532	8.85614e-06	1.55635e-05	0	NA
CGGTAA	0.00035091	0	0.000124508	0	NA
CGGAAA	0.000291181	1.77123e-05	0	0	NA
CGGAAC	0.000265049	3.54246e-05	0	0	NA
CGGAAG	0.000209053	0	0	0	NA
CGTACA	0.000279981	0.000239116	0	0	NA
CGTACC	0.000298647	0.000531368	0	0	NA
CGTACG	0.000175455	0	0	0	NA
CGTACT	0.000197853	0	0.00040465	0	NA
CGTAGA	0.000197853	0	0	0	NA
CGTAGC	0.000197853	0	0	0	NA
CGTAGG	8.58609e-05	1.77123e-05	0	0	NA
CGTAGT	0.000141857	0	0	0	NA
CGTATA	0.000291181	0.000637642	3.1127e-05	0	bta-let-7d-3p
CGTATC	0.000231451	0	0	0	NA
CGTATG	0.000250117	8.85614e-06	0	0	NA
CGTCAC	0.000279981	0.000974175	0.000389087	0	NA
CGTCAG	0.000182921	0	3.1127e-05	0	NA
CGTCAT	0.000276248	0	0	0	bta-miR-4757-3p
CGTCCA	0.000287448	8.85614e-06	0	0	bta-miR-4804-5p
CGTCCC	0.000265049	8.85614e-06	1.55635e-05	0	bta-miR-92b-5p
CGTCCG	0.000190387	0	0	0	NA
CGTCCT	0.000201587	0.000106274	1.55635e-05	0	NA
CGTCGA	0.00020532	0	0	0	NA
CGTCGG	0.00014559	8.85614e-06	0	0	NA
CGTCGT	0.000182921	0	0	0	NA
CGTCTA	0.000265049	0	0	0	NA
CGTCTC	0.000186654	0	0	0	bta-miR-139-3p
CGTCTG	0.000182921	0	0	0	NA
CGTCTT	0.00020532	0	0.000420214	0	NA
CGTCAA	0.000328511	0.000318821	0.000202325	0	NA
CGTGAC	0.00025385	8.85614e-06	0	0	NA
CGTGAG	0.000220252	8.85614e-06	0.000171198	0	NA
CGTGAT	0.000246384	8.85614e-06	0	0	NA
CGTGCA	0.000309846	0.00111587	0.000389087	0	NA
CGTGCC	0.000238917	8.85614e-06	0	0	bta-miR-564
CGTGCG	0.000179188	0	1.55635e-05	0	NA
CGTGCT	0.000209053	0.000106274	0	0	NA
CGTGGA	0.000186654	8.85614e-06	0	0	NA
CGTGGC	0.000164256	2.65684e-05	0	0	NA
CGTGGG	3.35978e-05	0	0	0	bta-miR-662
CGTGGT	0.000119459	0	0	0	NA
CGTGTC	0.000235184	0	0	0	bta-miR-4462
CGTGTG	0.00015679	0.00172695	0	0	NA
CGTGAA	0.000332245	0.0005048	0	0	NA
CGTTAC	0.00030238	0.000487088	0	0	NA
CGTTAG	0.000167989	0	0	0	NA
CGTTAT	0.000201587	7.08491e-05	0	0	NA
CGTTCA	0.000268782	0.000177123	0	0	bta-miR-887
CGTTCC	0.00025385	0.000451663	0	0	NA
CGTTCG	0.000175455	8.85614e-06	1.55635e-05	0	NA
CGTTCT	0.000167989	0.00102731	7.78174e-05	0	NA
CGTTGA	0.000227718	0	0	0	bta-miR-95
CGTTGC	0.000175455	0	0.000342396	0	bta-miR-891a
CGTTGG	0.000130658	0.000283397	0	0	NA
CGTTGT	0.000153056	0.000451663	1.55635e-05	0	NA
CGTTTA	0.000261316	2.65684e-05	0	0	NA
CGTTTC	0.000227718	8.85614e-06	0	0	NA
CGTTTG	0.000238917	6.1993e-05	3.1127e-05	0	NA
CGTTAA	0.000358376	0	1.55635e-05	0	NA
CGTAAA	0.000391974	1.77123e-05	0	0	NA
CGTAAC	0.00030238	8.85614e-06	1.55635e-05	0	NA
CGTAAG	0.000306113	1.77123e-05	0	0	NA
CGTAAT	0.000223985	0.000425095	0	0	NA
CGAAAG	0.000250117	0.00077934	0	0	NA
CGAAAT	0.000335978	0.000947607	0.000217889	0	NA
CGAACA	0.000380775	0.000309965	0.000202325	0	NA
CGAACC	0.000246384	0	0	0	NA
CGAACG	0.000231451	8.85614e-06	0	0	NA
CGAACT	0.000257583	8.85614e-06	0	0	NA
CGAAGA	0.00020532	0	0	0	NA
CGAAGC	0.00024265	0.000451663	0	0	NA
CGAAGG	0.000123192	1.77123e-05	0	0	NA
CGAAGT	0.00020532	8.85614e-06	0	0	NA
CGAATA	0.000354643	8.85614e-06	0	0	NA
CGAATC	0.000287448	7.97053e-05	0	0	NA
CGAATG	0.000231451	8.85614e-06	0	0	NA
CGAATT	0.000190387	0.000168267	1.55635e-05	0	NA
CGAAAA	0.000362109	0.00073506	0	0	NA
CTACAC	0.000257583	0.000611074	0.000217889	0	NA
CTACAG	0.000306113	0	0	0	bta-miR-20b-3p
CTACCA	0.000317312	0.00085019	0	0	NA
CTACCG	0.000227718	0	0	0	NA
CTACGA	0.000197853	0	0	0	NA
CTACGC	0.000186654	0.000380814	0	0	NA
CTACGG	9.33271e-05	0	0	0	NA
CTACGT	0.000149323	0.000380814	0	0	bta-miR-1277-3p
CTACTA	0.000332245	0	0	0	NA
CTACTC	0.00019412	3.54246e-05	0	0	NA
CTACTG	0.000182921	8.85614e-06	0	0	bta-miR-199a-3p
CTACTT	0.000257583	8.85614e-06	1.55635e-05	0	bta-miR-562
CTACAA	0.00035091	0	0	0	bta-miR-3674
CTAGAC	0.000313579	0	1.55635e-05	0	NA
CTAGAG	0.000186654	0.000451663	0	0	bta-miR-517-5p
CTAGAT	0.000257583	0.00233802	0	0	NA
CTAGCA	0.000235184	8.85614e-05	0.000731483	0	bta-miR-449c-3p
CTAGCC	0.000272515	0	0	0	NA
CTAGCG	0.000179188	0	0	0	NA
CTAGCT	0.000223985	0.000885614	0	0	NA
CTAGGC	0.000197853	5.31368e-05	0	0	bta-miR-3135a
CTAGGG	5.97294e-05	0	0	0	NA
CTAGTA	0.000250117	0.000141698	1.55635e-05	0	NA
CTAGTC	0.000313579	0.000442807	0	0	NA
CTAGTG	0.000141857	9.74175e-05	3.1127e-05	0	NA
CTATAC	0.000272515	0.00124872	0	0	NA
CTATAG	0.000261316	0	0	0	NA
CTATCA	0.000324778	0	1.55635e-05	0	NA
CTATCC	0.00024265	0.000301109	0	0	bta-miR-5191
CTATCG	0.000231451	0	0	0	NA
CTATCT	0.000186654	0	7.78174e-05	0	NA
CTATGC	0.000182921	8.85614e-06	0	0	NA
CTATTC	0.000223985	7.08491e-05	0.000108944	0	NA
CTATTG	0.00014559	0.000425095	0.000249016	0	NA
CTATAA	0.000332245	6.1993e-05	0	0	NA
CTCACA	0.000317312	0.000106274	0	0	NA
CTCACC	0.000220252	0	0	0	bta-miR-4710
CTCACT	0.000171722	0.000708491	3.1127e-05	0	bta-miR-3174
CTCAGA	0.000306113	0.000318821	3.1127e-05	0	bta-miR-4303
CTCAGC	0.00014559	8.85614e-06	0	0	bta-miR-4663
CTCAGG	9.70602e-05	0	0.000669229	0	bta-miR-544b
CTCATA	0.000250117	8.85614e-06	0	0	NA
CTCATC	0.00020532	0.000743916	1.55635e-05	0	NA
CTCATG	0.000175455	0	1.55635e-05	0	NA
CTCCAC	0.000171722	1.77123e-05	0	0	NA
CTCCAG	0.000231451	8.85614e-06	1.55635e-05	0	NA
CTCCAT	0.00024265	0	0.000389087	0	bta-miR-4802-5p
CTCCCA	0.00025385	2.65684e-05	0	0	bta-miR-30b-3p
CTCCCC	0.000257583	0.000416239	0.000420214	0	bta-miR-939
CTCCCG	0.000201587	3.54246e-05	0	0	NA
CTCCGA	0.000235184	1.77123e-05	0	0	NA
CTCCGG	0.000108259	0	0	0	bta-miR-1203
CTCCGT	0.000153056	0	0	0	NA
CTCCTA	0.000309846	0.000637642	0	0	bta-miR-4266
CTCCTG	0.000179188	8.85614e-06	1.55635e-05	0	bta-miR-4433-3p
CTCCAA	0.000321045	0	0.000280143	0	NA
CTCGAC	0.000238917	0	0	0	NA
CTCGAG	0.000201587	0.000451663	0.000264579	0	NA
CTCGCA	0.000250117	0.000221404	1.55635e-05	0	bta-miR-4737
CTCGCC	0.000171722	0.000221404	6.22539e-05	0	NA
CTCGCG	0.000179188	0.00132842	0	0	NA
CTCGCT	0.000220252	1.77123e-05	0	0	NA
CTCGGA	0.000153056	0	0	0	NA
CTCGGG	5.22632e-05	0	0.000233452	0	bta-miR-4740-3p
CTCGTA	0.000238917	0.00145241	3.1127e-05	0	NA
CTCGAA	0.000332245	1.77123e-05	0	0	NA
CTCTAC	0.000212786	0.000646498	1.55635e-05	0	bta-miR-4732-5p
CTCTAG	0.000190387	0.000761628	0	0	NA
CTCTCA	0.000268782	0.000726204	0	0	NA
CTCTCC	0.000160523	0.000159411	0	0	bta-miR-185-5p
CTCTGA	0.000209053	1.77123e-05	0	0	NA
CTCTGC	0.00024265	0.000221404	9.33809e-05	0	bta-miR-2467-3p
CTCTGG	8.21279e-05	0	0	0	NA
CTCTAA	0.00030238	0.000212547	0	0	bta-miR-1303
CTCAAC	0.000250117	0.00077934	0	0	NA
CTCAAG	0.000268782	0.000398526	0	0	NA
CTGACA	0.000384508	8.85614e-06	0	0	NA
CTGACC	0.000328511	0	0	0	NA
CTGACG	0.000250117	0	0	0	NA
CTGACT	0.000227718	0	1.55635e-05	0	NA
CTGAGA	0.00024265	2.65684e-05	0	0	NA
CTGAGC	0.000227718	0	0	0	NA
CTGAGG	8.58609e-05	8.85614e-06	0	0	NA
CTGAGT	0.00019412	8.85614e-06	0	0	bta-miR-510
CTGATA	0.000388241	0.000495944	0	0	bta-miR-361-5p
CTGATC	0.000265049	0	0	0	bta-miR-383
CTGATG	0.00019412	0.000354246	0	0	NA
CTGATT	0.000223985	0.000177123	0	0	bta-miR-34a-3p
CTGCAC	0.00030238	0	0	0	bta-miR-143-5p
CTGCAG	0.000235184	0.000425095	0	0	bta-bta-miR-17-5p-like-3p
CTGCAT	0.00025385	0.000487088	0	0	NA
CTGCCA	0.000287448	0.000690779	0.000575849	0	NA
CTGCCG	0.000209053	0.000708491	0	0	NA
CTGCGA	0.000231451	8.85614e-06	0	0	NA
CTGCGC	0.000190387	0	0	0	NA
CTGCGG	0.000100793	1.77123e-05	0	0	NA
CTGCGT	0.000190387	0.00061993	0.000140071	0	NA
CTGCTA	0.000294914	0.000336533	0	0	bta-miR-4524a-5p
CTGCTG	0.000209053	0	0	0	bta-miR-214-3p
CTGCTT	0.000182921	0	0	0	NA
CTGCAA	0.000324778	0.000159411	0	0	NA
CTGGAC	0.000309846	0	0	0	bta-miR-198
CTGGAG	0.000190387	0	0	0	bta-miR-766-3p
CTGGAT	0.000220252	0	0	0	bta-miR-5586-5p
CTGGCA	0.000272515	0.000876758	0	0	bta-miR-1202
CTGGCC	0.00019412	0	0	0	NA
CTGGCG	0.000119459	2.65684e-05	0	0	NA
CTGGGG	3.73308e-05	0	0	0	NA
CTGGGT	0.000108259	0	0	0	bta-miR-1295b-5p
CTGGTA	0.000182921	0.000814765	1.55635e-05	0	NA
CTGGTC	0.000164256	0.000442807	0	0	NA
CTGGTG	0.000130658	0	0	0	bta-miR-1226-3p
CTGGAA	0.000324778	8.85614e-06	0	0	bta-miR-3180-5p
CTGTAC	0.000257583	0.000442807	0	0	NA
CTGTAG	0.000294914	0	0	0	bta-miR-139-5p
CTGTAT	0.000343444	8.85614e-05	0	0	NA
CTGTCA	0.000250117	0	0	0	NA
CTGTCC	0.000283714	0	0	0	NA
CTGTCG	0.000235184	0	0.000591412	0	bta-miR-196b-3p
CTGTGC	0.00019412	8.85614e-06	0	0	NA
CTGTGG	0.000115726	0	0	0	NA
CTGTGT	0.000186654	0	0	0	NA
CTGTTC	0.00019412	0	4.66904e-05	0	NA
CTGTTG	0.000227718	0	1.55635e-05	0	bta-miR-4709-5p
CTGAAA	0.00035091	0.000354246	1.55635e-05	0	bta-miR-30a-3p
CTGAAC	0.000313579	0	0	0	NA
CTGAAG	0.000246384	8.85614e-06	1.55635e-05	0	NA
CTGAAT	0.000220252	0.000123986	0.000155635	0	bta-miR-506-5p
CTTACC	0.000306113	0.000159411	0	0	NA
CTTACT	0.000212786	0.000451663	0.000171198	0	NA
CTTAGA	0.000246384	0.000221404	0	0	NA
CTTAGC	0.000201587	0	0	0	NA
CTTAGT	0.000186654	0.000637642	1.55635e-05	0	NA
CTTATA	0.000321045	0	1.55635e-05	0	NA
CTTATC	0.000246384	0.000168267	0.000186762	0	NA
CTTATG	0.00020532	1.77123e-05	1.55635e-05	0	NA
CTTATT	0.000212786	5.31368e-05	0	0	NA
CTTCAC	0.000291181	0.00038967	0	0	NA
CTTCAG	0.000246384	0.000540225	1.55635e-05	0	NA
CTTCAT	0.000227718	0	0	0	NA
CTTCCA	0.00030238	0.000929895	0	0	NA
CTTCCC	0.000216519	0.000132842	0	0	bta-miR-4747-5p
CTTCCG	0.000186654	8.85614e-06	0	0	NA
CTTCGA	0.000164256	0.000123986	0	0	NA
CTTCGC	0.000212786	0	0.000280143	0	NA
CTTCGG	0.000108259	1.77123e-05	0	0	bta-miR-4671-5p
CTTCGT	0.000153056	0	0	0	NA
CTTCTA	0.00025385	0	0	0	NA
CTTCTC	0.000167989	0	0.000295706	0	bta-miR-1253
CTTCTG	0.000227718	0.000194835	0	0	NA
CTTCAA	0.000306113	0	0.000186762	0	NA
CTTGAC	0.000354643	8.85614e-06	0	0	NA
CTTGAG	0.000182921	5.31368e-05	0	0	NA
CTTGAT	0.000235184	0	0	0	NA
[truncated: 2,097 more rows]

## Sheet: BVDV-miR-17-7N
S2	Input	6hrs	12hrs	24hrs	miRNA
TACCTC	0.000406461	0.00764303	0.0867584	0.678385	bta-let-7a-5p
CACTTT	0.000269806	0.00303473	0.0359513	0.114331	bta-miR-17-5p
TAAGCT	0.00034339	0.00112397	0.00396157	0.0854127	bta-miR-21-5p
CACCTC	0.000301342	0.00101158	0.00445677	0.0362227	bta-let-7a-5p-like
CACCTT	0.000301342	0.00224795	0.000297118	0.0207661	bta-miR-18a-5p
CCTAAT	0.000280318	0.00134877	0	0.00555836	NA
TACCGC	0.000227759	0.000674385	0.000891354	0.001998	bta-let-7a-5p-like
TGCCTC	0.000206735	0	0.000495197	0.00141497	bta-let-7a-5p-like
TTCCTC	0.000283822	0.00123637	0.00118847	0.000736966	bta-let-7a-5p-like
ACTATA	0.000318862	0.000337192	0.00207983	0.000714038	NA
GACCTC	0.000406461	0.000224795	0.000297118	0.000586297	bta-let-7a-5p-like
TACCAC	0.000234766	0.000112397	0	0.000566645	bta-let-7a-5p-like
TACTTT	0.00247731	0.00674385	0.00812122	0.000510963	bta-miR-17-5p-like
CACAAT	0.00025579	0.00101158	0.000792315	0.000478209	NA
TCCCTC	0.00030835	0.000112397	0	0.000474933	bta-let-7a-5p-like
TACCTT	0.000210239	0	0.000990393	0.000471658	bta-let-7a-5p-like
CGCCTC	0.000315358	0.000561987	9.90393e-05	0.000304612	bta-miR-3197
TACCCC	0.000315358	0	0	0.000288235	bta-let-7a-5p-like
AGGATC	0.000227759	0	0	0.000278409	NA
CACTTA	0.00036091	0	0.000396157	0.000255481	bta-miR-17-5p-like
TACATC	0.000304846	0.000112397	0.000198079	0.000235829	bta-let-7a-5p-like
AACCAA	0.000700795	0.00112397	0	0.000232554	bta-miR-659-3p
CACGTT	0.000262798	0.000112397	0.000198079	0.000219452	bta-miR-17-5p-like
TAAGCC	0.000367918	0.000112397	9.90393e-05	0.000216177	NA
TAACTC	0.000336382	0	0	0.000212901	bta-let-7a-5p-like
CACATT	0.000525597	0.000899179	0	0.000176872	bta-miR-17-5p-like
AATAAC	0.000283822	0	0.000198079	0.000173596	NA
CCAGAC	0.000206735	0.000337192	0	0.000157219	NA
CACCGC	0.000164687	0	0	0.000144118	bta-miR-4746-3p
GTCGCT	0.000269806	0.000899179	0.00138655	0.000137567	bta-miR-4670-5p
CACTTC	0.000294334	0.000674385	0	0.000127741	bta-miR-17-5p-like
TACGTC	0.00030835	0.000561987	0	0.000127741	bta-let-7a-5p-like
TACTTC	0.000231262	0	0	0.000124465	bta-let-7a-5p-like
GTCAAG	0.00023827	0	0	0.000124465	NA
CGCTTT	0.000217247	0.000337192	0	0.000124465	bta-miR-17-5p-like
TATAAC	0.000452013	0	0.00118847	0.000124465	NA
GTTGAT	0.000423981	0.000224795	0	0.00012119	NA
AGATTT	0.000350398	0.00044959	0	0.00012119	NA
TACCTA	0.000206735	0.00213555	0.00178271	0.00012119	bta-let-7a-5p-like
GTGGCC	0.000175199	0.000561987	0.000495197	0.00012119	NA
CAGTCA	0.000430989	0.00112397	0.00108943	0.00012119	bta-miR-943
AGAAAC	0.000420477	0.000224795	0.00108943	0.000117914	NA
ATCTAA	3.85437e-05	0	0	0.000117914	bta-miR-4760-5p
ATGGGG	0.000196223	0.000786782	0	0.000111364	NA
GAATTG	0.000210239	0	0	0.000111364	NA
TAAGCG	0.000157679	0	0.000396157	0.000108088	NA
CAGTTA	0.00023827	0.00044959	0.000594236	0.000108088	NA
ATTGTC	0.000329374	0.00044959	9.90393e-05	0.000108088	NA
AGGCTG	0.000227759	0.000224795	0	0.000108088	NA
GCACAT	0.00027331	0	0.000297118	0.000108088	bta-miR-455-5p
AACCGA	0.000399453	0.000674385	0	0.000108088	NA
CTGTCG	0.000220751	0	0	0.000104813	bta-miR-196b-3p
ATTAGC	0.000301342	0	0	0.000104813	NA
AAGCTT	0.000350398	0.000561987	0.000693275	0.000104813	bta-miR-100-3p
CCGGAA	0.000182207	0	0.000495197	0.000104813	bta-miR-1180
TCCCAC	0.000276814	0	0.000693275	0.000104813	bta-miR-4648
CGGATT	0.000301342	0.000899179	0.000396157	0.000104813	NA
TGCTAC	0.000304846	0.000337192	0.00148559	0.000104813	NA
CACTTG	0.000206735	0.000112397	0	0.000101537	bta-miR-17-5p-like
GTTCAA	8.05915e-05	0	0	0.000101537	NA
ATATCC	0.000332878	0	0.00198079	0.000101537	bta-miR-3201
AAGGCA	9.81114e-05	0.000112397	0	0.000101537	NA
AGCTGC	0.000227759	0.000561987	0	0.000101537	bta-miR-4660
GCAAGG	0.000304846	0.00044959	0	0.000101537	bta-miR-1915-5p
ATAAGG	0.000364414	0.00044959	0	9.82621e-05	NA
ATTGCT	0.000217247	0	0	9.82621e-05	bta-miR-3908
TGGACG	0.00025579	0.000337192	0.000594236	9.49867e-05	NA
AATCTC	0.000245278	0	0.000891354	9.49867e-05	bta-miR-5186
AAACAT	0.000248782	0	0	9.49867e-05	bta-miR-4307
GACCCC	0.000406461	0.00044959	9.90393e-05	9.49867e-05	bta-miR-615-5p
AACTCC	0.00030835	0	0	9.49867e-05	bta-miR-4653-3p
TAAGAC	0.000161183	0	0	9.49867e-05	bta-miR-200c-5p
GACCAC	0.000409965	0.000224795	0	9.49867e-05	NA
TGGAAC	0.000501069	0.00101158	0.000990393	9.49867e-05	NA
AATCGC	0.000455517	0.00213555	0.00198079	9.49867e-05	NA
TTCATG	0.000508077	0	0	9.17113e-05	NA
CCGCTT	0.00037843	0	0	9.17113e-05	NA
GTGTTC	0.000304846	0.000786782	0	9.17113e-05	NA
TGACTA	0.000266302	0	0.000495197	9.17113e-05	NA
CCCTGA	0.000357406	0	0	9.17113e-05	bta-miR-3127-5p
TGACAA	0.000388941	0	0	9.17113e-05	NA
ACAAGA	0.000497565	0.000786782	0.000198079	9.17113e-05	NA
CTATAT	0.000392445	0.000674385	0	9.17113e-05	NA
TGCAGT	0.000269806	0	0	9.17113e-05	bta-miR-217
TCCATG	0.000336382	0	0.000396157	9.17113e-05	bta-miR-490-5p
GTCAAT	0.000213743	0.000337192	0	8.84359e-05	NA
ACCGTA	0.000192719	0	0	8.84359e-05	NA
TGTAAA	0.000224255	0.000337192	0	8.84359e-05	NA
AAAACC	0.000259294	0	0	8.84359e-05	NA
ACCCTT	0.000294334	0	0.000297118	8.84359e-05	NA
TGTATA	0.000189215	0	0	8.84359e-05	bta-let-7a-3p
TCCGTG	0.000280318	0.000337192	0.000990393	8.84359e-05	NA
TGTCCA	0.000336382	0	0	8.51605e-05	bta-miR-4520a-3p
TAGATA	0.000406461	0.00101158	0	8.51605e-05	NA
TCCCTA	0.00023827	0.00044959	0	8.51605e-05	bta-miR-3162-5p
AGACAA	0.00032587	0	0	8.51605e-05	NA
CCCCTC	0.000164687	0.000561987	9.90393e-05	8.51605e-05	bta-miR-423-5p
CCGATT	0.000227759	0.00044959	0.000495197	8.51605e-05	bta-miR-3610
GTCCTA	0.000318862	0.00044959	0	8.51605e-05	bta-miR-3117-3p
ATTTTA	0.000423981	0	0	8.51605e-05	NA
CATAAT	0.000301342	0	0.000396157	8.51605e-05	NA
ATAGTT	0.000266302	0.000786782	0.00346638	8.51605e-05	NA
TATACA	0.000346894	0	0.000990393	8.18851e-05	bta-miR-568
AATCCT	0.000196223	0.000337192	0	8.18851e-05	bta-miR-3159
CCTAGA	0.000182207	0.000224795	9.90393e-05	8.18851e-05	NA
CAAATA	0.000364414	0	0	8.18851e-05	NA
TATCAA	0.000206735	0	0	8.18851e-05	NA
CACAGA	0.000168191	0.000224795	0	8.18851e-05	NA
ATTCCG	0.000217247	0	0	8.18851e-05	bta-miR-3669
TCTACA	0.000266302	0.00044959	0	8.18851e-05	NA
CCGGCA	0.000332878	0.000112397	0	8.18851e-05	NA
TAAGTT	0.000416973	0.000786782	0.000891354	7.86097e-05	NA
GTCGCA	0.00023827	0.000337192	0	7.86097e-05	NA
CTGATA	0.000259294	0.000786782	0.000495197	7.86097e-05	bta-miR-361-5p
ACCCCG	0.000357406	0.000561987	0	7.86097e-05	NA
GATGAG	0.000231262	0.000674385	0.000594236	7.86097e-05	NA
CTCTTT	0.000231262	0	0	7.86097e-05	bta-miR-17-5p-like
CTCCTC	0.000227759	0.00101158	0.000495197	7.86097e-05	bta-miR-3150b-3p
CGATTC	0.00037843	0.000337192	9.90393e-05	7.86097e-05	NA
TACACC	0.000388941	0	0.000792315	7.86097e-05	NA
TAGTTC	0.000367918	0	0	7.86097e-05	NA
TATGGA	0.000529101	0.00146117	0.000693275	7.86097e-05	NA
CATGAA	0.000280318	0	0	7.53343e-05	NA
ACGGAG	0.000322366	0.00101158	0	7.53343e-05	bta-miR-3605-3p
TCCCGC	0.000276814	0.00101158	0	7.53343e-05	NA
CAATCT	0.00030835	0.000112397	0.000396157	7.53343e-05	NA
TACAAA	0.000248782	0	0.000594236	7.53343e-05	NA
ACGGTC	0.000259294	0.00044959	0	7.53343e-05	NA
TCACTA	0.00032587	0	0	7.53343e-05	bta-miR-921
CGCAAT	0.000367918	0.000337192	0.00168367	7.53343e-05	NA
TACCAG	0.000210239	0	0	7.53343e-05	bta-miR-4490
TTAAGA	0.000217247	0.000112397	0	7.53343e-05	NA
CATTCC	0.000406461	0.000112397	0	7.53343e-05	bta-miR-1
TTCCGC	0.000381933	0.000674385	0.00138655	7.53343e-05	NA
CCCCCC	0.000315358	0.000674385	0	7.53343e-05	NA
AATCGA	0.000168191	0	0.000693275	7.20589e-05	NA
ACTAAT	0.000318862	0	0	7.20589e-05	NA
CTGTAT	0.000318862	0.00112397	0.000792315	7.20589e-05	NA
CTCCGA	0.000252286	0.00044959	0	7.20589e-05	NA
TCTACT	0.000322366	0.000224795	0	7.20589e-05	bta-miR-411-5p
GGGCCA	0.000220751	0	9.90393e-05	7.20589e-05	bta-miR-328
CAGCAA	0.000280318	0.000786782	0	7.20589e-05	NA
GGTCTC	0.000245278	0	0	7.20589e-05	bta-miR-769-5p
CACCAA	0.000248782	0	9.90393e-05	7.20589e-05	NA
AGGCAC	0.000199727	0.000224795	9.90393e-05	7.20589e-05	bta-miR-550a-3-5p
ACGACA	0.000280318	0	0	7.20589e-05	NA
TACACA	0.000164687	0	0	7.20589e-05	NA
ACACCA	0.000357406	0	0.00138655	7.20589e-05	NA
TCCTTA	0.000381933	0.000561987	0	7.20589e-05	NA
GACTTC	0.000262798	0	0.00118847	7.20589e-05	NA
ACGTTT	0.000262798	0	0.000990393	7.20589e-05	NA
TCACCA	0.000276814	0.00146117	0	7.20589e-05	NA
TCACTC	0.000185711	0.000561987	0.000495197	7.20589e-05	bta-miR-4765
GTTACC	0.000234766	0	0	7.20589e-05	NA
GGGCAC	0.000227759	0.00044959	0	7.20589e-05	NA
AGTCGG	0.00023827	0.000561987	0	7.20589e-05	NA
TTCCAC	0.000304846	0.000112397	0	7.20589e-05	bta-miR-3190-3p
TCCAAA	0.00029083	0.000224795	0	7.20589e-05	NA
ACCCAC	0.000423981	0.000337192	0.000693275	6.87835e-05	NA
ATAAGC	0.00036091	0.000337192	0.000891354	6.87835e-05	NA
AACTAA	0.000304846	0.000899179	0.00108943	6.87835e-05	NA
AAAGTA	0.000178703	0	0	6.87835e-05	NA
CATAAA	0.000490557	0.00112397	9.90393e-05	6.87835e-05	NA
CACAAC	0.000329374	0.00044959	0.000396157	6.87835e-05	NA
GACCGC	0.000234766	0.000112397	0.000198079	6.87835e-05	NA
CACGTA	0.000189215	0	0	6.87835e-05	NA
TATCTC	0.000129647	0.00044959	9.90393e-05	6.87835e-05	bta-let-7a-5p-like
TAATGT	0.000476541	0.000112397	0.000297118	6.87835e-05	bta-miR-323a-3p
TATACG	0.000262798	0.000112397	0	6.87835e-05	NA
ACGATT	0.000245278	0.000337192	0.000693275	6.87835e-05	NA
GAAACA	0.000245278	0	0	6.5508e-05	NA
ACACAC	0.00029083	0.00044959	0	6.5508e-05	NA
AAGCAA	0.000234766	0	0.000792315	6.5508e-05	NA
ATGCCT	0.000473037	0.000337192	9.90393e-05	6.5508e-05	NA
CGTATA	0.000336382	0.000786782	0	6.5508e-05	bta-let-7d-3p
TAGCCC	0.000395949	0.000112397	0.000198079	6.5508e-05	bta-miR-644b-5p
CATACC	0.000543116	0	9.90393e-05	6.5508e-05	NA
CTACAC	0.000196223	0	0	6.5508e-05	NA
TTTGAT	0.000430989	0.000786782	0.000693275	6.5508e-05	NA
CACATA	0.000287326	0	0	6.5508e-05	NA
AAAGAA	0.000283822	0.000786782	0	6.5508e-05	NA
CGGAGT	0.000350398	0.000112397	0	6.5508e-05	NA
CTGTAC	0.00034339	0.000899179	0.000792315	6.5508e-05	NA
ACTATG	0.000301342	0	9.90393e-05	6.5508e-05	NA
CCCTCA	0.00025579	0.000674385	0	6.5508e-05	bta-miR-1226-5p
CACCAC	0.000399453	0	0.000594236	6.5508e-05	NA
AGGTGA	0.000445005	0.000561987	0.00108943	6.22326e-05	NA
CTCAAC	0.000280318	0	0.000396157	6.22326e-05	NA
CTCTAG	3.50398e-05	0	0	6.22326e-05	NA
CTTAAC	0.000213743	0	0.000198079	6.22326e-05	NA
CAAGCT	0.000297838	0.000786782	0.000990393	6.22326e-05	bta-miR-4453
CAAATC	0.000409965	0.000112397	0.000495197	6.22326e-05	NA
GCATCT	0.000301342	0.000674385	0.000198079	6.22326e-05	NA
GCAAAG	0.000287326	0.000112397	0	6.22326e-05	NA
CAGTTC	0.000423981	0.00044959	0.000792315	6.22326e-05	NA
TGGATC	0.000318862	0	0.000297118	6.22326e-05	NA
TGGGAT	0.00025579	0	0.000990393	6.22326e-05	bta-miR-4733-5p
ACTGGG	0.000385437	0.000337192	0.000594236	6.22326e-05	NA
CAATAG	0.000280318	0.000674385	0	6.22326e-05	NA
TAGACT	0.000318862	0.000786782	0	6.22326e-05	NA
GCAAGC	0.000294334	0	0.000396157	6.22326e-05	bta-miR-4327
CTGTAG	0.000178703	0	0	6.22326e-05	bta-miR-139-5p
TAGAGG	0.00032587	0.000337192	0	6.22326e-05	NA
CAGCTC	0.000318862	0.000337192	0	6.22326e-05	bta-miR-558
TATCTG	0.000276814	0.00044959	0	6.22326e-05	NA
GTCGTG	0.000301342	0	0	6.22326e-05	NA
CCAACA	0.000269806	0.000112397	0.000198079	6.22326e-05	NA
GCGTTC	0.000185711	0.000337192	0	6.22326e-05	NA
CGCACG	0.000227759	0.000224795	0	6.22326e-05	NA
TCGAAG	0.000220751	0	0	6.22326e-05	NA
TTGCTT	0.000462525	0	9.90393e-05	6.22326e-05	NA
AATCAA	0.000262798	0	0	6.22326e-05	NA
GGACGA	0.000112127	0	0	6.22326e-05	NA
CCACTT	0.000367918	0.00112397	0.000792315	6.22326e-05	NA
GGGTCG	0.000178703	0.000112397	0	6.22326e-05	bta-miR-551a
GTTACA	0.000122639	0.000112397	0	6.22326e-05	NA
CGCGCC	0.000301342	0	0.000594236	6.22326e-05	bta-miR-4634
TTGACC	0.000511581	0	0.000495197	6.22326e-05	NA
GTAGCG	0.000543116	0.000786782	0.000693275	6.22326e-05	NA
AATAAA	0.000606188	0.00101158	0.000990393	6.22326e-05	NA
GATATG	0.000248782	0.00044959	0	5.89572e-05	NA
AAAGCT	0.000269806	0	0	5.89572e-05	NA
ATACTT	0.000161183	0	0	5.89572e-05	NA
ACAGGA	0.000280318	0	0	5.89572e-05	NA
TAAAAA	0.000294334	0.00044959	0	5.89572e-05	NA
TGATTA	0.000269806	0	0	5.89572e-05	NA
CCAACG	0.000280318	0	0	5.89572e-05	bta-miR-1306-3p
GACGTA	0.000276814	0.000674385	9.90393e-05	5.89572e-05	NA
TGCCGC	0.000231262	0.000561987	0.000297118	5.89572e-05	NA
CCCTGG	9.81114e-05	0	0	5.89572e-05	bta-miR-4685-5p
ATTTAC	0.00034339	0.00044959	0.00128751	5.89572e-05	NA
AGTGAT	0.000227759	0.000337192	0	5.89572e-05	bta-miR-34c-3p
ATGACG	0.000231262	0	0.000693275	5.89572e-05	NA
AGAGAT	0.000192719	0.000899179	0	5.89572e-05	bta-miR-3675-3p
CGGTTG	0.000108623	0.000561987	0.000396157	5.89572e-05	NA
AGTCGT	0.000182207	0	0	5.89572e-05	NA
GCTCGT	0.000259294	0.000224795	0	5.89572e-05	NA
AAGAAA	0.000231262	0.000561987	0	5.89572e-05	NA
TCCCAA	0.000168191	0	0	5.89572e-05	bta-miR-3122
AACAAG	0.000115631	0	0	5.89572e-05	NA
TATTTC	0.000129647	0	0.000396157	5.89572e-05	NA
ATGCAA	6.65756e-05	0	0.000297118	5.89572e-05	NA
CGGCTC	0.000168191	0.000674385	0	5.89572e-05	bta-miR-4537
AGTGTT	0.000164687	0.000337192	9.90393e-05	5.89572e-05	bta-miR-141-3p
TTCCAA	0.000196223	0.000674385	9.90393e-05	5.89572e-05	NA
CGACGG	0.000241774	0	0.000594236	5.89572e-05	NA
TCTAGT	0.000297838	0.000337192	0	5.89572e-05	bta-miR-28-3p
GACCAG	0.000304846	0	0	5.89572e-05	bta-miR-3663-5p
GTCTTA	0.000297838	0.000786782	0	5.89572e-05	bta-miR-208a
ACTGTA	0.000192719	0	0.000594236	5.89572e-05	bta-miR-582-5p
TCCGGC	0.000392445	0.000337192	0	5.89572e-05	NA
TAACAT	0.000346894	0.00044959	0	5.89572e-05	NA
TGTCAT	0.000588668	0.00123637	0.000495197	5.89572e-05	bta-miR-425-5p
CCTCTG	0.000501069	0.000561987	0	5.89572e-05	bta-miR-4257
CAAAAT	0.000427485	0	0.000792315	5.56818e-05	NA
AGTGCA	0.000294334	0.000786782	0	5.56818e-05	bta-miR-4325
TACGCC	0.000220751	0	0	5.56818e-05	NA
GACAAG	0.00023827	0	0	5.56818e-05	bta-miR-3655
CCTTCC	0.000420477	0.000337192	0	5.56818e-05	bta-miR-3202
CAGGTT	0.000189215	0.000224795	0.000990393	5.56818e-05	bta-miR-490-3p
GCCAGA	0.000371422	0.000337192	0.00148559	5.56818e-05	NA
GGAGCT	0.000213743	0.000337192	0	5.56818e-05	NA
TGTGAA	0.000262798	0.000337192	0	5.56818e-05	NA
TTTTGT	0.000108623	0.000224795	0.000495197	5.56818e-05	NA
GAATAC	0.000192719	0.00044959	0.000990393	5.56818e-05	bta-miR-630
TTGAAC	0.000476541	0.000337192	0	5.56818e-05	NA
AATACT	0.00027331	0.000224795	0.000297118	5.56818e-05	NA
TGTGAC	0.000182207	0.000337192	0	5.56818e-05	NA
TAAGAT	0.000126143	0.000337192	0	5.56818e-05	bta-miR-200a-5p
GAAGCT	0.000126143	0	0	5.56818e-05	NA
AGCAGA	0.000234766	0	0.000297118	5.56818e-05	NA
AGCACG	0.000129647	0	0	5.56818e-05	NA
GTTCTG	0.000280318	0	0	5.56818e-05	bta-miR-589-3p
GTCAGC	0.000357406	0	0	5.56818e-05	NA
AACCTT	0.00030835	0.000112397	0	5.56818e-05	NA
TAGCCA	0.00025579	0.00044959	0.00188175	5.56818e-05	NA
CATCAC	0.000385437	0.00101158	9.90393e-05	5.56818e-05	NA
TTACTC	0.000175199	0.000899179	0	5.56818e-05	NA
TCGAAA	0.000164687	0	0.000495197	5.56818e-05	NA
CCACCG	0.000220751	0.000674385	0	5.56818e-05	NA
GTGAAG	0.00029083	0	0	5.56818e-05	bta-miR-412
TTAGTT	0.00030835	0.000224795	0	5.56818e-05	bta-miR-3129-3p
CTAGCA	0.00032587	0.00123637	0.000891354	5.56818e-05	bta-miR-449c-3p
AAAGAC	0.000353902	0	0	5.56818e-05	NA
CTGCTG	0.000161183	0.000224795	0	5.56818e-05	bta-miR-214-3p
CAATAC	0.000427485	0.000786782	0	5.56818e-05	NA
ATCACG	0.00029083	0	0	5.56818e-05	NA
TACTAG	0.000487053	0.00101158	9.90393e-05	5.56818e-05	bta-miR-325
CTAGAA	0.000346894	0	0	5.56818e-05	NA
AAATTT	0.000280318	0	0	5.24064e-05	bta-miR-513a-3p
CACTGT	0.00027331	0.000674385	0	5.24064e-05	bta-miR-17-5p-like
ATGACT	0.000392445	0.00123637	0	5.24064e-05	NA
GATGAC	0.000234766	0	0	5.24064e-05	NA
ACAAAC	0.00023827	0	0.000495197	5.24064e-05	NA
ACGCTC	0.00032587	0.000224795	0.000297118	5.24064e-05	NA
GACTAG	0.000266302	0	0	5.24064e-05	bta-miR-554
GAACTG	0.000259294	0.000786782	0.000297118	5.24064e-05	bta-miR-584-3p
TACCTG	0.000294334	0	0	5.24064e-05	bta-let-7a-5p-like
CAATTT	0.00027331	0.00123637	0.00198079	5.24064e-05	bta-miR-17-5p-like
CTTTAT	0.000269806	0.000112397	0	5.24064e-05	bta-miR-142-5p
CGAAAA	0.000252286	0	0.00108943	5.24064e-05	NA
TAGTTT	0.000259294	0.000224795	0	5.24064e-05	NA
CCACGA	0.000213743	0.00044959	0	5.24064e-05	bta-miR-3677-3p
AATGTT	0.000301342	0	0	5.24064e-05	bta-miR-543
GCAGGC	0.00034339	0	0	5.24064e-05	bta-miR-4763-5p
CTGCAA	0.00030835	0	0	5.24064e-05	NA
CATCTT	0.000133151	0.000112397	0	5.24064e-05	bta-miR-4426
CGCGCG	0.000182207	0	0	5.24064e-05	NA
TAGTAA	0.00023827	0	0	5.24064e-05	NA
CGATAC	0.000168191	0	0	5.24064e-05	NA
GATAAT	0.000332878	0.000224795	0	5.24064e-05	NA
CGATAT	0.000276814	0.00044959	0.000792315	5.24064e-05	NA
CGACAC	0.000364414	0.000561987	0	5.24064e-05	NA
CAGTGC	0.000178703	0.00112397	0.000495197	5.24064e-05	NA
ACAGTA	0.000294334	0.000112397	0	5.24064e-05	bta-miR-4693-5p
ATTACG	0.000437997	0	0.000495197	5.24064e-05	NA
AGGCAG	0.000287326	0.00044959	0	5.24064e-05	NA
CGGCAG	0.000241774	0.000674385	0	5.24064e-05	NA
TTGATC	0.00029083	0.000337192	0	5.24064e-05	NA
TCCAGA	0.000283822	0.000674385	0.000198079	5.24064e-05	bta-miR-516b-5p
AAGGGG	0.000350398	0	0	5.24064e-05	bta-miR-3127-3p
GCCGAT	0.000143663	0.000224795	0	5.24064e-05	NA
TCACGT	0.000199727	0	0	5.24064e-05	NA
CGCGTG	0.000245278	0.000674385	0.000891354	5.24064e-05	bta-miR-3186-3p
CGTTTG	0.00025579	0.000561987	0	5.24064e-05	NA
TCTTGC	0.000315358	0.00044959	0	5.24064e-05	bta-miR-4696
GGACGT	0.00029083	0.000899179	0.000396157	5.24064e-05	NA
ATCCAA	0.000423981	0.000561987	0.00207983	5.24064e-05	bta-miR-5004-3p
AACCCG	0.000276814	0.000224795	0	5.24064e-05	bta-miR-125b-1-3p
CCAGTC	0.000189215	0	0	5.24064e-05	NA
GACGCA	0.000210239	0	0	5.24064e-05	NA
TAGACC	0.000161183	0	0	5.24064e-05	bta-miR-601
AAGTAC	0.000185711	0.000112397	0.000891354	5.24064e-05	NA
TTACAG	0.000210239	0	0	5.24064e-05	bta-miR-3607-3p
CGTTAG	0.000364414	0.000112397	0.000693275	5.24064e-05	NA
AAGACC	0.000427485	0.000674385	9.90393e-05	5.24064e-05	NA
ATACCC	4.20477e-05	0	0	5.24064e-05	NA
TCCAAG	0.000231262	0.000224795	0	5.24064e-05	bta-miR-432-5p
TTCTAA	0.000409965	0.00044959	0	4.9131e-05	NA
TGTACA	0.000178703	0	0	4.9131e-05	bta-let-7a-2-3p
GAGACC	0.000196223	0.000224795	0	4.9131e-05	NA
TAGGCC	0.000311854	0	0	4.9131e-05	NA
TGAAAA	0.000182207	0	0	4.9131e-05	bta-miR-335-3p
TGTAAT	0.000217247	0	0	4.9131e-05	NA
TCAAAC	0.000371422	0.000337192	0	4.9131e-05	NA
GGAATT	0.000434493	0.000561987	9.90393e-05	4.9131e-05	NA
GATTGA	0.000276814	0.000561987	0	4.9131e-05	NA
CTCGCC	0.000294334	0	0	4.9131e-05	NA
GAGCAT	0.000248782	0.000674385	0	4.9131e-05	NA
CTTCCA	0.000420477	0.000674385	0	4.9131e-05	NA
CAGACA	0.000241774	0.000224795	9.90393e-05	4.9131e-05	bta-miR-632
CACTGC	0.000199727	0	0	4.9131e-05	NA
ATAACG	0.000196223	0	0.00168367	4.9131e-05	NA
CCGTCT	0.000297838	0.000224795	0	4.9131e-05	bta-miR-483-5p
ACAGAA	0.000227759	0	0	4.9131e-05	bta-miR-4652-3p
ACCAAG	0.000199727	0.000899179	0	4.9131e-05	NA
GGAGCA	0.00023827	0.000786782	0	4.9131e-05	NA
ATATTA	0.000175199	0	0	4.9131e-05	bta-miR-889
GATTTA	0.000196223	0	0	4.9131e-05	NA
CTAGAC	0.000322366	0	9.90393e-05	4.9131e-05	NA
AGTAGA	0.000315358	0	0.000693275	4.9131e-05	NA
TCTCAA	0.000280318	0.000786782	0	4.9131e-05	NA
AACGTG	7.00795e-05	0	0	4.9131e-05	NA
TTCTCG	0.000339886	0	0	4.9131e-05	NA
GATATA	0.000231262	0.000224795	0	4.9131e-05	NA
GAACTA	0.000311854	0.000337192	0	4.9131e-05	NA
AGTTAC	0.000168191	0	0	4.9131e-05	NA
CACGCG	0.000147167	0.00101158	9.90393e-05	4.9131e-05	NA
TAGGAT	0.000161183	0.00044959	0	4.9131e-05	NA
CTCATG	9.81114e-05	0	0	4.9131e-05	NA
TCTTTG	0.000217247	0	0.000198079	4.9131e-05	NA
AGTTTG	0.000164687	0	0	4.9131e-05	NA
CCTAGC	0.000189215	0	0	4.9131e-05	NA
GGGTAG	0.000332878	0	0	4.9131e-05	NA
CAACGT	0.000392445	0.00044959	0.00178271	4.9131e-05	NA
GTGAGA	0.000287326	0	0	4.9131e-05	bta-miR-1229
AGTTCG	0.000231262	0.000337192	0.000594236	4.9131e-05	NA
CTTCTG	0.000241774	0.000561987	0.000891354	4.9131e-05	NA
ACGGGA	0.000304846	0.000112397	0.00108943	4.9131e-05	NA
GCTCTT	0.000332878	0.000112397	0	4.9131e-05	NA
GTCGGT	0.000220751	0	0	4.9131e-05	NA
TGCTGT	0.000346894	0	0.000297118	4.9131e-05	bta-miR-3120-3p
GGCTGT	0.000161183	0	0	4.9131e-05	NA
GAGCGG	0.000294334	0	0.000891354	4.9131e-05	NA
CATTAC	0.000287326	0.000561987	0.000495197	4.9131e-05	NA
TAAGTC	0.000353902	0.000561987	0.000495197	4.9131e-05	NA
ACTTAA	0.000206735	0	0.00168367	4.9131e-05	NA
GCTCCC	0.000171695	0.000112397	0	4.9131e-05	bta-miR-920
GAATTT	0.000336382	0	0.000396157	4.9131e-05	bta-miR-10a-3p
TCATTG	0.000234766	0.000112397	0	4.9131e-05	NA
AGTCGC	0.000441501	0.000674385	0.00138655	4.9131e-05	NA
GACGCC	0.000416973	0.000224795	0.00168367	4.9131e-05	NA
AAATAT	0.000227759	0	0	4.58556e-05	NA
ATCCAG	0.000227759	0	0.000495197	4.58556e-05	NA
TGCCAC	0.000266302	0	0	4.58556e-05	bta-miR-3688-5p
AAATCA	0.000416973	0.000337192	0.000594236	4.58556e-05	NA
ACCGAA	0.000119135	0	0	4.58556e-05	NA
AGAAAT	0.000322366	0.00044959	0	4.58556e-05	NA
GGAAGA	0.000329374	0.000337192	9.90393e-05	4.58556e-05	NA
GGTTAA	0.00030835	0	0.000297118	4.58556e-05	NA
GCTTTT	0.000220751	0	0	4.58556e-05	NA
TACGCT	0.000280318	0.000337192	0	4.58556e-05	NA
ACCGAT	0.000217247	0	0	4.58556e-05	NA
ATTCTA	0.000126143	0	0	4.58556e-05	NA
ATTCAC	0.000185711	0	0.000990393	4.58556e-05	bta-miR-1257
TAGGCT	0.000392445	0	0.000594236	4.58556e-05	NA
CCGGCC	0.000339886	0.00044959	0.000990393	4.58556e-05	bta-miR-4743
AGACCT	0.000217247	0.000899179	0.000198079	4.58556e-05	NA
CCACAT	0.000262798	0.00044959	0.000792315	4.58556e-05	bta-miR-299-3p
ATAGCT	0.000322366	0.000674385	0	4.58556e-05	NA
TGACCC	0.00027331	0	0	4.58556e-05	NA
CGAAAT	0.000154175	0	0	4.58556e-05	NA
TCGGTA	0.000339886	0	0.000396157	4.58556e-05	NA
CTCGAA	0.000367918	0.000561987	0.000396157	4.58556e-05	NA
CACCCA	0.00027331	0.000674385	0	4.58556e-05	bta-miR-1262
GCCGAA	0.000357406	0.00112397	0	4.58556e-05	NA
ATCGAC	0.000374926	0.000224795	0	4.58556e-05	NA
ATAAGA	0.000318862	0.000112397	0	4.58556e-05	NA
GTAAAA	0.000220751	0	0	4.58556e-05	bta-miR-2681-5p
CCCTTT	0.000374926	0.000561987	9.90393e-05	4.58556e-05	bta-miR-17-5p-like
AATTCA	0.00025579	0	0.000297118	4.58556e-05	bta-miR-183-3p
AGCACC	0.000210239	0.00044959	0	4.58556e-05	bta-miR-3907
CGTTGT	0.000227759	0.00044959	0.000297118	4.58556e-05	NA
CACGAC	0.000192719	0.000561987	0	4.58556e-05	bta-miR-4440
CACTAT	0.000294334	0	0	4.58556e-05	bta-miR-17-5p-like
TTGAGC	0.00027331	0	0	4.58556e-05	NA
GTAGTA	0.000182207	0.000337192	0	4.58556e-05	NA
TTGCAT	0.000297838	0.000561987	0.000198079	4.58556e-05	NA
AGTAAG	0.000178703	0.000112397	0	4.58556e-05	bta-miR-550b-3p
CTCCAC	0.000276814	0.00168596	0	4.58556e-05	NA
TTAAGG	0.000336382	0	0	4.58556e-05	NA
GTAACA	0.000311854	0	0.000891354	4.58556e-05	NA
CAACCT	0.000143663	0	0	4.58556e-05	NA
GAAGCA	0.000213743	0	0	4.58556e-05	bta-miR-3977
TTAGAA	0.000234766	0.000786782	0	4.58556e-05	bta-miR-576-5p
AAAAGA	0.000196223	0	0.00178271	4.58556e-05	NA
TGATAC	0.000266302	0	0	4.58556e-05	NA
ACAATT	0.000189215	0	0.000594236	4.58556e-05	NA
CGAGTA	0.000101615	0	0	4.58556e-05	NA
ATCTAG	0.00023827	0	0.000594236	4.58556e-05	NA
CGCCCT	0.000346894	0	0.000594236	4.58556e-05	bta-miR-3141
ACCGTC	0.000266302	0	0	4.58556e-05	NA
GCTGTA	0.000206735	0.000224795	0	4.58556e-05	NA
GTACCC	0.000234766	0	0	4.58556e-05	NA
GAAAGA	0.000339886	0	0	4.58556e-05	NA
ACACTT	0.00032587	0.00044959	0	4.58556e-05	bta-miR-595
AGATCG	0.000234766	0	0	4.58556e-05	NA
CATAGT	0.000339886	0	0	4.58556e-05	NA
GCATCC	0.000220751	0	0.000990393	4.58556e-05	NA
AGCGCG	0.00032587	0	0.000495197	4.58556e-05	NA
TCAGGT	0.000206735	0	0.000396157	4.58556e-05	NA
TCGATT	0.000101615	0	0	4.58556e-05	NA
ATCTGT	0.000196223	0	0.000990393	4.58556e-05	bta-miR-5683
GATGGC	0.000199727	0	0	4.58556e-05	NA
AGGTCG	0.000206735	0	0.000198079	4.58556e-05	NA
ACCTGG	0.000311854	0.000561987	0.000198079	4.58556e-05	NA
CTAAAT	0.00030835	0	0	4.58556e-05	NA
TCCGTT	0.000269806	0.000899179	0.000693275	4.58556e-05	bta-miR-191-5p
CCTCCC	0.000336382	0	0	4.58556e-05	bta-miR-149-3p
AGCATA	0.000322366	0	0.000891354	4.58556e-05	NA
CCAGGC	0.000217247	0.000224795	0	4.58556e-05	bta-miR-661
ACATCT	0.00027331	0.000112397	0	4.58556e-05	bta-miR-576-3p
TATAAA	0.000304846	0.00044959	9.90393e-05	4.58556e-05	NA
AGTGCC	0.000476541	0.000786782	0.000693275	4.58556e-05	NA
AAACTT	0.000385437	0.000337192	0	4.58556e-05	NA
GAGCTC	0.000329374	0	0	4.58556e-05	bta-miR-3670
ACAAGG	0.000473037	0.000337192	0	4.25802e-05	NA
GCCTGA	0.00025579	0.000224795	0.00108943	4.25802e-05	NA
CAGCAG	0.000252286	0	0	4.25802e-05	bta-miR-93-3p
GCATAT	0.000357406	0.000224795	0	4.25802e-05	NA
ATTTCA	0.000339886	0.000561987	0	4.25802e-05	bta-miR-203
GATACA	0.00025579	0.000224795	0	4.25802e-05	NA
ACGGAC	0.000262798	0	0	4.25802e-05	NA
CGGACA	0.000266302	0.000786782	0.000594236	4.25802e-05	NA
TTTACA	0.000315358	0.000112397	0	4.25802e-05	NA
GTAATG	0.000192719	0	0.000198079	4.25802e-05	NA
AACCCT	0.000213743	0.000112397	0	4.25802e-05	bta-miR-296-3p
AAGACT	0.000126143	0	0.000891354	4.25802e-05	NA
CGTCAT	0.00023827	0	0	4.25802e-05	bta-miR-4757-3p
TATATT	0.000269806	0.00044959	0	4.25802e-05	bta-miR-1277-5p
GCCAAT	0.000206735	0.000674385	0	4.25802e-05	NA
GGCAGC	0.000115631	0	0	4.25802e-05	NA
TCCTTC	0.000213743	0	0	4.25802e-05	bta-miR-1252
CATTGG	0.000175199	0	0	4.25802e-05	NA
AATCAG	0.000220751	0.000337192	0.000990393	4.25802e-05	bta-miR-29a-5p
TAACCC	0.00032587	0.000786782	0	4.25802e-05	NA
CATGCA	0.000395949	0.000899179	0	4.25802e-05	bta-miR-4666b
ATCAAA	0.000252286	0	0	4.25802e-05	NA
TTCACT	0.00029083	0.00044959	0.000693275	4.25802e-05	NA
ATACCG	0.00025579	0	0	4.25802e-05	NA
AGCTCG	0.000322366	0.00101158	0.000792315	4.25802e-05	NA
CGCCCA	0.00037843	0	0	4.25802e-05	bta-miR-1228-5p
ACCGAG	0.000339886	0	0	4.25802e-05	NA
CGTGCT	0.000339886	0.00101158	0	4.25802e-05	NA
CGCGCT	0.00023827	0	0	4.25802e-05	NA
AAAGCA	0.000112127	0	0.000297118	4.25802e-05	NA
AATCAT	0.000206735	0.000112397	0.00118847	4.25802e-05	NA
AGCGAT	0.000315358	0	0	4.25802e-05	NA
ACACAA	0.00025579	0	0	4.25802e-05	bta-miR-599
TACCAT	0.000346894	0.000561987	0	4.25802e-05	bta-miR-5579-5p
CGAATA	0.000283822	0	0	4.25802e-05	NA
GAAATC	0.000168191	0.000561987	0	4.25802e-05	NA
ACCGAC	0.000262798	0.000337192	0.000594236	4.25802e-05	NA
ACCTCT	0.000217247	0.00044959	0.000297118	4.25802e-05	NA
CTTCTC	0.000206735	0.000561987	0	4.25802e-05	bta-miR-1253
CTCCAA	0.000297838	0.000337192	0	4.25802e-05	NA
ACGGCA	0.000259294	0	0	4.25802e-05	NA
GGAAAC	0.00034339	0.000112397	0	4.25802e-05	NA
GCCTAT	0.000175199	0.000224795	0	4.25802e-05	bta-miR-1295b-3p
ACTCTG	0.000364414	0.000786782	9.90393e-05	4.25802e-05	bta-miR-759
GAGACA	0.000395949	0	0	4.25802e-05	NA
CATACA	0.000318862	0	0	4.25802e-05	bta-miR-297
TATCCT	0.000259294	0	0.000891354	4.25802e-05	NA
CATCTA	0.000297838	0	0.000693275	4.25802e-05	NA
TTGACA	0.00025579	0.00101158	0.000693275	4.25802e-05	NA
GAGCAC	0.000248782	0.000112397	0	4.25802e-05	NA
CCATCC	0.00023827	0.00112397	0.000792315	4.25802e-05	bta-miR-1193
GCGCCC	0.000259294	0	0.000396157	4.25802e-05	bta-miR-3178
CGCCTA	0.000294334	0	0	4.25802e-05	NA
ACCTTG	9.11034e-05	0	0.000396157	4.25802e-05	bta-miR-4761-5p
CTCCCC	0.000154175	0	0	4.25802e-05	bta-miR-939
TTACTT	0.000122639	0	0	4.25802e-05	NA
ATTTGA	0.000133151	0	0	4.25802e-05	bta-miR-3671
CCCGCC	0.000287326	0.000112397	0	4.25802e-05	bta-miR-663a
ACATTG	0.000150671	0	0	4.25802e-05	NA
ATGAGT	0.000143663	0	0	4.25802e-05	NA
CATGCT	0.000157679	0	0.000594236	4.25802e-05	NA
AGATGC	0.000283822	0.000337192	0	4.25802e-05	NA
TCCGCA	0.00036091	0.000337192	0	4.25802e-05	bta-miR-4754
AGGTAG	0.000213743	0.000337192	0.000396157	4.25802e-05	NA
CCCGGT	0.000346894	0	0	4.25802e-05	bta-miR-4655-5p
TTAGCG	0.000420477	0.000337192	0.000990393	4.25802e-05	NA
AGTAGC	0.000217247	0	0	4.25802e-05	NA
TTTCGC	0.000192719	0	9.90393e-05	4.25802e-05	NA
GGCGAG	0.000192719	0	0.000396157	4.25802e-05	NA
GTAGTG	4.20477e-05	0	0	4.25802e-05	bta-miR-4999-3p
GTGCGC	0.000262798	0	0	4.25802e-05	NA
GGTTCT	0.000185711	0	0	4.25802e-05	NA
GGTGCG	0.000196223	0.000899179	0	4.25802e-05	NA
AGGGTA	0.000336382	0	0	4.25802e-05	NA
TGGGGT	0.00025579	0.000112397	0.000594236	4.25802e-05	NA
AAAAGG	0.000175199	0	0	4.25802e-05	NA
AAACGA	8.75994e-05	0	0	4.25802e-05	NA
ACAGAG	0.000445005	0.00101158	0	4.25802e-05	NA
TAGCAA	0.000416973	0.000674385	0.000891354	4.25802e-05	NA
ACACTC	0.000473037	0.00044959	0	4.25802e-05	bta-miR-574-5p
CCTATT	0.000536108	0.000899179	0.000792315	4.25802e-05	NA
TATGAC	0.000336382	0.00044959	0.000495197	4.25802e-05	NA
ATGATT	0.00036091	0	9.90393e-05	4.25802e-05	NA
TGGCAC	0.000364414	0.000112397	0.000495197	4.25802e-05	bta-miR-1227
AGAATT	0.000262798	0.00123637	0	4.25802e-05	bta-miR-5571-5p
ATAATT	0.000374926	0.00044959	0	4.25802e-05	bta-miR-944
AGCTTC	9.11034e-05	0	0	4.25802e-05	NA
TACCGA	0.000371422	0.000561987	0.000990393	3.93048e-05	bta-miR-4798-5p
GGGGGA	0.000304846	0	0.00168367	3.93048e-05	NA
AAGTCT	0.00034339	0.000899179	0	3.93048e-05	NA
AAGGCC	0.000374926	0	0	3.93048e-05	NA
AAAAAG	0.000234766	0.00044959	0	3.93048e-05	NA
CTACAA	0.000224255	0	0	3.93048e-05	bta-miR-3674
CATCGC	0.00032587	0	0	3.93048e-05	NA
AACAAA	0.000353902	0.00044959	0.00128751	3.93048e-05	NA
AGAACA	0.000234766	0	0	3.93048e-05	bta-miR-4273
TAAGCA	0.000105119	0	0	3.93048e-05	NA
TCACAT	0.000245278	0.000561987	0.000594236	3.93048e-05	bta-miR-4501
ACATAG	0.000294334	0	0	3.93048e-05	NA
TTTCCT	0.000115631	0.000112397	0	3.93048e-05	bta-miR-4496
GTATCC	0.000304846	0.00044959	0	3.93048e-05	NA
CATTTA	0.00036091	0.00134877	0	3.93048e-05	NA
CCGGTA	0.000280318	0	0.000792315	3.93048e-05	NA
TTACTA	0.000283822	0.00044959	0.000792315	3.93048e-05	NA
CAGACT	0.000304846	0.00044959	0.000693275	3.93048e-05	NA
TTCTAC	0.000297838	0.000674385	0	3.93048e-05	NA
CAGTAT	0.000322366	0.000561987	0	3.93048e-05	NA
CGCAAG	0.000234766	0.00146117	0	3.93048e-05	NA
CTAGCG	0.000371422	0.000786782	0	3.93048e-05	NA
AGGAAA	0.00023827	0	0	3.93048e-05	NA
ACGTCT	0.000213743	0	0	3.93048e-05	NA
TACTAA	0.000196223	0	0	3.93048e-05	NA
TGAAAG	0.000266302	0.000786782	0	3.93048e-05	NA
TACTCT	0.00029083	0	0.00138655	3.93048e-05	NA
GGGCCT	0.000213743	0	0	3.93048e-05	bta-miR-4747-3p
TCAAAT	0.000276814	0.000561987	0	3.93048e-05	NA
TCTTCA	0.000381933	0.00044959	0.000198079	3.93048e-05	bta-miR-4709-3p
AGGGTT	0.000157679	0.000561987	0	3.93048e-05	bta-miR-652-5p
ACGCCA	0.000297838	0	0	3.93048e-05	NA
TCCGAA	0.000217247	0	0	3.93048e-05	NA
ACTTGA	0.000189215	0	0	3.93048e-05	bta-miR-26a-5p
CTGCCA	0.000224255	0	0	3.93048e-05	NA
AGCAAG	0.000245278	0	0	3.93048e-05	NA
TGTCAC	0.000185711	0	0	3.93048e-05	bta-miR-542-3p
CCTGAC	0.000115631	0.000224795	0	3.93048e-05	NA
GGAACC	9.11034e-05	0	0.000396157	3.93048e-05	NA
CCCGAG	0.000182207	0	0	3.93048e-05	NA
GATCGA	0.000245278	0	0	3.93048e-05	NA
TTAATA	0.000241774	0.000899179	0	3.93048e-05	bta-miR-4477a
AGCTCT	0.000287326	0.000112397	0.000495197	3.93048e-05	NA
GAGGTC	0.000297838	0.000224795	0	3.93048e-05	NA
TGTTGA	0.000427485	0	0.00118847	3.93048e-05	bta-miR-421
ACTGGT	0.000388941	0.000899179	0	3.93048e-05	NA
TCTGTG	0.000332878	0	0	3.93048e-05	NA
CTTATT	0.000199727	0	0	3.93048e-05	NA
CGAGCC	0.000227759	0	0	3.93048e-05	NA
GCCTAG	0.000269806	0.000112397	0	3.93048e-05	bta-miR-645
TCCTCG	0.000332878	0.000112397	0	3.93048e-05	bta-miR-151a-5p
CCCGTT	0.000297838	0	0.000792315	3.93048e-05	NA
CTTGGA	0.000220751	0	0	3.93048e-05	NA
GCTACG	0.000241774	0.000337192	0	3.93048e-05	NA
TTATTG	0.000322366	0.000674385	0	3.93048e-05	NA
GGTATC	0.000182207	0	0	3.93048e-05	NA
AGCTGG	0.00025579	0.000674385	0	3.93048e-05	bta-miR-4267
GATCTC	0.000248782	0.000899179	0	3.93048e-05	NA
CTGAAA	0.000241774	0	0	3.93048e-05	bta-miR-30a-3p
CCATTT	0.000332878	0.00101158	0	3.93048e-05	bta-miR-224-3p
GCGCAT	0.000441501	0.000561987	9.90393e-05	3.93048e-05	bta-miR-4787-3p
AACCAT	0.000529101	0.00134877	0	3.93048e-05	bta-miR-218-2-3p
TAAGTA	0.00034339	0.00146117	0.000198079	3.93048e-05	NA
CCAACC	0.000304846	0.000224795	0.000297118	3.93048e-05	bta-miR-92a-1-5p
TAAGTG	0.000441501	0.00044959	0.000198079	3.93048e-05	NA
AGTGTG	0.000311854	0.000224795	0	3.60294e-05	NA
TGCGTC	0.000301342	0.00044959	0	3.60294e-05	NA
ATTCGC	0.000262798	0.000337192	0	3.60294e-05	NA
GTCTGA	0.000276814	0	0	3.60294e-05	NA
AGGCTC	0.00027331	0	0.000990393	3.60294e-05	bta-miR-2114-3p
GGAGGA	0.000182207	0.000337192	0	3.60294e-05	bta-miR-4691-5p
TGCTCA	0.000185711	0	9.90393e-05	3.60294e-05	NA
TATGCA	0.000346894	0.000561987	0	3.60294e-05	bta-miR-153
CGTAAT	0.000220751	0.000112397	0.00128751	3.60294e-05	NA
GGAGAA	0.000210239	0.000224795	0	3.60294e-05	bta-miR-629-3p
CGCCTT	0.000427485	0.000224795	0	3.60294e-05	bta-miR-524-3p
ACCGGC	0.000304846	0.00202315	0	3.60294e-05	NA
GAGGCC	0.000227759	0.000112397	0	3.60294e-05	bta-miR-4757-5p
TGATTT	0.000210239	0.000561987	9.90393e-05	3.60294e-05	bta-miR-551b-5p
GCTAAT	0.000164687	0	0	3.60294e-05	NA
ACGTCC	0.000269806	0	0	3.60294e-05	NA
TGGAAT	0.000266302	0.000112397	9.90393e-05	3.60294e-05	NA
CAAGGA	0.000266302	0.000112397	0	3.60294e-05	bta-miR-502-5p
CAGTCC	0.000199727	0.000561987	0.000693275	3.60294e-05	bta-miR-1288
TCTCAC	0.000189215	0.000337192	0	3.60294e-05	NA
TGAACC	0.000248782	0.000337192	0.000792315	3.60294e-05	NA
CAAACA	0.00027331	0.000337192	0	3.60294e-05	NA
ATGAAT	6.30716e-05	0	0	3.60294e-05	bta-miR-664-3p
GCATTG	0.000395949	0.000674385	9.90393e-05	3.60294e-05	NA
GCACTC	0.00036091	0.00044959	0	3.60294e-05	bta-miR-1909-5p
CTAACC	0.000297838	0	0	3.60294e-05	NA
TGCCCG	0.000241774	0	0.000297118	3.60294e-05	NA
CTCTTA	0.000175199	0	0.000693275	3.60294e-05	NA
ACGTTA	0.000224255	0.000786782	9.90393e-05	3.60294e-05	NA
CGCGGA	0.000217247	0.000561987	0	3.60294e-05	bta-miR-937
AGTCTG	9.46074e-05	0.000561987	0	3.60294e-05	bta-miR-499b-5p
CAGCCA	0.000203231	0	0	3.60294e-05	bta-miR-647
ACCGCA	0.000185711	0	0	3.60294e-05	NA
CACGGC	0.000206735	0	0	3.60294e-05	NA
TCACTT	0.000192719	0.000224795	0	3.60294e-05	NA
GCGATT	0.000178703	0.000561987	9.90393e-05	3.60294e-05	NA
TATAAT	0.000231262	0.000112397	0	3.60294e-05	NA
CCAACT	0.000203231	0.000112397	0.000495197	3.60294e-05	bta-miR-4259
TGCTCC	0.000217247	0.000112397	0	3.60294e-05	NA
CCACTG	0.000101615	0	0.000990393	3.60294e-05	bta-miR-194-3p
GCGTCC	0.000227759	0	0.000693275	3.60294e-05	NA
GGACAG	0.000154175	0	0	3.60294e-05	NA
TCCAAC	0.000185711	0	0	3.60294e-05	NA
CTAATG	0.000189215	0	0	3.60294e-05	NA
GAATCC	0.000175199	0	0.00108943	3.60294e-05	bta-miR-4320
AGCTGT	0.000133151	0	0	3.60294e-05	NA
TCGTAC	7.00795e-05	0	0	3.60294e-05	NA
TTTTCA	0.000294334	0	0	3.60294e-05	NA
TGCTTC	0.000350398	0	0.000891354	3.60294e-05	NA
GCCTTT	0.00036091	0.000112397	0	3.60294e-05	bta-miR-548an
GGGCAT	0.000213743	0.000224795	0	3.60294e-05	NA
GGGAAA	0.000329374	0	0	3.60294e-05	bta-miR-4446-5p
GCCTTG	0.00027331	0	0	3.60294e-05	bta-miR-3922-5p
GTATCT	0.000259294	0.00101158	0	3.60294e-05	NA
CCGGCT	0.000220751	0.000337192	0.000594236	3.60294e-05	NA
GGATCC	0.000189215	0	0.00148559	3.60294e-05	NA
GTGTTG	0.000245278	0.00101158	0.000792315	3.60294e-05	NA
CTGTGG	0.000231262	0.000112397	0	3.60294e-05	NA
GAACGG	0.000231262	0	0	3.60294e-05	NA
ACCACA	0.00029083	0	0	3.60294e-05	NA
TATCCG	0.000381933	0.000899179	0	3.60294e-05	NA
CAGGCA	0.000245278	0	0	3.60294e-05	NA
AACACA	0.000297838	0.000224795	9.90393e-05	3.60294e-05	NA
TGGCTA	0.000224255	0	9.90393e-05	3.60294e-05	bta-miR-4662a-5p
CCGGCG	0.000487053	0.000337192	9.90393e-05	3.60294e-05	NA
AAAGAG	0.000357406	0.000899179	0	3.2754e-05	bta-miR-130b-5p
CACCGT	0.000434493	0.000112397	0	3.2754e-05	NA
CCCTCC	0.00036091	0.000674385	9.90393e-05	3.2754e-05	NA
GTCGAC	0.000318862	0	0	3.2754e-05	NA
ACAAGC	0.000231262	0.000337192	0	3.2754e-05	NA
AAACCC	0.000301342	0.00044959	0	3.2754e-05	bta-miR-629-5p
AAACCT	0.000206735	0	0	3.2754e-05	bta-miR-4464
ACAATA	0.000234766	0	0	3.2754e-05	bta-miR-5701
TCGGCT	0.000301342	0.000112397	0.00128751	3.2754e-05	NA
GGACTC	0.000413469	0.00044959	0.000990393	3.2754e-05	NA
ATACCA	0.000322366	0.000224795	0	3.2754e-05	NA
CCGTTT	9.11034e-05	0	0	3.2754e-05	bta-miR-553
ATTAAT	0.000213743	0.000337192	0	3.2754e-05	NA
TATACC	0.000480045	0.000899179	0.000594236	3.2754e-05	NA
CACCCC	0.000381933	0	0	3.2754e-05	bta-miR-342-5p
ATTCAT	0.000252286	0.000674385	0	3.2754e-05	NA
CAGGAT	0.000315358	0.000224795	0.000495197	3.2754e-05	NA
GCTCAT	0.00023827	0	0	3.2754e-05	bta-miR-556-5p
GTGGAC	0.000318862	0.000561987	0.000495197	3.2754e-05	NA
TAACAA	0.000353902	0.00123637	0.000495197	3.2754e-05	NA
CGTTAC	0.00030835	0	0	3.2754e-05	NA
GAGGAG	0.000283822	0.00044959	0.00148559	3.2754e-05	NA
GAACAA	0.000248782	0	0.000396157	3.2754e-05	bta-miR-375
ACACTA	0.000276814	0.000112397	9.90393e-05	3.2754e-05	NA
TATCAG	0.00023827	0.000112397	0.00138655	3.2754e-05	NA
AACCGG	0.000301342	0.000337192	0	3.2754e-05	bta-miR-671-3p
AATTCT	0.000150671	0	9.90393e-05	3.2754e-05	NA
ATGCTT	0.000206735	0.000899179	0.000594236	3.2754e-05	NA
TTGTAG	0.000318862	0	0	3.2754e-05	bta-miR-1283
GCGATC	0.000259294	0	0	3.2754e-05	NA
TTACAA	0.000336382	0.00044959	0	3.2754e-05	NA
CGTACA	0.000252286	0	0.000297118	3.2754e-05	NA
ACGACT	0.000227759	0.000112397	0	3.2754e-05	NA
TTGTCA	0.000234766	0.000224795	0	3.2754e-05	NA
AAGGGA	0.000217247	0.00044959	0	3.2754e-05	bta-miR-204-5p
CTGATT	0.000168191	0	0	3.2754e-05	bta-miR-34a-3p
GGCGTC	0.000539612	0.000674385	0	3.2754e-05	NA
GATAAA	0.000423981	0.000337192	0	3.2754e-05	NA
CCGCAC	0.000129647	0.000674385	0	3.2754e-05	NA
AGAAGC	0.000381933	0	0	3.2754e-05	bta-miR-103a-2-5p
AGCTCA	0.000213743	0.000561987	0.000297118	3.2754e-05	NA
CTCCAG	0.000129647	0	0	3.2754e-05	NA
ACATCC	0.000157679	0.00044959	0	3.2754e-05	bta-miR-4764-5p
TCATAA	0.000182207	0	0	3.2754e-05	NA
TATTCA	0.000164687	0	0	3.2754e-05	bta-miR-5585-3p
TACGGA	0.000213743	0	0	3.2754e-05	NA
CTCACT	0.000206735	0.00044959	0.00128751	3.2754e-05	bta-miR-3174
AGGCGG	0.000196223	0.000224795	0.000396157	3.2754e-05	NA
ATACCT	0.000445005	0.00101158	0	3.2754e-05	bta-miR-4678
GCGCAA	0.000241774	0.000112397	0	3.2754e-05	NA
TATAAG	0.000322366	0.000561987	0	3.2754e-05	NA
TCCCCA	0.00032587	0.000224795	9.90393e-05	3.2754e-05	bta-miR-2110
CCTCAG	0.000353902	0.00044959	0.000792315	3.2754e-05	bta-miR-4649-3p
ACCATC	0.000175199	0	0	3.2754e-05	NA
CACCCG	0.000374926	0.000112397	0	3.2754e-05	NA
GTTAAA	0.00036091	0	0	3.2754e-05	NA
CGGCAT	0.000420477	0.000112397	0	3.2754e-05	NA
TCGACG	0.00034339	0	0	3.2754e-05	NA
ACTTTG	0.000241774	0	0	3.2754e-05	bta-miR-520g
ATTTCG	0.000189215	0	0.000792315	3.2754e-05	NA
TTTTTC	0.000210239	0	9.90393e-05	3.2754e-05	NA
GTCCTG	0.000234766	0.000674385	0.000297118	3.2754e-05	bta-miR-4436a
ACGTGT	0.000437997	0.000561987	0	3.2754e-05	NA
CTTTCC	0.000248782	0.000674385	0	3.2754e-05	NA
GGTATG	0.000269806	0.00044959	0	3.2754e-05	NA
TATGGT	0.000217247	0	0	3.2754e-05	NA
TTTATG	0.000532605	0	0.000396157	3.2754e-05	NA
GCTGCG	0.000497565	0.00044959	0.000990393	3.2754e-05	NA
AAGCAG	0.000413469	0.000337192	0.00108943	3.2754e-05	NA
GAGGCA	0.000329374	0.00044959	0.00178271	3.2754e-05	NA
CCACAG	0.000136655	0.000899179	0	3.2754e-05	NA
ATTTCC	0.000252286	0.00044959	0	3.2754e-05	bta-miR-5093
GAGCTA	0.000301342	0.000786782	0	3.2754e-05	NA
TTGCGG	0.000192719	0	0	2.94786e-05	NA
CCACTA	0.000448509	0	0.000396157	2.94786e-05	bta-miR-4460
ATGTCC	5.60636e-05	0.000112397	0	2.94786e-05	NA
GGTCAC	0.000154175	0	0.000198079	2.94786e-05	NA
CGGTAT	3.50398e-05	0.000561987	0	2.94786e-05	NA
CAAGAC	0.00030835	0.000224795	0	2.94786e-05	bta-miR-431-5p
TGTTAA	0.000294334	0.000224795	0	2.94786e-05	bta-miR-302c-5p
GAACGA	0.000311854	0.00101158	0	2.94786e-05	NA
GTGCTC	0.000371422	0	0	2.94786e-05	bta-miR-3663-3p
GACAAC	0.000329374	0	0	2.94786e-05	NA
CCGACA	0.000297838	0	0.000693275	2.94786e-05	NA
AGACCA	0.000217247	0	0	2.94786e-05	NA
TGTCTA	0.000266302	0	0.000990393	2.94786e-05	NA
AGGGCA	0.000315358	0.00101158	0	2.94786e-05	bta-miR-874
TTAAAC	0.000346894	0.00044959	0	2.94786e-05	NA
GTGTCA	0.000381933	0	0	2.94786e-05	NA
CTAGCC	0.000266302	0	0.000990393	2.94786e-05	NA
CACACT	0.000301342	0.00112397	0.000693275	2.94786e-05	bta-miR-648
ATCATA	0.00025579	0	0	2.94786e-05	NA
TAAGAG	0.000161183	0.000337192	0	2.94786e-05	NA
TATCGA	0.000283822	0.000337192	0	2.94786e-05	NA
CAACTC	0.000175199	0	0	2.94786e-05	bta-miR-219-1-3p
CGTCCC	0.000206735	0	0	2.94786e-05	bta-miR-92b-5p
AATATA	0.000283822	0.000224795	0	2.94786e-05	NA
GACATA	0.000220751	0.00044959	0	2.94786e-05	NA
CATACG	0.000252286	0.00112397	0.000594236	2.94786e-05	NA
CGGATC	0.000245278	0.000674385	0	2.94786e-05	bta-miR-4454
AGGGGT	0.000231262	0.00134877	0	2.94786e-05	bta-miR-5195-5p
AAGTGT	0.000203231	0.000112397	0	2.94786e-05	NA
CCGTAC	0.000206735	0.000337192	0	2.94786e-05	NA
GCTCGA	0.000206735	0	0	2.94786e-05	NA
CTGACG	0.000259294	0.000112397	0	2.94786e-05	NA
CCGGGC	0.000353902	0.000786782	0.000594236	2.94786e-05	NA
ATAGTA	0.00036091	0.000561987	0	2.94786e-05	NA
ATCACC	0.000374926	0.000337192	0.000495197	2.94786e-05	NA
CGACAT	0.000280318	0	0	2.94786e-05	NA
TACAGA	0.000353902	0.000899179	0.000891354	2.94786e-05	bta-miR-3686
TCAGTA	0.000154175	0	0.000297118	2.94786e-05	NA
GTTGCC	0.000276814	0	0.00158463	2.94786e-05	bta-miR-196a-3p
AAGTAA	0.000182207	0	0	2.94786e-05	NA
CTATGC	0.000217247	0.000337192	0	2.94786e-05	NA
AGGGAG	0.000203231	0	0	2.94786e-05	bta-miR-4287
GGGAGA	0.000101615	0	0	2.94786e-05	bta-miR-4713-5p
GAAAAC	0.000192719	0	0.000693275	2.94786e-05	NA
CATCAG	0.000147167	0	0	2.94786e-05	bta-miR-4502
ATCCCA	0.000161183	0	0	2.94786e-05	bta-miR-450b-3p
ATGCCC	0.000143663	0	0.000594236	2.94786e-05	bta-miR-3945
GAAACC	0.000126143	0	0	2.94786e-05	NA
AAAAGT	0.000227759	0.00157356	0	2.94786e-05	bta-miR-5003-3p
TTGGAA	0.000178703	0.000224795	0	2.94786e-05	NA
GAGCCT	0.000280318	0	0	2.94786e-05	NA
TGCTGA	0.000322366	0	0	2.94786e-05	bta-miR-4291
CCATAG	0.000287326	0	0.000594236	2.94786e-05	NA
GAAAAG	0.000402957	0	0	2.94786e-05	NA
ATTGGA	0.000248782	0	0	2.94786e-05	NA
CTTGTA	0.000248782	0.000224795	0	2.94786e-05	NA
TTTTGA	0.00027331	0.000786782	0	2.94786e-05	NA
CCAAGT	0.000234766	0.000224795	0	2.94786e-05	bta-miR-890
GGACCG	0.000189215	0	0	2.94786e-05	bta-miR-4746-5p
GCCACT	0.000269806	0	0	2.94786e-05	bta-miR-3677-5p
ACTGGC	0.00030835	0.00044959	0.000297118	2.94786e-05	NA
TCGCTT	0.00034339	0	0.000594236	2.94786e-05	NA
CCGTTG	5.60636e-05	0	0.000792315	2.94786e-05	NA
AAGGAG	0.000280318	0	0	2.94786e-05	NA
GTATTT	0.000178703	0	0	2.94786e-05	NA
GGTCCT	0.000206735	0	0	2.94786e-05	NA
GTGGAG	0.000385437	0.00179836	0	2.94786e-05	NA
ATAACT	0.00025579	0.00101158	0	2.94786e-05	bta-miR-101-5p
AAACTC	0.000371422	0.000337192	9.90393e-05	2.94786e-05	NA
GGCATA	0.000178703	0	0	2.94786e-05	bta-miR-4633-5p
GATGTA	0.000336382	0.00044959	0	2.94786e-05	NA
CCCACG	0.000459021	0.000112397	0	2.94786e-05	NA
TACCCT	0.000409965	0.000561987	0	2.94786e-05	NA
AATCTT	0.00029083	0	0	2.94786e-05	NA
TTCACA	0.000224255	0	0.000693275	2.62032e-05	bta-miR-3611
TCATGC	0.000322366	0.000674385	0	2.62032e-05	NA
AAAACT	0.000248782	0	0	2.62032e-05	NA
TCGCAG	0.000392445	0.00044959	0	2.62032e-05	NA
ACGCCG	0.000315358	0.000899179	0.000396157	2.62032e-05	NA
GTTCCG	0.000297838	0.00157356	9.90393e-05	2.62032e-05	NA
GTCAAC	0.000252286	0.00044959	0	2.62032e-05	NA
CAAGTT	0.000252286	0.00044959	0	2.62032e-05	NA
ATGGAA	0.00036091	0.000674385	0	2.62032e-05	bta-miR-587
CATCCT	0.000318862	0.000674385	0.000297118	2.62032e-05	bta-miR-1265
ACTTCC	0.000213743	0.000112397	9.90393e-05	2.62032e-05	NA
GCGCTC	0.000294334	0.000224795	0	2.62032e-05	bta-miR-339-3p
CATCCC	0.000203231	0.000224795	0	2.62032e-05	bta-miR-5187-5p
ACTCCC	0.000217247	0.000337192	0	2.62032e-05	NA
AAAATC	0.000199727	0.000561987	0	2.62032e-05	NA
TATCCA	0.000269806	0.000337192	0	2.62032e-05	bta-miR-1261
TGACTC	0.000171695	0.000224795	0	2.62032e-05	bta-miR-5702
CCTTGC	0.000227759	0	0	2.62032e-05	bta-miR-4708-3p
TGAGTT	0.000189215	0	0	2.62032e-05	NA
GACGGT	0.000231262	0	0	2.62032e-05	NA
ATACAG	0.000245278	0.000337192	0	2.62032e-05	bta-miR-4742-3p
CAGTCG	0.000315358	0	0.000495197	2.62032e-05	NA
CAGCGT	0.000154175	0.000561987	0	2.62032e-05	NA
TGCGCC	0.000287326	0.000112397	9.90393e-05	2.62032e-05	NA
CGACTT	7.35835e-05	0	0	2.62032e-05	NA
CAAATG	0.000192719	0.000224795	0	2.62032e-05	NA
CCTCTC	0.000178703	0	0	2.62032e-05	NA
GTAGCT	0.000129647	0.000786782	0	2.62032e-05	NA
CCCACT	0.000196223	0	0	2.62032e-05	NA
TCTTTA	0.000318862	0.000337192	9.90393e-05	2.62032e-05	NA
CCGAGT	0.000189215	0	0	2.62032e-05	NA
GCAGGA	0.000161183	0.000224795	0	2.62032e-05	NA
CGCTTG	0.000157679	0.000337192	0	2.62032e-05	NA
GGTTTG	0.000199727	0.000337192	0.000495197	2.62032e-05	NA
GAAGTA	0.000196223	0	0.000594236	2.62032e-05	bta-miR-3682-5p
TCTTTC	0.00029083	0	0	2.62032e-05	NA
ATTCAA	0.000297838	0.000112397	0	2.62032e-05	NA
GAACTC	0.000367918	0	9.90393e-05	2.62032e-05	NA
TAGTGC	0.000280318	0	0	2.62032e-05	NA
ACTCTC	0.000196223	0.000337192	0.000792315	2.62032e-05	bta-miR-4693-3p
CTGCGC	0.000213743	0.000224795	0.000693275	2.62032e-05	NA
CGAATC	0.000147167	0	0	2.62032e-05	NA
GCTTCC	0.000248782	0.000224795	0	2.62032e-05	bta-miR-671-5p
CTCCTT	0.00025579	0.000112397	0	2.62032e-05	bta-miR-3173-3p
GGCGTA	0.000266302	0.000561987	0	2.62032e-05	NA
GCCCTT	0.000192719	0.000561987	0	2.62032e-05	NA
TTTACG	0.000220751	0.00044959	0	2.62032e-05	NA
TCGTGT	0.000280318	0	0.00118847	2.62032e-05	NA
GCACGG	0.000178703	0	0	2.62032e-05	bta-miR-1973
GAGAAA	0.000392445	0.00112397	9.90393e-05	2.62032e-05	NA
ATGTCT	0.000318862	0.000337192	9.90393e-05	2.62032e-05	NA
TCTTGT	0.000322366	0.000224795	0.00178271	2.62032e-05	NA
TGTGAG	0.000385437	0.00044959	0.000693275	2.62032e-05	bta-miR-342-3p
ATCAGG	0.000459021	0.000561987	0	2.62032e-05	NA
TTTGAC	0.000315358	0.00134877	0	2.29278e-05	NA
TGGCCA	0.000315358	0.000337192	0	2.29278e-05	bta-miR-548s
ATTGAG	0.00030835	0	0	2.29278e-05	NA
AGGAAC	0.000336382	0	0.000693275	2.29278e-05	bta-miR-4326
AAACTA	0.000276814	0.000674385	0	2.29278e-05	NA
CTAAAC	0.000234766	0.00191076	0	2.29278e-05	NA
CGCTGG	0.000392445	0.000674385	0.000693275	2.29278e-05	bta-miR-4738-5p
AATATG	0.000168191	0.00044959	0	2.29278e-05	bta-miR-1279
TAGAAT	0.000266302	0.00044959	0.00128751	2.29278e-05	NA
AGAACC	0.000171695	0	0	2.29278e-05	bta-miR-182-3p
AGCCAA	0.000357406	0	0	2.29278e-05	NA
ACCTTA	0.000297838	0.000337192	0	2.29278e-05	NA
TCCTCA	0.000231262	0.00044959	0	2.29278e-05	bta-miR-1224-5p
TAACCG	0.00023827	0.000224795	0	2.29278e-05	NA
AAGCCC	0.000332878	0.000899179	0.000792315	2.29278e-05	bta-miR-27a-5p
TGGGCA	8.75994e-05	0	9.90393e-05	2.29278e-05	NA
GATCAG	0.000301342	0.000337192	0	2.29278e-05	NA
TACTAC	0.00027331	0	0	2.29278e-05	NA
ATAATC	0.000280318	0.00044959	9.90393e-05	2.29278e-05	NA
GAGTTC	0.000276814	0.000786782	0	2.29278e-05	bta-miR-4680-5p
CCGAGC	0.000402957	0	0	2.29278e-05	bta-miR-423-3p
AAAATA	0.000301342	0.000112397	0.000396157	2.29278e-05	NA
CATAGC	0.000248782	0	9.90393e-05	2.29278e-05	bta-miR-31-3p
TAAGGT	0.000224255	0.000224795	0	2.29278e-05	NA
TTCGAA	0.000311854	0.000786782	0	2.29278e-05	NA
ACATCA	0.000283822	0	0	2.29278e-05	NA
TTCAAA	0.000206735	0	0.000396157	2.29278e-05	NA
CCAGAT	0.000297838	0	0	2.29278e-05	bta-miR-3126-3p
ATTATC	0.000196223	0.000786782	0	2.29278e-05	NA
CCAATC	0.000105119	0	0.000990393	2.29278e-05	bta-miR-509-3p
ACTCTT	4.55517e-05	0	0	2.29278e-05	NA
TGGACA	0.000350398	0.000561987	0.00118847	2.29278e-05	NA
AGTTAT	0.000224255	0	0	2.29278e-05	NA
AGCGGC	0.000182207	0	0	2.29278e-05	NA
ACCCCC	0.000241774	0	0.000396157	2.29278e-05	NA
AGTCTA	0.00030835	0.00134877	9.90393e-05	2.29278e-05	bta-miR-151a-3p
ATCGAA	0.000259294	0	0.000594236	2.29278e-05	NA
CCCCAC	0.000182207	0.000112397	0	2.29278e-05	bta-miR-491-5p
AGTTCC	0.00025579	0	0	2.29278e-05	NA
CATTTT	0.000210239	0.00112397	0	2.29278e-05	bta-miR-17-5p-like
GCCACG	0.000529101	0	0	2.29278e-05	bta-miR-1204
TACCCA	0.000329374	0.00157356	0.000396157	2.29278e-05	bta-miR-1225-5p
AATCTA	0.000430989	0	0.000891354	2.29278e-05	bta-miR-376a-5p
AGTCCA	0.000318862	0	0.000693275	2.29278e-05	bta-miR-1269a
TCTAAA	0.000147167	0.000224795	9.90393e-05	2.29278e-05	NA
AAATGT	0.000329374	0	0	2.29278e-05	NA
ACCCCT	0.000150671	0	0	2.29278e-05	NA
CCGCCC	0.000248782	0.000561987	0	2.29278e-05	NA
ATCTCA	0.000269806	0.000112397	0.00128751	2.29278e-05	NA
GGAAAA	0.000196223	0.000224795	0.000594236	2.29278e-05	NA
GACTCG	0.000224255	0	9.90393e-05	2.29278e-05	NA
GACTGT	0.000175199	0	0	2.29278e-05	NA
TGTTTT	0.000269806	0.000224795	0.00138655	2.29278e-05	NA
AGTAGT	0.000266302	0	0.000198079	2.29278e-05	NA
TGCATG	0.000364414	0.000899179	0	2.29278e-05	NA
TCTGGC	0.00025579	0.000899179	0.00267406	2.29278e-05	NA
CTAGGG	0.000301342	0	0.000693275	2.29278e-05	NA
ACCCAA	0.000196223	0.000112397	0.000198079	2.29278e-05	NA
TTAACC	0.000459021	0	0.00128751	2.29278e-05	NA
TAACCT	0.000318862	0	0	2.29278e-05	bta-miR-154-5p
CGATAA	0.000494061	0.000674385	0.000594236	2.29278e-05	NA
CGAGTC	0.000329374	0.000786782	0.000891354	2.29278e-05	NA
CACCTA	0.000441501	0	0	2.29278e-05	NA
TAACCA	0.000539612	0.00044959	0.000198079	2.29278e-05	NA
GTAGAC	0.000508077	0	0.00128751	1.96524e-05	bta-miR-934
AAGAAC	0.000252286	0.00213555	0	1.96524e-05	bta-miR-22-5p
ATATAA	0.000234766	0.000224795	0	1.96524e-05	NA
CAGATT	0.00029083	0.000337192	0	1.96524e-05	NA
TGGTTA	0.000280318	0	0	1.96524e-05	NA
ACTAGC	0.000480045	0	0.000495197	1.96524e-05	NA
TAACAC	0.000178703	0	0	1.96524e-05	bta-miR-3152-3p
GTCCTC	0.000399453	0.00134877	0.000594236	1.96524e-05	bta-miR-4751
CTGACA	0.000532605	0.000337192	0	1.96524e-05	NA
GAAGAG	0.00029083	0.000337192	0.000297118	1.96524e-05	bta-miR-1236
AACCGC	0.000231262	0	0	1.96524e-05	NA
CCTGGC	0.000178703	0.00044959	0	1.96524e-05	bta-miR-4755-3p
CACAAA	0.000171695	0.00044959	0.000693275	1.96524e-05	bta-miR-2113
TGTTAT	0.000388941	0	0.000792315	1.96524e-05	NA
AGCCTC	0.000269806	0.000224795	0	1.96524e-05	bta-miR-485-5p
CGCTTA	0.00034339	0.000674385	0	1.96524e-05	NA
AGCCCG	0.000185711	0	0	1.96524e-05	NA
CTAAGA	0.000224255	0.000112397	0	1.96524e-05	NA
TCTAGG	0.00027331	0	0	1.96524e-05	NA
GTGAGG	8.75994e-05	0	0	1.96524e-05	NA
TAGCAG	0.000220751	0	0	1.96524e-05	NA
TGTTAC	0.000105119	0	0	1.96524e-05	bta-miR-194-5p
AGTAAT	0.000266302	0	0.000594236	1.96524e-05	NA
GACCTG	0.000224255	0.00101158	0	1.96524e-05	NA
CATTCG	0.000101615	0	0	1.96524e-05	NA
GGCAAT	0.000196223	0	0	1.96524e-05	NA
GTTCAC	0.000203231	0.000674385	0	1.96524e-05	NA
CTGGCT	0.00029083	0	0	1.96524e-05	bta-miR-575
ATTGCG	0.000122639	0	0	1.96524e-05	NA
TCGGAG	8.05915e-05	0	0	1.96524e-05	NA
GGGACC	0.000105119	0	0	1.96524e-05	bta-miR-4281
GCATGG	0.000252286	0	0.000198079	1.96524e-05	NA
CGCTAT	0.000280318	0	0	1.96524e-05	NA
AGCCCT	0.000301342	0.000337192	0	1.96524e-05	bta-miR-3158-3p
TAGAAA	0.000332878	0.000224795	0.00108943	1.96524e-05	NA
TCAAAA	0.000445005	0.00101158	0	1.96524e-05	NA
TTCCCC	0.000430989	0.000112397	0.000594236	1.96524e-05	bta-miR-4271
CAATCA	0.000364414	0.000112397	0.000891354	1.96524e-05	NA
TAGTTA	0.000371422	0.000561987	0	1.96524e-05	NA
CAAGAA	0.000490557	0.000224795	0.000495197	1.96524e-05	bta-miR-578
AACACT	0.000409965	0.00157356	0	1.6377e-05	bta-miR-4255
AACTTT	0.000220751	0.000337192	0	1.6377e-05	bta-miR-17-5p-like
ACCCTA	0.000294334	0	0	1.6377e-05	NA
TCTCAG	0.000304846	0.000337192	9.90393e-05	1.6377e-05	bta-miR-4251
GAATGA	0.000252286	0.000337192	0	1.6377e-05	bta-miR-1298
CACTCT	0.000371422	0.000224795	0	1.6377e-05	bta-miR-17-5p-like
TGCCCC	0.000399453	0	0	1.6377e-05	bta-miR-486-3p
TCCTAT	0.00029083	0.000899179	0	1.6377e-05	NA
CCCCTT	0.000133151	0	0	1.6377e-05	bta-miR-3936
ATAAAA	4.90557e-05	0	0	1.6377e-05	NA
ATTGCA	0.000280318	0.00044959	0	1.6377e-05	bta-miR-106a-3p
ACGCTT	0.000210239	0	0	1.6377e-05	NA
CAACTT	0.000231262	0.000561987	9.90393e-05	1.6377e-05	bta-miR-382-5p
CTACTT	0.00023827	0.000224795	0	1.6377e-05	bta-miR-562
AACTGG	0.000217247	0	0	1.6377e-05	NA
CAGGGG	0.000318862	0	0	1.6377e-05	bta-miR-331-3p
CACTCA	0.000332878	0.000224795	0	1.6377e-05	bta-miR-4658
CTTACA	0.000473037	0	0.000495197	1.6377e-05	NA
TACAGC	0.000364414	0	0.000792315	1.6377e-05	bta-miR-4718
AGCACT	0.00029083	0.00044959	0	1.6377e-05	bta-miR-512-3p
TACTGT	0.00029083	0	0	1.6377e-05	bta-miR-101-3p
GCTAAC	0.000269806	0	0	1.6377e-05	NA
CTGGTC	0.000353902	0	0.000693275	1.6377e-05	NA
CGCGTT	0.000452013	0.000112397	0.000891354	1.6377e-05	bta-miR-523-3p
CAGGCG	0.00025579	0.000899179	0	1.6377e-05	NA
CGTCGT	0.000213743	0.00146117	0	1.6377e-05	NA
GCCGGG	0.000346894	0	0.000891354	1.6377e-05	NA
TATGGC	0.000269806	0.000899179	0	1.6377e-05	NA
GAAAAT	0.000297838	0	0.000891354	1.6377e-05	NA
TAACTG	0.000381933	0.00112397	0.000396157	1.6377e-05	bta-miR-935
CACGTC	0.000161183	0.000112397	0	1.6377e-05	NA
TTCCTA	0.000315358	0.000674385	0.000396157	1.6377e-05	NA
CATGTA	0.000231262	0.00134877	0	1.31016e-05	bta-miR-4666a-5p
TACCGT	0.000294334	0	0	1.31016e-05	NA
CACAGC	0.000318862	0	0	1.31016e-05	NA
CTCGTT	0.000402957	0	0	1.31016e-05	NA
GAATCA	0.000269806	0	0.000693275	1.31016e-05	NA
ATCCTC	0.000241774	0	0	1.31016e-05	bta-miR-1185-5p
GATTTT	0.000224255	0	0.000396157	1.31016e-05	bta-miR-4668-3p
CTCGTA	0.00023827	0.000786782	0.000792315	1.31016e-05	NA
TTACAC	0.000357406	0.000561987	0	1.31016e-05	NA
CCAGAG	0.000248782	0.000112397	0	1.31016e-05	bta-miR-326
TCCCTG	0.000266302	0.00146117	0.000990393	1.31016e-05	bta-miR-211-3p
ATTTTC	0.000336382	0.000224795	0.000891354	1.31016e-05	NA
TCCGTC	0.000231262	0	0.000495197	1.31016e-05	NA
ACGCGA	0.000178703	0.000112397	9.90393e-05	1.31016e-05	NA
TACCAA	0.000294334	0.000337192	0.000594236	1.31016e-05	NA
TAAAAG	0.000143663	0.000561987	0.000792315	1.31016e-05	NA
TGCCTA	0.000231262	0.000561987	0	1.31016e-05	bta-miR-4423-3p
CACATC	0.000199727	0.000337192	0	1.31016e-05	NA
CTGGAT	0.000241774	0	0.000693275	1.31016e-05	bta-miR-5586-5p
CAAGTG	2.45278e-05	0	9.90393e-05	1.31016e-05	bta-miR-3614-5p
CACCTG	0.000129647	0	0	1.31016e-05	bta-miR-125a-3p
TCTGGG	0.000329374	0.000112397	0.000792315	1.31016e-05	NA
AAAAAC	0.000388941	0	0.00128751	1.31016e-05	NA
TACAAC	0.000283822	0	0.000891354	1.31016e-05	bta-miR-3613-5p
AGGCAT	0.000511581	0.00112397	0	1.31016e-05	bta-miR-532-5p
AGCCAC	0.000416973	0	0	1.31016e-05	NA
TGTAAC	0.000182207	0	9.90393e-05	1.31016e-05	NA
TGACTG	0.000217247	0	0.000495197	1.31016e-05	bta-miR-4704-3p
TGGTAA	0.000157679	0.00044959	0.000198079	1.31016e-05	NA
ATGCTC	1.75199e-05	0	0	1.31016e-05	NA
TGAGCT	0.000294334	0	0	1.31016e-05	NA
TTTTGC	0.000210239	0	0	1.31016e-05	bta-miR-548aj-5p
GGTTGT	0.000413469	0.000561987	0	1.31016e-05	NA
TACATA	0.000269806	0	0	1.31016e-05	bta-miR-3924
TAAACT	0.000297838	0	0	1.31016e-05	NA
TACCCG	0.000322366	0.000112397	0.000495197	1.31016e-05	NA
GAAGGT	0.00034339	0.00044959	0.000891354	1.31016e-05	NA
GTCCGC	0.000206735	0	0	1.31016e-05	NA
CATCCG	0.000304846	0	0.00108943	1.31016e-05	bta-miR-105-3p
TAACTA	0.000248782	0.00101158	0	1.31016e-05	NA
AAATTC	0.000571148	0	0	1.31016e-05	NA
CACCAT	0.000385437	0	0	9.82621e-06	NA
CAAGCC	0.000301342	0	0	9.82621e-06	NA
TGCCTG	0.00025579	0.000224795	0	9.82621e-06	bta-miR-4269
TTTGCC	0.000315358	0	0	9.82621e-06	bta-miR-4470
CCCAAT	0.000231262	0	0	9.82621e-06	NA
CCCAAC	0.000420477	0.00168596	0.000990393	9.82621e-06	bta-miR-3147
CCATTC	0.000336382	0.000112397	0	9.82621e-06	bta-miR-4790-3p
TAGCAC	0.000262798	0	0	9.82621e-06	NA
CTAACA	0.000339886	0.000561987	0	9.82621e-06	NA
TAGCTG	0.000241774	0	0	9.82621e-06	bta-miR-5690
TTGCTC	0.000304846	0.000337192	0.00158463	9.82621e-06	NA
TGTGTC	0.000168191	0	0.000594236	9.82621e-06	bta-miR-642a-3p
CCCCAA	0.000406461	0.000112397	0.000396157	9.82621e-06	bta-miR-450a-3p
TAAGAA	0.000385437	0.000224795	0.000594236	9.82621e-06	NA
GACGAT	0.000318862	0.000112397	0.000693275	9.82621e-06	NA
GCGGAG	0.000210239	0	0	9.82621e-06	NA
AATACA	0.000105119	0	0	9.82621e-06	NA
TACAAG	0.000280318	0	0	9.82621e-06	bta-miR-643
TACGAC	0.000332878	0	0.000495197	9.82621e-06	NA
CAGCTT	0.000357406	0.000674385	0.000891354	9.82621e-06	bta-miR-320e
TAACGC	0.000459021	0	0	9.82621e-06	NA
TAACTT	0.000283822	0.000337192	0.000297118	9.82621e-06	NA
AGAAGA	0.000157679	0	0	9.82621e-06	NA
TCACGC	0.000112127	0.000786782	0	9.82621e-06	NA
CACGAT	0.000196223	0	0.00168367	9.82621e-06	NA
TCCCTT	0.00037843	0	0	9.82621e-06	bta-miR-4475
GACCAA	0.000143663	0	0.00178271	9.82621e-06	bta-miR-133a
ACGAAT	0.000473037	0.000561987	9.90393e-05	9.82621e-06	NA
GAACAC	0.000339886	0	9.90393e-05	9.82621e-06	bta-miR-124-5p
AAAGAT	0.000416973	0.000561987	0	9.82621e-06	NA
AACCCC	0.000388941	0.000674385	0	9.82621e-06	bta-miR-193b-5p
ATGTAT	0.000399453	0	0.000495197	9.82621e-06	NA
AGTGAC	0.000283822	0	0	9.82621e-06	bta-miR-668
TAGCGC	0.000248782	0	0.000495197	9.82621e-06	NA
CGTAAC	0.000206735	0.000224795	0	9.82621e-06	NA
CACGCT	0.000210239	0.000112397	0	9.82621e-06	NA
AATTTG	0.000147167	0	0	9.82621e-06	NA
CAGTTT	0.000213743	0.000112397	0.000891354	9.82621e-06	bta-miR-17-5p-like
CACAGT	0.000189215	0	0.000495197	9.82621e-06	bta-miR-892a
TTGGCC	0.000248782	0	0.000495197	9.82621e-06	bta-miR-3926
CGCAGT	0.00023827	0	0	9.82621e-06	NA
GCAGGT	0.000241774	0.00044959	0.000693275	9.82621e-06	NA
TGCATC	0.000294334	0.00044959	9.90393e-05	9.82621e-06	NA
CGCTGT	0.000248782	0.000337192	0	9.82621e-06	NA
TAGACA	0.00037843	0.000112397	0.00148559	9.82621e-06	NA
AACCTC	0.00032587	0.000224795	0	9.82621e-06	bta-let-7a-5p-like
AAATAC	0.000364414	0.00044959	0.000297118	9.82621e-06	NA
GTAATA	0.000367918	0	0	9.82621e-06	bta-miR-556-3p
CTATCC	0.00036091	0	0.00138655	9.82621e-06	bta-miR-5191
TAGCTC	0.000353902	0	0	9.82621e-06	bta-let-7a-5p-like
TTTAAA	0.000262798	0	0	9.82621e-06	NA
ACTAAA	0.000231262	0	0	6.5508e-06	NA
TCTATA	0.000241774	0.00044959	0	6.5508e-06	NA
CGTAAG	0.000287326	0	0.000594236	6.5508e-06	NA
TACGCG	0.000245278	0.000786782	0	6.5508e-06	NA
CAAGGT	0.000350398	0.000674385	0.00217887	6.5508e-06	bta-miR-3200-3p
TGAGCC	0.000276814	0	0.000594236	6.5508e-06	bta-miR-24-3p
AAACGT	0.000322366	0.000337192	0.000990393	6.5508e-06	NA
TGAGAC	0.000129647	0.000112397	0	6.5508e-06	NA
TTAGAC	0.00027331	0.000786782	0	6.5508e-06	NA
ATTAAA	0.000220751	0	0.00148559	6.5508e-06	NA
CGTACG	0.00032587	0.000224795	0	6.5508e-06	NA
CCAGTG	9.46074e-05	0	0	6.5508e-06	NA
GTTTAA	0.000423981	0	0.000792315	6.5508e-06	NA
CCTCTT	0.000318862	0.000674385	0.00188175	6.5508e-06	NA
TCCCGA	0.000392445	0.000674385	0.000495197	6.5508e-06	bta-miR-425-3p
CACCGA	0.000448509	0.00112397	0.00158463	6.5508e-06	NA
CCTAAG	0.000339886	0.00101158	0	6.5508e-06	NA
TACGTT	0.000357406	0	9.90393e-05	6.5508e-06	NA
CCCCTA	0.000259294	0.000899179	0	6.5508e-06	bta-miR-4278
TCGTCC	0.000469533	0.000224795	0.000495197	6.5508e-06	NA
TTCATC	0.000157679	0	0	6.5508e-06	NA
CGATTT	0.000266302	0	0	6.5508e-06	NA
CGCCGC	0.000227759	0	0	6.5508e-06	bta-miR-3960
CTCCTG	0.000364414	0.00044959	0	6.5508e-06	bta-miR-4433-3p
GCTTAC	0.000175199	0	0	6.5508e-06	NA
AGATAC	0.00025579	0	9.90393e-05	6.5508e-06	NA
ATGACC	0.000357406	0.000112397	0.000396157	6.5508e-06	NA
ATGAAC	0.000297838	0.000561987	0	6.5508e-06	bta-miR-1206
ATCAGC	0.000339886	0	9.90393e-05	6.5508e-06	NA
AAACAG	0.000329374	0	0	6.5508e-06	NA
CTATTC	0.000189215	0	9.90393e-05	6.5508e-06	NA
GCCGAG	0.00029083	0.000112397	0.000198079	6.5508e-06	bta-miR-1307-3p
CGGCAA	5.25597e-05	0	0	6.5508e-06	NA
TGCCCA	0.000185711	0	9.90393e-05	6.5508e-06	NA
TTTAGT	0.000350398	0.000337192	0.00128751	6.5508e-06	NA
TGCAAA	0.000133151	0.00044959	0	6.5508e-06	bta-miR-450b-5p
GTCCAG	0.000259294	0	0.000198079	6.5508e-06	bta-miR-378a-3p
GGTTGA	0.000150671	0	9.90393e-05	6.5508e-06	NA
GCATAG	0.000199727	0.000337192	0	6.5508e-06	NA
AGCGTA	0.000287326	0.000337192	0	6.5508e-06	NA
TATCAC	0.000332878	0.000561987	0.000495197	6.5508e-06	bta-miR-3689a-5p
TGACTT	0.00037843	0	0	6.5508e-06	bta-miR-224-5p
AACGTC	0.000262798	0	0.000792315	6.5508e-06	NA
ATGACA	0.000252286	0	0	6.5508e-06	NA
GAGATT	0.000248782	0	0.00108943	6.5508e-06	bta-miR-216a
TCAACA	0.000161183	0.000674385	0.00138655	6.5508e-06	bta-miR-653
GAAGGA	0.000175199	0.000337192	0	6.5508e-06	NA
TCCCCC	0.000220751	0.000561987	0.0118847	6.5508e-06	bta-miR-625-5p
TACAAT	0.00032587	0	0	6.5508e-06	NA
GAAATA	0.000112127	0.000337192	0	6.5508e-06	NA
ACGCCC	0.000136655	0	0.00118847	6.5508e-06	bta-miR-585
AGCCTT	0.000199727	0.000112397	0	6.5508e-06	NA
ATGCAC	0.000150671	0	0.00118847	6.5508e-06	NA
CAAGTC	0.000161183	0	0	6.5508e-06	NA
CACGAA	0.000392445	0	0.000594236	6.5508e-06	NA
TTGGAC	0.000175199	0	0	6.5508e-06	NA
TAGTCC	0.000227759	0	0.000693275	6.5508e-06	NA
GATCTA	0.000280318	0	0	6.5508e-06	NA
TCAAGC	0.000374926	0.000561987	0	6.5508e-06	NA
CGCATA	0.000262798	0	9.90393e-05	6.5508e-06	NA
CTCCAT	0.000413469	0	0.000594236	6.5508e-06	bta-miR-4802-5p
TAATCC	0.000357406	0.000224795	0	6.5508e-06	NA
CACCCT	0.000329374	0.000112397	0.000396157	6.5508e-06	NA
CACGGT	0.000367918	0.000112397	0.000891354	6.5508e-06	NA
ATATTT	0.000252286	0.000224795	0	6.5508e-06	NA
AGACTG	0.00034339	0.000224795	0	6.5508e-06	bta-miR-622
AATCTG	0.000192719	0.000561987	0.000594236	6.5508e-06	bta-miR-10b-3p
TACGTA	0.000248782	0.000674385	9.90393e-05	6.5508e-06	NA
CCTAAC	0.000234766	0	9.90393e-05	6.5508e-06	bta-miR-1258
TTCCTG	0.00034339	0	0.000693275	6.5508e-06	bta-miR-873-5p
TTGCGC	0.00023827	0	0.000297118	6.5508e-06	NA
TTGCGT	0.000241774	0	0	6.5508e-06	NA
CATTCA	0.000227759	0.000561987	0.000792315	6.5508e-06	NA
TAATTT	4.20477e-05	0	0	6.5508e-06	NA
ACCTTT	0.000248782	0.000112397	0	6.5508e-06	bta-miR-548m
TAAGGA	0.000196223	0	0	6.5508e-06	NA
CTCAGT	0.000294334	0	0.00128751	6.5508e-06	NA
CAAATT	0.000203231	0	0	6.5508e-06	NA
GCCGTC	0.000318862	0	0.00118847	6.5508e-06	NA
GGCCGC	0.000262798	0.000224795	0	6.5508e-06	NA
TAGCCG	0.000269806	0	0	6.5508e-06	NA
TCCCAT	9.11034e-05	0	0	6.5508e-06	NA
ATCCAC	0.000234766	0	0	6.5508e-06	bta-miR-3691-5p
TGGCCC	0.000203231	0	0	6.5508e-06	bta-miR-4640-5p
TATGCT	0.000203231	0	9.90393e-05	6.5508e-06	NA
TAAGGC	0.000227759	0.000561987	0	6.5508e-06	NA
TGATTC	0.000217247	0	0	6.5508e-06	bta-miR-15b-3p
GGAACA	0.000234766	0	0	6.5508e-06	NA
AGTTGG	0.000199727	0	0	6.5508e-06	NA
TGTAGG	0.000231262	0.000561987	0	6.5508e-06	NA
CGCATT	0.000175199	0.000561987	0	6.5508e-06	NA
TGAGGG	0.000213743	0	0.000495197	6.5508e-06	NA
ATCTGG	0.000150671	0	0.00118847	6.5508e-06	bta-miR-488-5p
CAATTA	0.000224255	0	0	6.5508e-06	NA
CCAAAT	0.000196223	0.00044959	0	6.5508e-06	bta-miR-5002-5p
GGACAA	0.000213743	0.000224795	0	6.5508e-06	bta-miR-2355-3p
CATTAT	0.000413469	0.00146117	0	6.5508e-06	NA
TACATT	0.000252286	0.00044959	0	6.5508e-06	NA
TGGCTC	0.000388941	0	0.00148559	6.5508e-06	NA
CATCTC	0.000304846	0.000224795	0.000792315	6.5508e-06	bta-miR-143-3p
TACTGC	0.000262798	0.000674385	0	6.5508e-06	NA
TTCGTC	0.000283822	0.000224795	9.90393e-05	3.2754e-06	NA
TGACGC	0.000339886	0.000786782	0.000693275	3.2754e-06	NA
ACAGCG	4.55517e-05	0	0	3.2754e-06	NA
TTACGC	0.000259294	0.000112397	0.000990393	3.2754e-06	NA
CATTAG	0.000252286	0	0.000693275	3.2754e-06	NA
TAAATC	0.000364414	0.000786782	0	3.2754e-06	NA
TTCCTT	0.000385437	0.000112397	0.000792315	3.2754e-06	NA
TGCCGT	0.000381933	0.000674385	0	3.2754e-06	bta-miR-548al
TTAGCT	0.000220751	0	0.000693275	3.2754e-06	NA
TTCTAG	0.000234766	0	0	3.2754e-06	NA
TGCAGC	0.000287326	0	0	3.2754e-06	NA
CCAGTT	0.000388941	0.000786782	0.000198079	3.2754e-06	bta-miR-582-3p
GAAGCG	0.000304846	0	0.00108943	3.2754e-06	NA
GTCTCT	0.000280318	0.00191076	0	3.2754e-06	NA
GTTTCC	0.00036091	0.000224795	9.90393e-05	3.2754e-06	bta-miR-4261
CATCGG	0.000213743	0.000337192	9.90393e-05	3.2754e-06	NA
CTAGAT	0.00034339	0.00112397	0.000594236	3.2754e-06	NA
TCACCC	0.000329374	0.000337192	0	3.2754e-06	NA
AGGCCG	0.000329374	0.00044959	0.000792315	3.2754e-06	bta-miR-1234
AGGCTA	0.000210239	0	0	3.2754e-06	NA
TATATC	0.00027331	0.00044959	0	3.2754e-06	NA
CAAGCG	0.000430989	0.000224795	0.000495197	3.2754e-06	NA
GAACGC	0.000112127	0	0.000693275	3.2754e-06	NA
ACAAGT	0.000276814	0.000224795	0	3.2754e-06	NA
ACTTTA	0.000283822	0	0.000297118	3.2754e-06	NA
ACACGC	0.000311854	0.00044959	0.00108943	3.2754e-06	NA
TCGCGC	0.000210239	0	0	3.2754e-06	NA
CCTTTC	0.000283822	0	0.000594236	3.2754e-06	bta-miR-5681a
TTACTG	0.000220751	0.000674385	0.00108943	3.2754e-06	bta-miR-545-5p
TGACAC	0.000220751	0	0.000990393	3.2754e-06	bta-miR-597
TCTGAA	0.000315358	0.000224795	0	3.2754e-06	bta-miR-3942-3p
TGCGTA	0.000346894	0.00044959	0.000891354	3.2754e-06	NA
GTTGCA	0.000224255	0	0	3.2754e-06	NA
ATCCGC	0.000245278	0.000674385	9.90393e-05	3.2754e-06	NA
TTCCCG	0.00023827	0	0.000594236	3.2754e-06	NA
GTGATT	0.00030835	0.00044959	9.90393e-05	3.2754e-06	bta-miR-34b-3p
CGGCTT	0.00036091	0	0.000495197	3.2754e-06	NA
TGTCGG	0.000143663	0.000674385	0	3.2754e-06	NA
GGAGTT	3.85437e-05	0	0.00108943	3.2754e-06	NA
AATATT	0.000150671	0	0.000891354	3.2754e-06	NA
ATGATC	0.000297838	0.00044959	0	3.2754e-06	NA
AACATG	0.000283822	0	0	3.2754e-06	NA
CAGTCT	0.000262798	0.000224795	0.000495197	3.2754e-06	bta-miR-4463
TGTACC	0.000196223	0	0.000792315	3.2754e-06	NA
CAATGT	4.20477e-05	0	0.000495197	3.2754e-06	NA
CAATTG	0.000217247	0.000112397	0	3.2754e-06	NA
ATCTTA	0.000339886	0.000561987	0	3.2754e-06	NA
TCGGAA	0.000357406	0.00191076	0	3.2754e-06	NA
GTCATC	0.00027331	0	0.000693275	3.2754e-06	NA
GACGCG	0.000480045	0	0	3.2754e-06	NA
CGTACT	0.00023827	0.000561987	0.000198079	3.2754e-06	NA
TCCAGT	0.000336382	0	0	3.2754e-06	bta-miR-1243
CTCAGA	0.000164687	0	0.000594236	3.2754e-06	bta-miR-4303
GACGAC	0.00023827	0	0	3.2754e-06	NA
GCCATA	0.000220751	0	0	3.2754e-06	NA
AACGGC	0.000311854	0.000112397	0.000495197	3.2754e-06	NA
TCGGAT	0.00023827	0	9.90393e-05	3.2754e-06	NA
CGCGGC	0.000283822	0.000561987	0	3.2754e-06	bta-miR-3648
TCTGAC	0.000301342	0	0.00168367	3.2754e-06	NA
GTCGAA	0.000224255	0.000899179	0.000990393	3.2754e-06	NA
AACAAC	0.000252286	0	0	3.2754e-06	NA
AGCGTC	0.00029083	0	0.0022779	3.2754e-06	NA
AGCCCC	0.000437997	0	0	3.2754e-06	bta-miR-185-3p
AGGGTG	0.000248782	0	0	3.2754e-06	bta-miR-3620
ACTGCT	0.000262798	0	0.000693275	3.2754e-06	bta-miR-4274
TATGTC	0.00027331	0.000112397	0.000693275	3.2754e-06	NA
TCCATT	0.000315358	0.000786782	0	3.2754e-06	NA
ATCTTC	4.20477e-05	0	0.000891354	3.2754e-06	bta-miR-4699-5p
CGGAAA	0.000234766	0	0.000297118	3.2754e-06	NA
GCGATA	0.000437997	0.00044959	0.000990393	3.2754e-06	NA
GAAATG	0.000287326	0	0.000297118	3.2754e-06	NA
CACACA	0.000304846	0.000224795	0	3.2754e-06	bta-miR-147a
TGTCAA	0.000367918	0.000337192	0.000693275	3.2754e-06	bta-miR-514a-3p
GGATAA	0.000392445	0.00044959	0	3.2754e-06	NA
AATACC	0.000466029	0.00044959	0	3.2754e-06	bta-miR-5681b
ACCACG	0.000364414	0.000224795	0	3.2754e-06	NA
CTACTC	0.000311854	0.00044959	0.00168367	3.2754e-06	NA
AGCTAT	0.00025579	0.00044959	0	3.2754e-06	NA
TTCCGT	0.00030835	0.000112397	0	3.2754e-06	NA
TCCGCT	0.000420477	0	0	3.2754e-06	NA
GAGCAA	0.000283822	0	0	3.2754e-06	NA
AGCAAC	0.000213743	0	0	3.2754e-06	NA
CAATGG	0.000241774	0	0	3.2754e-06	NA
TGCGAC	0.00025579	0	0	3.2754e-06	NA
ATTGGG	0.00025579	0.000224795	0	3.2754e-06	NA
TGGTAC	0.000301342	0	0	3.2754e-06	NA
CTTCTT	0.000224255	0.000112397	0	3.2754e-06	NA
AGGTGT	0.000315358	0	0	3.2754e-06	NA
TAAATG	0.000269806	0.000561987	0	3.2754e-06	bta-miR-4729
CAAAAC	0.00025579	0	0	3.2754e-06	bta-miR-19a-5p
GCACCA	0.000245278	0	0	3.2754e-06	NA
TGATGC	0.00025579	0.000786782	0	3.2754e-06	bta-miR-4711-5p
CGCTTC	0.000318862	0	0	3.2754e-06	NA
AGACTA	0.000192719	0	0	3.2754e-06	bta-miR-4474-5p
TATTAT	0.000203231	0	0	3.2754e-06	bta-miR-369-3p
GTACTA	0.000297838	0	0	3.2754e-06	NA
GCAGCA	0.000217247	0	0	3.2754e-06	NA
GCAATC	0.000227759	0	0	3.2754e-06	NA
ACCCCA	0.000413469	0	0	3.2754e-06	bta-miR-3170
GATCGC	0.000203231	0	0	3.2754e-06	NA
CTACTG	0.000234766	0	0	3.2754e-06	bta-miR-199a-3p
GTGCAC	0.000350398	0.00101158	0	3.2754e-06	NA
AGTGCG	0.000280318	0	0	3.2754e-06	bta-miR-106b-3p
CTGGTA	0.00034339	0.00044959	0	3.2754e-06	NA
CGGCGT	0.000154175	0.000112397	0.000891354	3.2754e-06	NA
TGCTCT	0.000220751	0.000112397	9.90393e-05	3.2754e-06	bta-miR-2278
ACAGAT	0.000210239	0.000561987	0	3.2754e-06	NA
CTCCCA	0.000297838	0	0	3.2754e-06	bta-miR-30b-3p
CAATCC	0.000161183	0	0	3.2754e-06	NA
TATTCT	0.000150671	0.000224795	0.000396157	3.2754e-06	NA
CACAAG	0.000231262	0	0	3.2754e-06	bta-miR-581
GTCGCC	0.000136655	0.00044959	0	3.2754e-06	bta-miR-1273a
AAGGTC	0.000220751	0.00044959	0	3.2754e-06	NA
ATTATT	0.00025579	0	0	3.2754e-06	NA
TCAGGA	0.00027331	0	0	3.2754e-06	bta-miR-378a-5p
GCATAC	0.000129647	0	0.00118847	3.2754e-06	NA
AGCCTA	0.000175199	0.000561987	0.000792315	3.2754e-06	NA
ATACTC	0.000231262	0	0	3.2754e-06	bta-miR-496
ATGTGA	0.000185711	0	0	3.2754e-06	bta-miR-23a-3p
GTGAAC	0.000143663	0	0	3.2754e-06	NA
ACCAGA	0.000178703	0	0.000792315	3.2754e-06	NA
GACTCC	0.000178703	0	9.90393e-05	3.2754e-06	bta-miR-1289
ACGAGT	0.000332878	0.000674385	0.000990393	3.2754e-06	bta-miR-4636
CTATCT	0.000203231	0	0.00148559	3.2754e-06	NA
TCCAGC	0.00023827	0.000224795	0.000297118	3.2754e-06	bta-miR-1287
AGCAGG	0.000283822	0	0.000198079	3.2754e-06	bta-miR-370
ACAATG	0.000196223	0	0	3.2754e-06	bta-miR-4289
GAGTTT	0.000122639	0	0.000594236	3.2754e-06	NA
GCTTAA	0.000311854	0.000337192	0.000297118	3.2754e-06	bta-miR-4503
GACCGT	0.000241774	0	0.000990393	3.2754e-06	NA
GATACG	0.000248782	0	0.000792315	3.2754e-06	NA
GTGGGC	0.000266302	0.000899179	9.90393e-05	3.2754e-06	NA
AAAGGA	0.00027331	0.000561987	0	3.2754e-06	NA
AAATGC	0.000178703	0	0.000693275	3.2754e-06	NA
TTTAAG	0.000283822	0	0.00148559	3.2754e-06	bta-miR-302a-5p
AGGCCT	0.000241774	0	0	3.2754e-06	bta-miR-1245b-5p
TCACGA	0.000199727	0	0	3.2754e-06	NA
TCTCTA	0.000241774	0.000337192	0.00118847	3.2754e-06	NA
GTGCCA	0.000161183	0.000112397	0	3.2754e-06	NA
GCCCCT	0.000192719	0.000899179	0	3.2754e-06	bta-miR-4688
TTCGTG	0.000203231	0	0	3.2754e-06	NA
ATAGGC	0.000262798	0.000561987	0.000693275	3.2754e-06	NA
GCCGCT	0.000185711	0	0	3.2754e-06	NA
TAGGCG	0.000171695	0	0	3.2754e-06	NA
CTACGG	0.000161183	0	0.000396157	3.2754e-06	NA
CAACCC	0.000189215	0.00112397	0	3.2754e-06	NA
GGCTAT	0.000245278	0	0	3.2754e-06	bta-miR-3651
TGAAAC	0.000189215	0	0.000792315	3.2754e-06	NA
GGTGAA	0.000322366	0	0	3.2754e-06	NA
AGATAA	0.000217247	0	0	3.2754e-06	NA
AGTCGA	0.000178703	0	0.000891354	3.2754e-06	NA
CGCAGC	0.000122639	0	0	3.2754e-06	NA
ATCCCG	8.40954e-05	0	0	3.2754e-06	NA
AGTGGG	0.000437997	0.000561987	0.000495197	3.2754e-06	bta-miR-4301
TCGCGG	0.000336382	0.00044959	0	3.2754e-06	NA
TACGCA	0.000252286	0.00044959	9.90393e-05	3.2754e-06	NA
AGGCAA	0.000329374	0	0	3.2754e-06	bta-miR-3152-5p
TCACAG	0.000350398	0.00044959	0.000693275	3.2754e-06	bta-miR-4677-3p
GGCATC	9.81114e-05	0.000224795	0.000891354	3.2754e-06	NA
TAGATC	0.000241774	0.000337192	0.00168367	3.2754e-06	NA
CAAAAG	0.000283822	0.00044959	0	3.2754e-06	NA
AACAGA	0.00027331	0.000112397	0.00168367	3.2754e-06	NA
TAAATA	0.000469533	0.000674385	0.000792315	3.2754e-06	NA
TACTCC	0.000434493	0.000112397	0.000396157	3.2754e-06	NA
GGTCAA	0.000220751	0.000561987	0	3.2754e-06	NA
TGGACC	0.000245278	0	0	3.2754e-06	NA
GTTGAC	0.000224255	0.000112397	0	3.2754e-06	bta-miR-505-3p
CTCTCG	0.000318862	0.00101158	0	3.2754e-06	NA
GCGCTT	0.000287326	0.00044959	0	3.2754e-06	bta-miR-518e-3p
AATGCT	0.000196223	0.000561987	0.000594236	3.2754e-06	bta-miR-1179
GAACAT	0.000336382	0.000224795	0.00118847	3.2754e-06	NA
AATAAT	0.000213743	0	0.00148559	3.2754e-06	bta-miR-126-5p
CTACTA	0.000192719	0	0	3.2754e-06	NA
CGAATT	0.000234766	0.000674385	0	3.2754e-06	NA
GTGTGC	0.00029083	0	0	3.2754e-06	NA
GCAGGG	0.00029083	0.000224795	0	3.2754e-06	NA
TTGGGG	0.000227759	0	0.000693275	3.2754e-06	NA
AGCCAG	0.000231262	0	0	3.2754e-06	bta-miR-149-5p
CACCAG	0.000241774	0	0	3.2754e-06	bta-miR-548q
TTCAAC	0.000199727	0.000674385	0	3.2754e-06	NA
ATTGTT	0.000430989	0.000674385	0.000891354	3.2754e-06	NA
TTGGGA	8.05915e-05	0	0	3.2754e-06	NA
AATCCC	0.00025579	0.000674385	0.000594236	3.2754e-06	NA
ACTCAA	0.000266302	0.00044959	0.000594236	3.2754e-06	NA
TTCCGA	0.000287326	0.000561987	0.000198079	3.2754e-06	NA
GATATC	0.000259294	0	0.000792315	3.2754e-06	bta-miR-144-5p
TTCATA	0.000283822	0	0	3.2754e-06	NA
ATAGAG	0.000217247	0	0	3.2754e-06	NA
TGCTTA	0.000234766	0.000561987	0.000792315	3.2754e-06	NA
CTACAG	2.80318e-05	0	0.000297118	3.2754e-06	bta-miR-20b-3p
TGAGTC	0.000280318	0.000899179	0	3.2754e-06	NA
ATACTA	0.00029083	0	0.000693275	3.2754e-06	NA
ACTGTG	0.000276814	0	0.00118847	3.2754e-06	bta-miR-128
TGACAG	0.000283822	0.000112397	0	3.2754e-06	NA
CCGAAA	0.00029083	0	0	3.2754e-06	NA
AAGATA	0.000203231	0	0.000594236	3.2754e-06	NA
GGACCA	0.00023827	0.000112397	0	3.2754e-06	NA
CTCTGT	0.000157679	0	0.000594236	3.2754e-06	bta-miR-4797-5p
GACCAT	0.000192719	0	0	3.2754e-06	NA
AACCTA	0.000224255	0.000674385	0	3.2754e-06	NA
GCAGAA	0.000311854	0.000561987	0.000990393	3.2754e-06	bta-miR-544a
CTCATC	0.000161183	0	0.000396157	3.2754e-06	NA
ACCATA	0.000143663	0	0	3.2754e-06	bta-miR-584-5p
ATTGCC	0.000353902	0.000561987	0.000594236	3.2754e-06	NA
GACCCG	0.000217247	0.000224795	0.000792315	3.2754e-06	NA
TTTCAC	0.00023827	0.00112397	0	3.2754e-06	NA
CCCCTG	0.00025579	0.000561987	0	3.2754e-06	NA
TGCGGC	0.000168191	0.00044959	0.000693275	3.2754e-06	NA
AAACAC	8.05915e-05	0	0	3.2754e-06	NA
TAGCTA	0.000119135	0	9.90393e-05	3.2754e-06	NA
ACCCTC	0.00025579	0.000224795	0.000990393	3.2754e-06	NA
GACGTT	0.000203231	0	0.000495197	3.2754e-06	NA
GCCTCA	0.000206735	0	0	3.2754e-06	NA
GTTACG	0.000203231	0.000112397	0	3.2754e-06	NA
GAGCTT	0.000185711	0	0	3.2754e-06	bta-miR-99a-3p
AGGGAT	0.000185711	0.000561987	0.000495197	3.2754e-06	bta-miR-188-5p
TTCGGC	0.000164687	0	0	3.2754e-06	NA
AACCAC	0.000147167	0	0	3.2754e-06	bta-miR-1273g-5p
AGAATA	9.46074e-05	0.000224795	0	3.2754e-06	NA
ATCCTT	0.000136655	0	0	3.2754e-06	bta-miR-541-5p
CCCCAG	0.000276814	0.00044959	0	3.2754e-06	bta-miR-637
CTATCA	0.00023827	0	0.000396157	3.2754e-06	NA
GGACTA	0.000210239	0.000337192	0.000495197	3.2754e-06	bta-miR-4540
TCCTGC	0.000266302	0.000337192	0.000792315	3.2754e-06	bta-miR-1286
GACATC	0.000189215	0	0	3.2754e-06	bta-miR-2964a-5p
CGACTA	0.000182207	0.000224795	0.00148559	3.2754e-06	NA
CAGCCC	0.000217247	0	0	3.2754e-06	bta-miR-762
CAGATA	0.000213743	0	0	3.2754e-06	NA
AACGTA	0.000231262	0.000224795	0.000693275	3.2754e-06	NA
CCTACA	0.000217247	0.00101158	0.00108943	3.2754e-06	bta-miR-135b-3p
TGCCAA	0.000199727	0.000112397	0	3.2754e-06	bta-miR-96-5p
CAACTG	0.000185711	0	9.90393e-05	3.2754e-06	NA
AGTACC	0.00023827	0	0.000792315	3.2754e-06	NA
CAATTC	0.000231262	0	0.000594236	3.2754e-06	bta-miR-219-2-3p
GGTATA	8.05915e-05	0.000224795	0.000594236	3.2754e-06	bta-miR-3144-3p
AGATTC	0.000231262	0	0	3.2754e-06	NA
ATGCGC	6.30716e-05	0	0.000297118	3.2754e-06	NA
CAGTTG	0.000266302	0	0.000693275	3.2754e-06	NA
CGCCTG	0.000248782	0	0	3.2754e-06	bta-miR-3937
CGCCGT	0.000157679	0	0	3.2754e-06	NA
TGCTGG	0.000196223	0.000112397	0	3.2754e-06	bta-miR-338-3p
AAAGCC	0.000199727	0	0.000396157	3.2754e-06	bta-miR-3119
AGACAC	0.000245278	0	9.90393e-05	3.2754e-06	bta-miR-4711-3p
TTGCCC	0.000234766	0.000561987	0.000990393	3.2754e-06	NA
TATCTT	0.000322366	0.000674385	0.000297118	3.2754e-06	bta-miR-4662a-3p
TTAGTG	0.00023827	0.000337192	9.90393e-05	3.2754e-06	NA
GGGATC	0.000301342	0	0	3.2754e-06	NA
AAATTA	0.000189215	0	0	3.2754e-06	bta-miR-4775
TACTCA	0.000101615	0	0	3.2754e-06	NA
CAGTAC	0.000402957	0	0.000495197	3.2754e-06	NA
TCACAC	0.000217247	0	0	3.2754e-06	NA
AGCTGA	0.000385437	0	0	3.2754e-06	NA
CACGCC	0.000399453	0.000224795	0	3.2754e-06	NA
TAATCT	0.000283822	0	0.000396157	3.2754e-06	NA
GACTAT	0.000262798	0	0	3.2754e-06	NA
TCCCAG	0.00025579	0.000224795	0	3.2754e-06	bta-miR-204-3p
TTCTCC	0.000441501	0.000337192	0	3.2754e-06	bta-miR-4434
AGCATC	0.00029083	0.00101158	0.000396157	3.2754e-06	NA
CCATGA	0.00037843	0.000674385	0	3.2754e-06	NA
TACTTG	0.000140159	0	0.000594236	3.2754e-06	bta-miR-5697
TCGCTG	0.000203231	0	0	3.2754e-06	NA
TGCTTT	0.000227759	0	0	3.2754e-06	bta-miR-4422
CATAGA	0.000430989	0	0	3.2754e-06	NA
GCCCCA	0.000381933	0.00213555	0.000495197	3.2754e-06	NA
TTCGAC	0.00027331	0.000337192	9.90393e-05	3.2754e-06	NA
TCAATC	0.000385437	0	0	3.2754e-06	NA
GCCCTC	0.000287326	0.000337192	0	3.2754e-06	bta-miR-3616-3p
CCCATC	0.000217247	0	0.00108943	3.2754e-06	NA
GACATT	0.000315358	0.00044959	0.000792315	3.2754e-06	NA
TCTCTC	0.000234766	0	0	3.2754e-06	NA
GGCCTC	0.000276814	0.00044959	0.000693275	3.2754e-06	bta-miR-5008-5p
GTCTCA	0.000346894	0.000224795	0	3.2754e-06	bta-miR-3672
GTTCTA	0.00023827	0	0.000495197	3.2754e-06	bta-miR-5687
CTCAGC	0.000332878	0.00044959	9.90393e-05	3.2754e-06	bta-miR-4663
CAAAGG	0.000294334	0	0	3.2754e-06	bta-miR-3121-5p
GAGGGT	0.000241774	0	0.000594236	3.2754e-06	NA
GGAGGC	0.000182207	0.000112397	0.000693275	3.2754e-06	NA
ACAGGG	0.000154175	0	0	3.2754e-06	bta-miR-339-5p
TACCGG	0.000164687	0	0.000693275	3.2754e-06	NA
AAACCA	0.000168191	0.000561987	0.00138655	3.2754e-06	bta-miR-29b-2-5p
ATACAA	0.000262798	0	0	3.2754e-06	bta-miR-3149
ATGCCA	0.000192719	0	0.00108943	3.2754e-06	bta-miR-4642
CATATA	0.000276814	0.000224795	0	3.2754e-06	NA
CCCAAA	0.000171695	0.000899179	0.000891354	3.2754e-06	NA
TATCTA	0.000241774	0.000561987	0	3.2754e-06	NA
TACGAA	0.000266302	0	0	3.2754e-06	NA
AACACC	0.000241774	0	0	3.2754e-06	bta-miR-4694-5p
TTGCAC	0.000213743	0.000224795	9.90393e-05	3.2754e-06	bta-miR-19a-3p
AAAGTC	9.46074e-05	0	0.000495197	3.2754e-06	NA
AATAAG	0.000199727	0	0	3.2754e-06	NA
AAGCTC	0.000224255	0	0	3.2754e-06	bta-miR-27b-5p
ATAGCC	0.000213743	0.000224795	0	3.2754e-06	NA
AAGCCG	0.000203231	0	0.00118847	3.2754e-06	NA
CTGGAA	0.000161183	0	0	3.2754e-06	bta-miR-3180-5p
CAAGTA	0.000297838	0.000112397	0.00158463	3.2754e-06	NA
AATAGC	0.000234766	0	0.000495197	3.2754e-06	NA
TTAACT	0.000210239	0.000112397	0	3.2754e-06	NA
CCCATT	0.000315358	0.00146117	0.000990393	3.2754e-06	bta-miR-4506
CCCGAT	0.000294334	0	9.90393e-05	3.2754e-06	NA
TTTACC	0.00023827	0.000112397	0	3.2754e-06	NA
TTACCC	0.000339886	0	9.90393e-05	3.2754e-06	bta-miR-555
CCCACA	0.000252286	0.00168596	0	3.2754e-06	bta-miR-4265
GCCCCC	0.000210239	0	0.000198079	3.2754e-06	bta-miR-4488
GAAGCC	0.00023827	0	0	3.2754e-06	NA
CCCTAT	0.000283822	0.000561987	0.000792315	3.2754e-06	bta-miR-135a-3p
TCACCT	0.000199727	0.00044959	0	3.2754e-06	NA
CGACTC	0.000339886	0.00044959	0	3.2754e-06	bta-miR-4785
GACTAC	0.000304846	0.000112397	0.000891354	3.2754e-06	NA
CCGAAT	0.000143663	0.000786782	0	3.2754e-06	NA
ACTATC	0.000280318	0	9.90393e-05	3.2754e-06	NA
GATGAT	0.000150671	0	0.000792315	3.2754e-06	bta-miR-136-3p
AGTCAT	8.05915e-05	0.000337192	0	3.2754e-06	NA
CGCGAT	0.000227759	0.000112397	0.000198079	3.2754e-06	NA
TCGAGA	0.000203231	0.000224795	0	3.2754e-06	bta-miR-516a-5p
TCCATC	0.00023827	0	0.000396157	3.2754e-06	bta-miR-3134
ATGAGA	0.000126143	0	0	3.2754e-06	NA
CCAGCT	0.00025579	0	0.000891354	3.2754e-06	NA
CCCCCG	0.000269806	0.00044959	0.00168367	3.2754e-06	bta-miR-4787-5p
CGCGAC	0.000168191	0	9.90393e-05	3.2754e-06	NA
TTAGAT	0.000227759	0	0	3.2754e-06	NA
CTATTG	0.000346894	0.000337192	0.000990393	3.2754e-06	NA
GTGAAT	0.000364414	0.000337192	0.000495197	3.2754e-06	NA
GAGACG	0.00030835	0	0	3.2754e-06	NA
CCCCGC	0.000185711	0.000112397	9.90393e-05	3.2754e-06	bta-miR-744-5p
CTCAAT	0.00025579	0	0	3.2754e-06	bta-miR-4461
GACATG	0.000213743	0	0	3.2754e-06	NA
TCGCCT	0.000154175	0.000337192	0	3.2754e-06	NA
CCACTC	0.000199727	0	0	3.2754e-06	bta-miR-4481
ATCAGA	0.000266302	0.000561987	0.000198079	3.2754e-06	NA
CCGTCG	0.000217247	0	9.90393e-05	3.2754e-06	NA
GACTTT	0.000248782	0.000674385	0.000198079	3.2754e-06	bta-miR-17-5p-like
TATTCG	0.000164687	0	0.000990393	3.2754e-06	NA
TGAGTG	0.000287326	0.000112397	0	3.2754e-06	NA
ACGGTT	0.000136655	0.000674385	0	3.2754e-06	bta-miR-451a
CGCCGA	0.000168191	0	0.000594236	3.2754e-06	bta-miR-1469
GTGTCC	0.000276814	0.000224795	0	3.2754e-06	NA
CCCTTG	0.000269806	0	0.000297118	3.2754e-06	NA
CGGCCC	0.000364414	0	0	3.2754e-06	NA
TAGTCT	0.000311854	0.000337192	0	3.2754e-06	NA
TGTCTC	0.000150671	0	0.000297118	3.2754e-06	bta-miR-4524a-3p
AGGACT	2.45278e-05	0	0.000297118	3.2754e-06	NA
TCGCTC	0.000315358	0	0	3.2754e-06	NA
ATCATG	0.000283822	0.000786782	0	3.2754e-06	NA
GATTGT	0.000262798	0	0.000594236	3.2754e-06	NA
GTCCGA	0.000311854	0	0	3.2754e-06	NA
GTCCTT	0.000297838	0	0.000396157	3.2754e-06	NA
TACGGC	0.000126143	0	0.000891354	3.2754e-06	NA
CCCTCT	0.000304846	0.000224795	0	3.2754e-06	NA
CTTCCG	0.0006167	0.000674385	0	3.2754e-06	NA
AGAGCG	0.000644732	0	0	3.2754e-06	NA
AGCCGC	0.000381933	0.000337192	0	3.2754e-06	NA
CCACGT	0.000301342	0	0.000495197	3.2754e-06	NA
TTAGTC	0.000367918	0	0	3.2754e-06	NA
GGCCGA	0.00027331	0	0.000594236	3.2754e-06	bta-miR-4665-3p
CCGGTT	0.000420477	0.000224795	0	3.2754e-06	NA
CTACGC	0.00054662	0	9.90393e-05	3.2754e-06	NA
CCCGGC	0.00037843	0	0	3.2754e-06	NA
CTCATT	0.000339886	0.000112397	0.00198079	3.2754e-06	NA
GACGGA	0.000462525	0.000561987	0	3.2754e-06	NA
TAGGTT	0.000441501	0.000899179	0	3.2754e-06	NA
CTATTT	0.000252286	0	0.00118847	3.2754e-06	bta-miR-3121-3p
TCGCGT	0.000364414	0.00044959	0	3.2754e-06	NA
TTCAGC	0.000504573	0.000899179	0.00108943	3.2754e-06	NA
CCCGCG	0.000416973	0.00112397	0	3.2754e-06	NA
GCCGTT	0.000332878	0	0	3.2754e-06	bta-miR-337-5p
GGCGAT	0.000336382	0	0	3.2754e-06	NA
GTCAGA	0.000185711	0.000224795	0.000693275	3.2754e-06	bta-miR-4256
CGGCCG	0.000550124	0.000674385	0	3.2754e-06	NA
GAAGGC	0.000381933	0.000112397	0.000990393	3.2754e-06	bta-miR-4297
CTCCCT	0.00032587	0	0	3.2754e-06	bta-miR-1321
CTCCGC	0.000315358	0.000674385	0.00237694	3.2754e-06	bta-miR-658
GGCTCT	0.000406461	0.000899179	0.000198079	3.2754e-06	NA
TCGGTC	0.000339886	0.000899179	0.000297118	3.2754e-06	bta-miR-29c-5p
CGAGTT	0.000357406	0	0	3.2754e-06	NA
GTTATG	0.000437997	0.000561987	0.000297118	3.2754e-06	NA
TCAGTC	0.000381933	0.00044959	0	0	bta-miR-4513
CGGCGC	0.000388941	0.000786782	0	0	bta-miR-3195
GGCTGC	0.000388941	0.000561987	9.90393e-05	0	NA
GCGTGT	0.00032587	0	0	0	NA
GGGCGC	0.000350398	0	0.000297118	0	NA
TGGGGA	0.000269806	0.00157356	0	0	bta-miR-2355-5p
CTTTCG	8.75994e-05	0	0	0	NA
CCTGTA	0.000252286	0	0	0	bta-miR-5095
ATTAAG	0.000304846	0	0	0	NA
TACGAT	0.00037843	0.00044959	0	0	bta-miR-487b
CCACGC	0.000336382	0	0.00148559	0	NA
TAAACA	0.00037843	0.000561987	0	0	NA
CACACC	0.000203231	0.00044959	0	0	bta-miR-3650
TGATAA	0.000224255	0.000112397	0.000693275	0	bta-miR-374a-3p
TAGTAC	0.000150671	0.00044959	0	0	NA
TTACCA	0.000262798	0.000674385	0.000198079	0	NA
TTGTAA	0.000196223	0.000224795	0	0	NA
CAACGC	0.000231262	0	0	0	NA
GCGACC	0.000374926	0.000112397	0	0	NA
ACCGCG	0.000423981	0.000224795	0	0	NA
ACACCC	0.000231262	0	0	0	bta-miR-609
ACCGTT	0.000259294	0.000561987	0	0	NA
AAAGGT	0.000210239	0.00044959	9.90393e-05	0	NA
CGTATT	0.000126143	0	0	0	NA
TTTCAT	0.000266302	0	0	0	NA
AACAAT	0.000220751	0.000112397	0	0	NA
TTGATA	0.00027331	0.000224795	9.90393e-05	0	NA
CAGGAC	0.000248782	0.000112397	9.90393e-05	0	NA
CGCAGA	0.000539612	0.00044959	0	0	NA
ACATGC	0.000371422	0.000561987	0	0	NA
CTAGCT	0.000262798	0	0.000891354	0	NA
TTCGCC	0.000185711	0	0	0	NA
CTATAA	0.000108623	0	0	0	NA
CGAGAA	0.000210239	0	0	0	NA
GATATT	0.000336382	0.00044959	0.000594236	0	NA
GCACCT	0.000234766	0.000112397	0	0	NA
TGATGA	0.000322366	0	0	0	NA
GTTCTC	0.000395949	0	0.000495197	0	bta-miR-146a-5p
ACCTGC	0.000332878	0	0.000990393	0	bta-miR-657
GATAGT	0.000245278	0.000112397	0.000792315	0	NA
CCTGCG	0.000140159	0	0	0	NA
ATGGAC	0.000245278	0.000112397	0	0	NA
CTACCC	0.000322366	0	0	0	bta-miR-197-5p
ACATTC	0.000357406	0	0	0	NA
GTCCAC	0.000199727	0.000674385	9.90393e-05	0	bta-miR-3138
ACATTT	0.000287326	0	9.90393e-05	0	NA
TGCCGA	0.000269806	0	0	0	NA
GCACTT	7.35835e-05	0	0.000990393	0	bta-miR-302a-3p
TCAATG	0.000175199	0	0	0	NA
CTGGCG	0.000252286	0.000899179	0	0	NA
TAGTGG	0.000262798	0.000561987	9.90393e-05	0	NA
CCCTAC	0.000329374	0.000224795	0	0	NA
GCGCTA	0.000248782	0	0	0	NA
AAAGCG	0.00025579	0.000337192	0	0	bta-miR-4315
TCATAC	0.000353902	0.000561987	0	0	NA
TCATTA	0.00032587	0	0	0	NA
AGAATG	0.000269806	0.00123637	0	0	NA
GGAAAG	0.00027331	0	0.000990393	0	bta-miR-3124-3p
GGCAGG	0.000203231	0.000337192	9.90393e-05	0	bta-miR-4722-3p
GGGATG	0.000217247	0	0.000693275	0	NA
GAAAGG	0.000231262	0.000674385	0	0	NA
ATAAAC	0.000441501	0.000112397	0.000198079	0	NA
TCACAA	0.000508077	0.00134877	0.000792315	0	bta-miR-758
ACGGAA	0.000402957	0.00101158	0	0	NA
ACGATA	0.000385437	0.00112397	0	0	NA
ACTCCA	0.000413469	0.000674385	0.000198079	0	bta-miR-3198
AGCGCA	0.000276814	0	0	0	NA
CCCATA	0.000287326	0	0	0	bta-miR-3115
TCTAAT	0.000248782	0.000674385	0	0	NA
ATGTTA	9.46074e-05	0	0.000693275	0	bta-miR-3143
TCGCTA	0.000336382	0	9.90393e-05	0	NA
GCAACA	0.000311854	0	0	0	bta-miR-744-3p
AACGCG	0.000217247	0	0	0	NA
ACCGCT	0.000371422	0.000337192	0	0	NA
TATTGT	0.000346894	0.000112397	0	0	bta-miR-338-5p
TATGAG	0.00029083	0	0	0	NA
GAGCCG	0.00030835	0.000112397	0.000198079	0	NA
TCAATT	0.000294334	0	0	0	NA
TGACCT	0.000143663	0	0.000990393	0	NA
TCACCG	0.000297838	0	0	0	NA
AACTGT	0.000350398	0	0	0	NA
GGTAAC	0.00029083	0	0	0	NA
CGCCCC	0.000490557	0.000337192	0.00158463	0	bta-miR-3180
TGAATT	0.000287326	0.000112397	0	0	bta-miR-4760-3p
GAAAGT	0.000283822	0	0.000792315	0	NA
TGGAAG	0.000192719	0	0	0	NA
TTGCCG	0.000213743	0	0	0	NA
CTTATG	0.000161183	0.000561987	0	0	NA
GGCCAC	3.50398e-05	0	0	0	bta-miR-663b
GCCTTA	9.11034e-05	0	0	0	NA
TTATGC	0.000287326	0	0.000495197	0	NA
CGTGTC	0.000157679	0	0	0	bta-miR-4462
CTAGTG	0.000350398	0	9.90393e-05	0	NA
CTCTTC	0.000283822	0	0	0	NA
TTCGAG	0.000262798	0.000337192	0	0	NA
AGTGGA	0.000262798	0.00044959	0	0	bta-miR-4436b-5p
TTCTGC	0.00030835	0	0.000990393	0	bta-miR-298
GCTCCT	0.000122639	0.000337192	0	0	bta-miR-28-5p
ACTTGT	0.000220751	0	0	0	NA
TTATGT	0.000227759	0	0.000990393	0	NA
TGAGGC	0.000122639	0	0	0	NA
GGTTCG	0.000220751	0	0.00128751	0	NA
GGAGAC	0.000224255	0.000112397	0	0	NA
GCGTCT	0.000367918	0.00044959	0	0	NA
GGCGCT	0.000427485	0.000224795	0.000396157	0	NA
CTCCGG	0.000445005	0.000112397	0	0	bta-miR-1203
TGGGTT	0.000276814	0	0	0	bta-miR-1273d
AAGTCC	0.000399453	0.000674385	0	0	NA
AGGTGC	0.000357406	0.000337192	0	0	NA
CTGTTA	0.00029083	0.000337192	0	0	NA
TCAGAT	0.00027331	0.00101158	0.000495197	0	bta-miR-3200-5p
CGACCT	0.00025579	0	0	0	bta-miR-431-3p
TGCACA	0.000101615	0	0	0	NA
AGAGAA	0.000262798	0	0.00118847	0	bta-miR-4768-5p
TTACGA	0.000252286	0.000561987	0	0	NA
AAACAA	0.000329374	0	0	0	NA
AAGGTT	0.000178703	0	0	0	NA
TCGTCA	0.000311854	0.000899179	0	0	NA
CCTCAA	0.000336382	0	9.90393e-05	0	bta-miR-1304-5p
TTGCAA	0.000276814	0	0.000594236	0	NA
CATTGC	0.000276814	0.000899179	0.000792315	0	NA
GCGCCA	0.00027331	0	0	0	NA
CCTGGG	0.000217247	0.000786782	0	0	bta-miR-1915-3p
AAGACA	0.000101615	0	0	0	bta-miR-511
AAGGCT	0.000206735	0	0	0	bta-miR-3614-3p
ACGCAA	0.000350398	0.000561987	0	0	NA
ATGCAG	0.00034339	0.000337192	0	0	bta-miR-20a-3p
GTAGAA	0.000283822	0	0.000891354	0	NA
CTTATC	0.000269806	0.000337192	0	0	NA
TTAGCA	0.00030835	0	0	0	bta-miR-4639-5p
CTAAAA	0.000294334	0	0	0	NA
ACTAAC	0.000189215	0.000224795	0	0	NA
AACATA	0.000220751	0	0	0	NA
ACAGCA	0.000259294	0.000561987	0	0	NA
CAGTGA	0.000252286	0.000786782	0.000891354	0	bta-miR-181b-3p
AGGTAT	0.000406461	0.000786782	0	0	bta-miR-875-5p
TGCAAC	0.000374926	0.000224795	0.000297118	0	bta-miR-4684-3p
CCCTAG	0.000294334	0.00044959	0	0	NA
CTCTAC	0.000287326	0	0	0	bta-miR-4732-5p
ATGTTT	0.00032587	0.000337192	0.000198079	0	NA
TCGTTG	0.000175199	0	0	0	NA
TTAGCC	0.000231262	0.000337192	0.000198079	0	NA
CTTGCT	0.000196223	0	0	0	bta-miR-451b
TCAGAA	9.81114e-05	0	0	0	bta-miR-4762-3p
CGAATG	0.000164687	0	9.90393e-05	0	NA
GTTTGA	0.000241774	0	0	0	NA
GGCCAG	0.000168191	0	0	0	bta-miR-3176
TCCCGG	0.000437997	0.000224795	0.00148559	0	NA
CCCACC	0.000248782	0.000337192	0.000594236	0	bta-miR-92a-2-5p
AGCAAA	0.000357406	0	0	0	NA
CACGCA	0.000385437	0.00134877	0	0	NA
CTAATA	0.000473037	0.00101158	0.000693275	0	NA
CTGTGA	0.000420477	0.000112397	0	0	bta-miR-27a-3p
ATCTGC	0.000297838	0	0	0	NA
AGCGCC	0.00034339	0	0	0	NA
TCAGCC	0.000318862	0	0.000297118	0	NA
ACGTTC	0.000518589	0.000561987	0	0	NA
TTCGAT	0.000266302	0	0	0	NA
AGGACG	0.00036091	0.00044959	0	0	NA
GTGAGT	0.000339886	0	0.000396157	0	bta-miR-3680-5p
TGGGAG	0.000231262	0	0	0	bta-miR-150-5p
TGATCG	0.000350398	0	0.000594236	0	NA
GTACTT	0.000220751	0	0	0	NA
CTGTCT	6.30716e-05	0.000112397	0	0	bta-miR-4524b-3p
GCTACC	0.000196223	0.000112397	0.000495197	0	NA
CAACAC	0.00025579	0.000112397	0	0	NA
GAACCA	0.000241774	0.000112397	0.000198079	0	bta-miR-218-1-3p
AAATGA	0.000266302	0.00146117	0.00108943	0	bta-miR-579
CGTTAA	0.000227759	0	0	0	NA
TAGACG	0.000322366	0.000561987	0	0	NA
ACTAGT	0.000234766	0	0	0	bta-miR-3923
GATTAG	0.000192719	0.000112397	0	0	NA
GTGCCC	0.000178703	0.000112397	0	0	NA
GGTCTA	0.000178703	0.000337192	0.000594236	0	bta-miR-3684
GTGCAA	7.00795e-05	0	0	0	NA
AGAGAC	0.000136655	0.00044959	0	0	bta-miR-593-3p
TGATCA	0.000315358	0	0	0	NA
TCAAAG	0.000224255	0	0	0	NA
TCCGCC	0.00025579	0	0	0	bta-miR-25-5p
TTGACG	0.000203231	0	0	0	NA
GTGATG	0.000350398	0	0.00207983	0	NA
CAAAAA	0.00025579	0	0	0	bta-miR-129-5p
TTTGAG	0.000304846	0.000561987	0.000396157	0	bta-miR-371a-5p
AATTGA	0.00027331	0	0	0	NA
CGTGAC	0.000280318	0.000899179	0.000891354	0	NA
CGTCAA	0.000276814	0.000112397	0.000693275	0	NA
TCAGGC	0.000322366	0.000224795	0.000495197	0	NA
CATCGA	0.000108623	0	0	0	NA
GACGTG	0.000206735	0	0.000594236	0	NA
ATCCCC	0.000311854	0.000224795	0.000693275	0	bta-miR-4450
CATGGA	0.000252286	0.000224795	0	0	bta-miR-5581-3p
TGTGAT	0.00037843	0.000337192	0	0	NA
TTCCAG	0.000245278	0.00044959	0.000297118	0	bta-miR-875-3p
CGTCTA	0.000189215	0.00044959	0.000297118	0	NA
ATATGC	0.000234766	0.000337192	0.000198079	0	NA
GGTACC	0.000115631	0.000674385	0	0	NA
GTTTAT	0.000329374	0.00101158	0	0	NA
GATGCG	0.00030835	0.00123637	0	0	NA
CCGTGT	0.000315358	0	0	0	bta-miR-602
CTCGGT	0.000140159	0	0	0	bta-miR-4523
GGGTTA	0.000220751	0.000112397	0	0	NA
GGGCAG	0.00025579	0	0	0	bta-miR-18a-3p
TCTCTT	0.000276814	0.000337192	0	0	NA
CCTGTC	0.000280318	0	0	0	NA
ATCAAC	0.000311854	0	9.90393e-05	0	NA
ATAACA	0.00029083	0.000224795	0.00128751	0	NA
TCCTAA	0.000185711	0	0	0	bta-miR-651
CTGCAC	0.000241774	0.000224795	0.000891354	0	bta-miR-143-5p
ATAGAA	4.20477e-05	0	0	0	bta-miR-4482-3p
AAGTAT	0.000122639	0	0	0	NA
AGGGAA	0.000203231	0.00044959	0	0	bta-miR-4755-5p
CCTTGG	0.00023827	0.000224795	0	0	NA
TCGTAT	0.000371422	0.000674385	0	0	NA
AATGCG	0.00034339	0	0	0	NA
GCTACT	0.000220751	0	0.000495197	0	NA
ACCGGG	0.000227759	0.000224795	0	0	bta-miR-4783-3p
TAATAC	0.00029083	0.000337192	0	0	NA
CAATAT	0.000199727	0	0	0	NA
AAGAGA	0.000206735	0.00146117	0	0	bta-miR-4753-3p
AAGCGA	0.000413469	0.000112397	0	0	bta-miR-4790-5p
GCACAA	0.000466029	0.000674385	0.00118847	0	NA
ACCCGA	0.000315358	0.000224795	0	0	NA
TCTGCA	0.000266302	0.00044959	0.000495197	0	bta-miR-3678-3p
ACGTCA	0.000231262	0	0	0	NA
ACCTGA	0.000199727	0	0.00128751	0	NA
CAGAAG	0.000227759	0.000899179	0	0	bta-miR-3182
CACGTG	0.000161183	0	0	0	NA
CGATCT	4.20477e-05	0	0.000693275	0	NA
ACGTGC	0.000175199	0	0	0	NA
CTTCCC	0.000245278	0.000337192	0	0	bta-miR-4747-5p
CAGAGT	0.000203231	0	0.000396157	0	bta-miR-514a-5p
CCATGG	0.000199727	0.000112397	0	0	NA
CGGTGT	0.000367918	0.000112397	0.000891354	0	NA
ACGCGG	0.000297838	0	0	0	NA
AGGGTC	0.000266302	0.00044959	0	0	bta-miR-504
ACCAAA	0.000210239	0	0	0	NA
GTCAAA	0.000168191	0.000112397	0	0	NA
CATAAG	0.000210239	0.00044959	0	0	NA
AGATCC	0.000150671	0	0	0	NA
CAATAA	0.000192719	0.000561987	0	0	NA
TATTCC	0.000119135	0	0	0	NA
ACTGTT	0.000115631	0.000674385	0	0	bta-miR-132-3p
AACTGA	0.000119135	0	0.000297118	0	NA
AACTTG	2.45278e-05	0	0	0	NA
ACAAAA	4.55517e-05	0	0	0	NA
CAAACG	0.000136655	0	0.000990393	0	bta-miR-1282
CTTCTA	0.000210239	0.00044959	0.000990393	0	NA
TCACTG	0.000248782	0	0	0	bta-miR-5190
GAGGGG	0.000266302	0	0.00148559	0	NA
CTAAAG	0.000266302	0.000112397	0	0	NA
TAGAGC	0.000259294	0.000561987	0.000693275	0	NA
GGCCCT	0.00025579	0	0	0	bta-miR-4512
TTGGAG	0.000133151	0	0.0022779	0	bta-miR-5695
AAGCGG	4.90557e-05	0.00044959	0.000396157	0	NA
CCAAGC	0.000192719	0.000224795	0	0	NA
TCTCCC	0.000161183	0.000674385	0	0	NA
AGCGGA	0.000175199	0.000561987	0	0	bta-miR-572
AGGCCA	0.000224255	0	0	0	NA
GCACAG	0.000364414	0	0	0	bta-miR-5008-3p
TTGAGG	0.000245278	0.00044959	0	0	NA
AATCAC	0.00027331	0	0.000792315	0	NA
GCTCAA	0.000329374	0.000561987	0	0	NA
TGTTTA	0.000213743	0	0	0	NA
ATATGA	0.000206735	0.000112397	0	0	bta-miR-5007-3p
CCGAAC	9.81114e-05	0.000337192	0	0	NA
ATCAAG	0.00034339	0.000224795	0	0	NA
GCTGAA	0.000252286	0.000786782	0	0	NA
ACTGAG	0.00025579	0	0	0	bta-miR-4264
TCAACC	0.00027331	0	0	0	bta-miR-380-5p
TTGTAC	0.000276814	0.000674385	0	0	NA
GCATAA	0.000234766	0.00044959	0	0	bta-miR-491-3p
CCCGGA	0.000287326	0.000112397	0.000198079	0	bta-miR-4497
ACCACT	0.000227759	0	0	0	bta-miR-140-5p
CCGGAC	0.000266302	0.000112397	0.000594236	0	NA
CGACCG	0.000245278	0.000337192	0	0	NA
ATCCGA	0.000196223	0.000224795	0	0	NA
TGGTCA	0.000336382	0.000224795	0.000396157	0	NA
GGAAAT	0.000175199	0.000337192	0	0	NA
ATTAGT	0.000189215	0	0	0	NA
GTACGT	0.000199727	0	9.90393e-05	0	NA
GGTCCA	0.000178703	0	0	0	bta-miR-4535
TTGGTA	0.000140159	0	0	0	NA
ATGTCG	0.00032587	0.00044959	0	0	NA
GGAACG	0.00025579	0	0	0	NA
GCGGTA	0.000423981	0.000224795	0	0	NA
GCACTA	0.000227759	0	0	0	bta-miR-4473
TTGATG	0.000227759	0.000899179	0	0	NA
CGGGCG	0.000199727	0	0	0	NA
GTAGAG	0.000234766	0	0	0	NA
CGCTCA	0.000231262	0.000112397	0	0	bta-miR-5708
ATACTG	0.000192719	0.000786782	0	0	bta-miR-16-1-3p
ACTCCT	0.000332878	0.000224795	0	0	NA
GATAAC	0.000227759	0.000112397	0	0	NA
CATATC	0.000171695	0.000224795	0	0	bta-miR-190a
AAATCC	0.000339886	0.000899179	0	0	bta-miR-876-5p
GGGAAG	0.000336382	0	0	0	NA
GGGCGG	0.000350398	0.000224795	0	0	NA
ATAGAT	0.000301342	0.000112397	0	0	NA
CCCAGA	0.000297838	0	0	0	bta-miR-4314
GTGAGC	0.000276814	0.000224795	0.000495197	0	NA
ATATAT	9.11034e-05	0	0	0	bta-miR-5011-5p
TGACCA	0.000231262	0.000112397	0	0	bta-miR-5587-5p
GCCCAA	0.000266302	0	0.000792315	0	NA
GAGCCC	0.000248782	0.000112397	9.90393e-05	0	bta-miR-4437
AAGTGC	0.000357406	0.00044959	0	0	NA
GGATGA	0.000374926	0.00044959	0	0	NA
GCGGGC	0.000364414	0.000337192	0.000594236	0	bta-miR-4707-3p
CAGTAA	0.000287326	0.000224795	0.000792315	0	NA
ATACGA	0.000287326	0.00044959	0	0	NA
TCTGGA	9.46074e-05	0	0	0	bta-miR-520a-5p
GACTTA	0.00025579	0.000112397	0.000495197	0	NA
TGCATA	0.000262798	0.00112397	0.000792315	0	NA
ACCCGC	0.00030835	0.000674385	0	0	bta-miR-3621
GCTCAC	0.000318862	0.00044959	0.000792315	0	NA
TTAGAG	0.000364414	0.000561987	0	0	NA
GGTTAT	0.000245278	0.000561987	0	0	NA
CGAGGC	0.000252286	0	0.000693275	0	NA
TGCCGG	4.55517e-05	0	0	0	NA
GTGTGG	0.000133151	0.000112397	0	0	NA
AAGCCA	0.000210239	0.000337192	0	0	NA
CAGCAC	0.000185711	0.00044959	0	0	NA
ATCCTA	0.000448509	0.00044959	0.000990393	0	NA
TAATAG	0.000350398	0.00112397	0	0	NA
ATGCTA	0.000227759	0.000674385	0	0	NA
TGACAT	0.000392445	0.000337192	0.000792315	0	NA
ACGGCC	0.000329374	0.000674385	0	0	NA
AGGAAT	0.000224255	0.000337192	0	0	NA
AGAATC	0.000224255	0	0	0	NA
GCGACA	0.00030835	0	0.000891354	0	NA
CGATCC	0.000192719	0	0.00108943	0	NA
CATGTC	0.000122639	0	0.000693275	0	NA
GTGCGA	0.000210239	0	0	0	NA
GGACAC	0.000252286	0.00134877	0	0	bta-miR-3657
GCGAGA	0.00023827	0.000674385	0	0	NA
CCATGC	0.000402957	0.000337192	0	0	NA
GTCGTA	0.000245278	0	0.000198079	0	NA
TGACGT	0.000189215	0	0	0	bta-miR-598
TTTGCG	0.000234766	0	0	0	NA
GCCGGA	0.000245278	0.000112397	0	0	NA
CTAGTC	0.000322366	0.000224795	0	0	NA
GGTGCC	0.000339886	0	0.00108943	0	bta-miR-593-5p
GGGCGT	0.000304846	0.000561987	0	0	NA
GGTTTC	0.000234766	0	0.000891354	0	NA
CACAGG	0.000105119	0	0	0	bta-miR-1914-5p
AAATCT	0.000192719	0	0	0	NA
CTGACT	0.000339886	0	0.000792315	0	NA
CTCTAT	0.000220751	0.000337192	0	0	bta-miR-3976
GTACTC	0.000213743	0	0.000495197	0	bta-miR-1911-5p
GTTTGC	0.000287326	0.000561987	0	0	NA
GCCTAC	0.000304846	0.000337192	0	0	NA
ACAACA	0.000203231	0.000337192	0.000495197	0	NA
TATACT	0.00023827	0.000112397	0	0	NA
GCTAGT	0.000213743	0	0	0	bta-miR-4661-5p
GCGGAA	0.000203231	0	0	0	bta-miR-718
GTATGC	0.000196223	0	0	0	bta-miR-5689
CCTCCA	3.85437e-05	0	0	0	bta-miR-4443
GTTTGT	0.000161183	0	0	0	NA
CAGCCG	0.000294334	0.00112397	0	0	NA
AAATCG	0.00023827	0.000674385	0.000495197	0	NA
CACTCG	0.000206735	0	0	0	NA
AGGTCC	0.000206735	0	0.000693275	0	bta-miR-492
GAGGAT	0.000283822	0.00044959	0	0	NA
GTTTCA	0.000287326	0	0	0	NA
AAGAAT	0.000269806	0.000337192	0	0	NA
CGCCAA	0.000213743	0	0	0	NA
GACGAG	0.000210239	0	0.000396157	0	NA
CGATTG	0.000287326	0.00044959	0	0	NA
CCGCAA	0.000164687	0.000337192	0.00128751	0	NA
AACTAG	0.000227759	0.000899179	0	0	NA
TAGCAT	0.000217247	0.00134877	0	0	bta-miR-3146
TTATTT	0.00032587	0.000899179	0.000990393	0	bta-miR-5692a
GCCAAG	0.000301342	0	0.000891354	0	NA
AACTTA	0.000371422	0	0.000396157	0	NA
AGATTA	0.000231262	0	0	0	NA
TGTCCT	9.11034e-05	0.00044959	0	0	bta-miR-1197
CTTTCA	0.000409965	0	0	0	bta-miR-488-3p
CGAGCA	0.000269806	0.000337192	0	0	NA
AGATCT	0.000311854	0	0.00158463	0	NA
CACGAG	0.000315358	0.000674385	0	0	NA
CGAAGA	0.000315358	0	0	0	NA
GTATAT	0.00023827	0.000899179	0	0	NA
GAGTCA	0.000101615	0.00044959	0	0	NA
ACAGGC	0.000185711	0	0	0	bta-miR-214-5p
AGGAGG	0.000318862	0	0.000792315	0	bta-miR-660-3p
ACGAGG	0.000269806	0	0	0	NA
TTAACA	0.000294334	0.000224795	9.90393e-05	0	bta-miR-2053
GACTCA	9.11034e-05	0.000224795	0	0	bta-miR-627
AAGTCG	0.00029083	0.000224795	0	0	NA
GAGCCA	0.000269806	0	0	0	NA
CATACT	0.00030835	0	0	0	NA
TCGTTA	0.000108623	0.00044959	0	0	NA
ATTACC	0.000245278	0.000224795	0	0	NA
CCCAAG	0.000143663	0.000899179	0	0	bta-miR-635
CCGTCA	0.000140159	0	0	0	NA
TAGGTA	6.30716e-05	0.000224795	0	0	NA
ATAGGA	0.000185711	0.000112397	0	0	bta-miR-202-5p
TCTTCC	0.000213743	0.000112397	0	0	bta-miR-7-5p
CAGTGT	0.000129647	0	0	0	NA
CGGGCA	0.000196223	0.00044959	0	0	NA
TGTCTT	0.000287326	0.00044959	0	0	bta-miR-641
ACCTGT	0.00023827	0.00044959	0	0	bta-miR-552
ATCGTT	0.000332878	0	0	0	NA
TCTAGA	0.000210239	0	0.000891354	0	bta-miR-518d-5p
GCACTG	0.000164687	0	0	0	bta-miR-148a-3p
GCCCCG	7.35835e-05	0	0.000594236	0	bta-miR-4508
TCGCGA	0.000266302	0	0.000495197	0	NA
CTGTTG	0.000311854	0	9.90393e-05	0	bta-miR-4709-5p
GCGTCG	0.00025579	0	0	0	NA
TGCTTG	0.000196223	0	0	0	NA
CTGGCC	0.000266302	0.000561987	0.00138655	0	NA
TCTCCG	0.000504573	0	0	0	bta-miR-5091
[truncated: 2,098 more rows]

## Sheet: BVDV-7N-miR-17
S1	Input	24hrs	48hrs	120hrs	miRNA
TACCTC	0.00998703	0.0115864	0.0103294	0.260369	bta-let-7a-5p
AATCCA	0.00023585	0.000273678	0.000415117	0.124252	NA
TGTAAA	0.000398505	0.000538598	8.01103e-05	0.0882899	NA
ACCACA	0.000288713	0.000275868	0.000298593	0.0469483	NA
AACTAT	0.000345642	0.000223321	0.000524358	0.0401912	NA
CGTACC	0.000215518	0.000207995	0.00022091	0.0310533	NA
AGGAAA	0.000512364	0.000464158	0.000519503	0.0258908	NA
AATAGA	0.000398505	0.000426938	0.000247614	0.0258029	NA
ATAAGC	0.000300912	0.00037877	0.000182069	0.0250951	NA
TGAAGG	0.000260248	0.000245216	4.85517e-06	0.0190346	bta-miR-205-5p
CCCATC	0.00019112	0.000286815	0.00065302	0.0189931	NA
TTCTCG	0.000150456	7.00616e-05	8.49655e-05	0.0172195	NA
TTTGGC	0.000158589	0.000179533	0.000109241	0.0171237	NA
ACCCCT	0.000207385	0.000170775	0.000276745	0.014548	NA
GTGGCG	0.000150456	0.000249594	0.000330152	0.0138338	NA
ACGTAC	0.000333443	0.00037877	0.000162648	0.0119755	NA
GCTAGT	0.000199253	7.44404e-05	0.000184496	0.0114834	bta-miR-4661-5p
CCTTTT	0.000150456	0.000122608	0.000305876	0.0099671	NA
GTTCCA	0.00014639	0.000221132	0.000155365	0.00978176	NA
AACGGC	0.000304978	0.000253973	0.000114097	0.00956765	NA
ACGAGT	0.000215518	0.000293383	0.000606896	0.00932958	bta-miR-4636
TCACGA	0.000219584	0.000258352	0.00027189	0.00872081	NA
CTCCAT	0.000182987	0.000155449	4.85517e-06	0.00818235	bta-miR-4802-5p
AAAGAT	0.000557094	0.000422559	0.000577765	0.00765987	NA
TATGTC	0.000231784	0.000212374	0.000337434	0.0072013	NA
TATCTT	0.000170788	0.000124797	9.71034e-06	0.00653662	bta-miR-4662a-3p
AATCGC	0.000239916	0.000286815	0.00015051	0.00653182	NA
GGACAT	0.000268381	0.000240837	0.000524358	0.00614995	NA
TCATCT	0.000126058	0.000120418	0.000174786	0.00593105	NA
GATTAT	0.000256182	0.000210185	6.31172e-05	0.00571215	NA
CGCGAC	0.000227717	0.000319656	0.000485517	0.00531749	NA
CCATCT	0.000170788	0.000140123	0.000116524	0.00506983	NA
GCAAAT	0.000309045	0.000385339	0.000101959	0.00480939	NA
TCAGAT	0.000248049	0.00026711	0.000293738	0.00467198	bta-miR-3200-5p
TGTGAA	0.000398505	0.000359066	0.000466096	0.00423578	NA
TCTTCA	0.000130124	0.000144502	0.000264607	0.004076	bta-miR-4709-3p
CGTGGA	0.000199253	0.000236458	0.0001408	0.00382035	NA
CCTTAG	0.000272447	0.000102903	0.000298593	0.00350558	bta-miR-4521
CATAAT	0.000349709	0.000317467	0.0007744	0.00345925	NA
CGTAAT	0.000264315	0.00034374	6.31172e-05	0.00295913	NA
AGGTAA	0.000431036	0.000348119	0.000242759	0.00293037	NA
CTTGCC	0.000199253	0.000179533	0	0.00266034	bta-miR-31-5p
AAGCTG	0.000239916	0.000271489	0.000296165	0.00250855	NA
CGAGTG	0.00023585	0.000197048	0.000138372	0.00237753	NA
AATTGT	0.000288713	0.000212374	0.000155365	0.00237114	NA
CTTCAT	0.000150456	9.63347e-05	0.00034229	0.00234238	NA
CCCGTA	0.000256182	0.000299951	0.000388414	0.00222255	NA
ACATTC	0.000272447	0.000284625	9.71034e-06	0.00211549	NA
ATATCC	0.000231784	0.000194859	0.000235476	0.00197009	bta-miR-3201
TACATA	0.00042697	0.000367823	9.71034e-06	0.00188701	bta-miR-3924
TCCCCT	0.000142323	0.000218942	0.000169931	0.00166651	NA
ACCCAA	0.000410704	0.000374392	0.0002112	0.00144921	NA
TCTGTA	0.000215518	0.000135744	0.000186924	0.00143323	NA
CCTGAA	0.000341576	0.000319656	0.000257324	0.00135174	NA
CTGCCT	0.000150456	0.000194859	0.00015051	0.00133736	bta-miR-34b-5p
CCAACC	0.000329377	0.000286815	0.000458814	0.00126546	bta-miR-92a-1-5p
TGAGTC	0.000296846	0.000240837	0.000305876	0.00112965	NA
GATTAG	0.000239916	0.000236458	2.42759e-06	0.00107372	NA
TTTGAC	0.000248049	0.000324035	0.000419972	0.00102259	NA
TCCATG	0.000239916	0.000225511	2.67034e-05	0.000926726	bta-miR-490-5p
ATGGGC	0.000215518	0.000308709	4.85517e-06	0.000907553	bta-miR-4641
GACCGT	0.000154522	0.000278057	0.000568055	0.000822869	NA
CGCTCA	0.000219584	0.000210185	0.000160221	0.000703034	bta-miR-5708
CCGGTT	0.000174854	8.97664e-05	0.00029131	0.000675871	NA
TGCCTC	0.000239916	0.000299951	0.000332579	0.000616752	bta-let-7a-5p-like
TTCCTC	0.000182987	0.000157639	0.000276745	0.000592785	bta-let-7a-5p-like
CACTAC	0.000223651	0.000302141	0.000152938	0.000591187	bta-miR-142-3p
GCACAA	0.00033751	0.000372202	0.000395696	0.000554438	NA
ACCCTA	0.000264315	0.000313088	0.000101959	0.000544851	NA
TACCAC	0.000394439	0.00026711	0.000332579	0.00048733	bta-let-7a-5p-like
GTGGTT	0.000142323	0.000159828	0	0.000480939	NA
GCAAGA	0.000374107	0.000354687	0.000233048	0.000417027	NA
CACCAC	0.000329377	0.000481673	0.000376276	0.000412233	NA
ACCTCA	0.000248049	0.000269299	0.000313158	0.000359506	NA
CCCATA	0.00033751	0.000238647	0.000381131	0.000337137	bta-miR-3115
AAGCCA	0.00032531	0.000249594	0.000335007	0.000337137	NA
CGCTTT	0.000219584	0.00034374	0.000276745	0.000335539	bta-miR-17-5p-like
TGGGTC	0.000187053	0.000214564	0.000167503	0.000317963	NA
AATTCA	0.000288713	0.000273678	0.00036171	0.000281214	bta-miR-183-3p
CCAGCC	0.000207385	0.000245216	2.42759e-06	0.000270029	bta-miR-3652
AATCCG	0.000211452	0.000282436	0.000349572	0.000258844	NA
TAATAA	0.000418837	0.000475105	0.00112883	0.000254051	NA
GCCTTA	0.000203319	0.000221132	2.42759e-06	0.000238073	NA
TACCGC	0.000243983	0.000365634	0.000330152	0.000238073	bta-let-7a-5p-like
AAGAGT	0.000284647	0.000407233	0.000133517	0.000218899	NA
CAAACA	0.000496098	0.000525462	0.000446676	0.000217301	NA
TACCTA	0.000365974	0.000334982	0.000752551	0.000204519	bta-let-7a-5p-like
TACCTT	0.000268381	0.000253973	1.21379e-05	0.000198128	bta-let-7a-5p-like
AATACA	0.000418837	0.000291193	0.000330152	0.00019653	NA
GGTAGC	0.000199253	0.000240837	0.000186924	0.000193334	NA
CAGACG	0.000211452	0.000286815	0.00015051	0.000191736	NA
TACCCC	0.000296846	0.000330603	1.45655e-05	0.000185345	bta-let-7a-5p-like
TTCCAC	0.000199253	0.00015326	0.000126234	0.000174161	bta-miR-3190-3p
CACCTC	0.000333443	0.000258352	9.71034e-06	0.000164574	bta-let-7a-5p-like
AATCAA	0.00033751	0.000319656	0.000419972	0.000158183	NA
CGTAAA	0.000378173	0.000466347	0.000451531	0.000156585	NA
AAACCA	0.000512364	0.000492621	0.000487945	0.000153389	bta-miR-29b-2-5p
AACCCA	0.000394439	0.000286815	0.000305876	0.000148596	bta-miR-3940-5p
TACATC	0.000292779	0.000258352	0.000114097	0.000143802	bta-let-7a-5p-like
AGTAAA	0.000447302	0.000387528	0.000796248	0.000137411	NA
GGTATG	0.000178921	0.000159828	4.85517e-06	0.000134216	NA
CTTAAA	0.000378173	0.000396286	0.000320441	0.000132618	NA
GATAAC	0.000402572	0.000396286	0.000468524	0.00013102	NA
GTCCAG	0.000223651	0.000249594	9.71034e-06	0.00013102	bta-miR-378a-3p
TATCTC	0.000239916	0.00022989	0.000213627	0.000124629	bta-let-7a-5p-like
TTGTAG	0.00019112	0.000389718	0.000332579	0.000124629	bta-miR-1283
TGATAT	0.000264315	0.000238647	0.000614179	0.000121433	bta-miR-3074-3p
TCCCTC	0.000162655	0.000168586	8.73931e-05	0.000119835	bta-let-7a-5p-like
TAAACA	0.000475766	0.000435696	0.000594758	0.000118237	NA
TAACTC	0.000296846	0.000243026	0.000393269	0.000115042	bta-let-7a-5p-like
TGGAAA	0.000402572	0.000551735	0.000589903	0.000103857	NA
TGCAAA	0.000422903	0.000512325	0.000704	0.000100662	bta-miR-450b-5p
TCTGTC	0.000187053	0.000183912	3.64138e-05	9.90638e-05	NA
AATCTA	0.000349709	0.000306519	0.000405407	9.58682e-05	bta-miR-376a-5p
ACCACG	0.000231784	0.000245216	0.000155365	8.78792e-05	NA
ACCGCA	0.000288713	0.00030433	0.000264607	8.62814e-05	NA
CAAGAC	0.000394439	0.00045759	0.000631172	8.30858e-05	bta-miR-431-5p
TATGAA	0.00033751	0.000271489	0.000764689	8.1488e-05	NA
TACCTG	0.000207385	0.000194859	0.000298593	7.98902e-05	bta-let-7a-5p-like
TGTTGG	0.000150456	0.00112974	0	7.98902e-05	NA
CGTAAC	0.00028058	0.000232079	0.000388414	7.82924e-05	NA
CTATTC	0.000227717	0.000159828	0.000560772	7.82924e-05	NA
AACCTC	0.000398505	0.000214564	0.000444248	7.82924e-05	bta-let-7a-5p-like
TATAAA	0.000508297	0.000334982	0.000514648	7.66946e-05	NA
AATAAA	0.000544895	0.000558303	3.64138e-05	7.50968e-05	NA
TGCCAC	0.000195186	0.000306519	0.000174786	7.3499e-05	bta-miR-3688-5p
ACCTAC	0.000309045	0.000297762	0.000434538	7.19012e-05	NA
TACTTC	0.000276514	0.000245216	8.01103e-05	7.19012e-05	bta-let-7a-5p-like
GATCCA	0.000227717	0.000354687	0.0002112	6.87056e-05	NA
AAACTC	0.000321244	0.000348119	0.000356855	6.87056e-05	NA
CGTTCC	0.000142323	0.000159828	0.000208772	6.71078e-05	NA
TAGCTC	0.000195186	0.000260542	6.79724e-05	6.71078e-05	bta-let-7a-5p-like
AAGAAA	0.000670953	0.000582387	0.000485517	6.551e-05	NA
CAATTT	0.000211452	0.000275868	4.85517e-06	6.39122e-05	bta-miR-17-5p-like
TTCAGA	0.000292779	0.00034374	8.73931e-05	6.39122e-05	NA
AACACA	0.000361908	0.000549546	2.42759e-06	6.39122e-05	NA
AACCAT	0.000361908	0.000326224	0.000385986	6.39122e-05	bta-miR-218-2-3p
TGTAAG	0.000304978	0.00038096	0.000177214	6.23144e-05	bta-miR-600
TTCTAG	0.000154522	0.000251784	0.000237903	6.23144e-05	NA
AAGCAA	0.000463567	0.000437885	0.000451531	6.23144e-05	NA
TCCACA	0.000207385	0.000181722	0.000461241	5.75209e-05	bta-miR-4752
TAGAAA	0.000553028	0.000591145	0.000405407	5.59231e-05	NA
ACTTCG	0.000134191	0.000100714	2.42759e-06	5.27275e-05	NA
CCCAAC	0.000304978	0.000282436	0.000490372	5.27275e-05	bta-miR-3147
CGTGCC	0.000174854	0.000203616	0	5.27275e-05	bta-miR-564
GTGGAG	0.000227717	0.0002277	0	5.27275e-05	NA
AATCGA	0.000288713	0.000201427	0.000747696	5.11297e-05	NA
ATCTAT	0.000223651	0.000249594	0.0001408	4.95319e-05	NA
TGCCGC	0.000178921	0.000183912	0.000235476	4.95319e-05	NA
TGTGAG	0.000166722	0.000243026	0.000167503	4.95319e-05	bta-miR-342-3p
AATAGG	0.000296846	0.000286815	0.000327724	4.95319e-05	NA
GTTACA	0.000231784	0.000148881	0.000366565	4.79341e-05	NA
AACTAG	0.000333443	0.000253973	0.00029131	4.79341e-05	NA
ACCAAA	0.000459501	0.000446643	0.00064331	4.63363e-05	NA
GACTAT	0.000260248	0.000205806	0.00058262	4.63363e-05	NA
TGAAAA	0.000601824	0.000466347	0.000296165	4.63363e-05	bta-miR-335-3p
TTGCAG	0.000199253	0.0002277	7.04e-05	4.63363e-05	bta-miR-2276
ATGAGT	0.000248049	0.000280246	0.0004928	4.47385e-05	NA
AGCTAT	0.000317178	0.000223321	0.0001408	4.31407e-05	NA
TACCCA	0.000276514	0.000422559	0.000123807	4.31407e-05	bta-miR-1225-5p
AGAAAA	0.000675019	0.000713752	0.000796248	4.15429e-05	NA
CGTCCC	0.000150456	5.91145e-05	5.58345e-05	4.15429e-05	bta-miR-92b-5p
TGTACC	0.000239916	0.000273678	0.000368993	4.15429e-05	NA
TTTAAA	0.000313111	0.000310898	0.000293738	4.15429e-05	NA
AAGAGA	0.000422903	0.000437885	0.000385986	4.15429e-05	bta-miR-4753-3p
GGAAAG	0.000374107	0.000284625	0.000233048	3.99451e-05	bta-miR-3124-3p
GTTAGT	0.000174854	0.000372202	0.000276745	3.99451e-05	bta-miR-4637
TCCATC	0.000219584	0.000249594	0.000330152	3.99451e-05	bta-miR-3134
TGAAAG	0.000422903	0.000615228	0.000308303	3.99451e-05	NA
TTGCAC	0.00023585	0.000181722	0.000133517	3.99451e-05	bta-miR-19a-3p
AAGGAA	0.000496098	0.000295572	0.000427255	3.99451e-05	NA
ACTTTA	0.00019112	0.000326224	0.000237903	3.83473e-05	NA
ATAAGA	0.000402572	0.000424748	0.000456386	3.83473e-05	NA
ACCACT	0.000256182	0.000170775	0.000235476	3.67495e-05	bta-miR-140-5p
ATAAAC	0.000544895	0.000516704	0.000551062	3.67495e-05	NA
CCCAGC	0.000231784	0.000273678	0.000279172	3.67495e-05	bta-miR-4731-5p
TGTCTC	0.000142323	8.53876e-05	7.28276e-06	3.67495e-05	bta-miR-4524a-3p
TTCCGC	0.000182987	0.000155449	0.000208772	3.67495e-05	NA
TTCCTG	0.000166722	0.000135744	0.00020149	3.67495e-05	bta-miR-873-5p
AATTAT	0.000304978	0.000363444	0.000359283	3.67495e-05	NA
ACCCCA	0.000272447	0.00026711	0.000385986	3.51517e-05	bta-miR-3170
ACTACA	0.000154522	0.000146691	0.000143228	3.51517e-05	NA
CGTACA	0.000260248	0.000321845	0.000182069	3.51517e-05	NA
TTCGGC	0.000109792	6.34933e-05	0.000235476	3.51517e-05	NA
AGAAGG	0.000288713	0.000282436	0.000179641	3.35539e-05	bta-miR-1237
TGCCTG	0.00019112	0.000140123	7.28276e-06	3.35539e-05	bta-miR-4269
AACCTA	0.000361908	0.000328414	0.000322869	3.35539e-05	NA
AAGTAA	0.000565227	0.000547356	0.000451531	3.35539e-05	NA
ACCATA	0.000361908	0.000262731	0.000534069	3.19561e-05	bta-miR-584-5p
AGGAAG	0.000378173	0.000319656	0.000179641	3.19561e-05	NA
ATGAAA	0.000479833	0.00068529	0.000395696	3.19561e-05	NA
CGCACC	0.000150456	0.000297762	0.000296165	3.19561e-05	bta-miR-675-5p
GCCACA	0.000321244	0.000260542	0.000332579	3.19561e-05	bta-miR-4474-3p
TTCCAG	0.000166722	0.000199238	8.25379e-05	3.19561e-05	bta-miR-875-3p
AGTCCA	0.000207385	0.000210185	0.00013109	3.03583e-05	bta-miR-1269a
TGTAAC	0.000260248	0.000262731	0.000509793	3.03583e-05	NA
TTGCTC	0.000154522	9.85241e-05	4.85517e-06	3.03583e-05	NA
AACAAT	0.000447302	0.000461969	0.000529214	3.03583e-05	NA
CGTACT	0.000195186	0.000197048	0	2.87605e-05	NA
TGTAGA	0.00028058	0.000275868	0.00020149	2.87605e-05	NA
AAATAT	0.000402572	0.000503568	0.00051222	2.87605e-05	NA
AATAGT	0.000272447	0.000275868	0.000177214	2.87605e-05	NA
AAAACA	0.000540828	0.000593334	0.000514648	2.87605e-05	NA
AAAAGC	0.000467634	0.000523272	0.000400552	2.87605e-05	bta-miR-3140-3p
ACGTGC	0.000187053	0.000214564	0.000259752	2.71627e-05	NA
GGTAAA	0.000378173	0.000370013	0.000213627	2.71627e-05	NA
TAGCAC	0.000345642	0.000295572	0.000247614	2.71627e-05	NA
TATCCA	0.000199253	0.000210185	0.000276745	2.71627e-05	bta-miR-1261
TCCCCC	0.000166722	0.000124797	7.28276e-06	2.71627e-05	bta-miR-625-5p
TGTCAC	0.000187053	0.000221132	9.71034e-06	2.71627e-05	bta-miR-542-3p
TGTAAT	0.000260248	0.000356876	0.000519503	2.71627e-05	NA
TTACTC	0.000227717	0.000183912	0.000274317	2.71627e-05	NA
TTTGGA	0.000138257	0.000205806	9.22482e-05	2.71627e-05	NA
AACAGA	0.000431036	0.000411612	0.000276745	2.71627e-05	NA
AACTGT	0.00028058	0.000258352	0.000118952	2.71627e-05	NA
AACTAA	0.000512364	0.000481673	0.000410262	2.71627e-05	NA
AATCCC	0.000252116	0.000218942	0.000504938	2.71627e-05	NA
AGGGAA	0.000260248	0.000319656	9.71034e-05	2.55649e-05	bta-miR-4755-5p
ATGAGC	0.000284647	0.00037877	0.00058262	2.55649e-05	NA
GACCTC	0.000239916	0.000238647	0.000497655	2.55649e-05	bta-let-7a-5p-like
GTTGCG	0.000130124	0.000102903	0.000143228	2.55649e-05	NA
TACCAG	0.000248049	0.000221132	0.000405407	2.55649e-05	bta-miR-4490
TAACAC	0.000451368	0.000472916	0.000568055	2.55649e-05	bta-miR-3152-3p
AATCCT	0.000195186	0.000243026	0.000116524	2.55649e-05	bta-miR-3159
AAAAGA	0.000528629	0.000461969	0.000555917	2.55649e-05	NA
CATACC	0.000284647	0.000144502	0.000254896	2.39671e-05	NA
TCGTAC	0.000211452	0.000210185	9.71034e-05	2.39671e-05	NA
TGTCAA	0.000227717	0.000293383	0.0001408	2.39671e-05	bta-miR-514a-3p
TTTGGT	0.000178921	0.000142313	2.42759e-06	2.39671e-05	NA
AGAAGC	0.00038224	0.000308709	0.000184496	2.23693e-05	bta-miR-103a-2-5p
ATCACA	0.00032531	0.000308709	0.000456386	2.23693e-05	NA
ATAAGT	0.000361908	0.000247405	0.000267034	2.23693e-05	NA
CCACGA	0.000260248	0.000295572	8.25379e-05	2.23693e-05	bta-miR-3677-3p
CCCACC	0.000252116	0.000192669	0	2.23693e-05	bta-miR-92a-2-5p
CCTTAT	0.000215518	0.000111661	0.000444248	2.23693e-05	NA
GCGAAT	0.000223651	0.000278057	0.000475807	2.23693e-05	NA
TCCCCA	0.000248049	0.00019048	0.000174786	2.23693e-05	bta-miR-2110
TGGTAG	0.000199253	0.000234268	9.46758e-05	2.23693e-05	NA
TGTAGG	0.000207385	0.000232079	6.79724e-05	2.23693e-05	NA
AACCAC	0.000374107	0.000372202	0.000138372	2.23693e-05	bta-miR-1273g-5p
AACCGC	0.00028058	0.000258352	0.0001408	2.23693e-05	NA
AAGTCA	0.00028058	0.000203616	9.9531e-05	2.23693e-05	NA
AATGCA	0.000357841	0.000385339	0.000111669	2.23693e-05	bta-miR-33a-5p
ACCCCC	0.000166722	0.00030433	0.000451531	2.07715e-05	NA
ACCTAT	0.00028058	0.000315277	0.000645738	2.07715e-05	NA
ACAAGC	0.000329377	0.000293383	0.000203917	2.07715e-05	NA
ATAAGG	0.000272447	0.000232079	0.000672441	2.07715e-05	NA
CCCATT	0.000252116	0.000144502	8.98207e-05	2.07715e-05	bta-miR-4506
CTGCAT	0.000150456	0.000166396	0.000313158	2.07715e-05	NA
GATAGT	0.000203319	0.000181722	0.000208772	2.07715e-05	NA
GTGCCA	0.000182987	0.000293383	0.000390841	2.07715e-05	NA
TACAGC	0.00028058	0.000291193	0.000104386	2.07715e-05	bta-miR-4718
TACCAT	0.000248049	0.000293383	0.00029131	2.07715e-05	bta-miR-5579-5p
TATCGC	0.000154522	0.000199238	0.000162648	2.07715e-05	NA
TCCTCA	0.000117925	0.000118229	2.42759e-06	2.07715e-05	bta-miR-1224-5p
TGCATC	0.000256182	0.000214564	0.000371421	2.07715e-05	NA
TGTTAA	0.000264315	0.000321845	0.000546207	2.07715e-05	bta-miR-302c-5p
AAGACA	0.000459501	0.000363444	0.000286455	2.07715e-05	bta-miR-511
AATATA	0.000386306	0.000359066	0.000487945	2.07715e-05	NA
ACCATC	0.000329377	0.000199238	9.71034e-06	1.91736e-05	NA
ACGTAA	0.000390372	0.000376581	9.71034e-06	1.91736e-05	NA
ATATTG	0.000223651	0.000273678	0.000339862	1.91736e-05	bta-miR-16-2-3p
CATATG	0.000227717	0.00042037	0.000252469	1.91736e-05	NA
CGTGAC	0.000260248	0.000280246	0.000172359	1.91736e-05	NA
CGAAGG	0.000370041	0.00026711	4.36965e-05	1.91736e-05	NA
CTGTCA	0.000248049	0.000232079	7.52551e-05	1.91736e-05	NA
GCCAGT	0.000211452	0.000273678	0.000322869	1.91736e-05	bta-miR-193a-3p
GCTAGC	0.000211452	0.00011604	0.000327724	1.91736e-05	bta-miR-621
GTGGTG	0.000170788	0.000118229	7.52551e-05	1.91736e-05	NA
TACGTC	0.000248049	0.000258352	0.00034229	1.91736e-05	bta-let-7a-5p-like
TGCTCG	0.00014639	0.000157639	0.000223338	1.91736e-05	NA
TGGAAG	0.000276514	0.000415991	0.000184496	1.91736e-05	NA
TGAAGT	0.000304978	0.000299951	0.000114097	1.91736e-05	NA
TTCACG	0.000101659	0.000179533	8.73931e-05	1.91736e-05	NA
TTCATC	0.000207385	0.000144502	0.000174786	1.91736e-05	NA
TTCCAT	0.000182987	0.000212374	0.000507365	1.91736e-05	bta-miR-3688-3p
TTGCTG	0.000138257	0.00022989	0.000230621	1.91736e-05	bta-miR-545-3p
TTTAGC	0.000187053	0.000105092	0.000196634	1.91736e-05	NA
TAACGC	0.000284647	0.000352497	0.000225765	1.91736e-05	NA
AAACAA	0.000548961	0.000678722	0.000636027	1.91736e-05	NA
ACACGA	0.000309045	0.0002277	0.000322869	1.75758e-05	NA
ACCCAT	0.000341576	0.000232079	0.000327724	1.75758e-05	NA
ACCCCG	0.000195186	0.000201427	0.000165076	1.75758e-05	NA
ACCTCT	0.000134191	0.000258352	0.000337434	1.75758e-05	NA
ACGAGG	0.000264315	0.000269299	0.000400552	1.75758e-05	NA
AGCAAA	0.000565227	0.000385339	0.000424827	1.75758e-05	NA
AGTACA	0.00032531	0.000216753	0.000589903	1.75758e-05	NA
ATTGGC	0.000182987	0.000221132	0.00027189	1.75758e-05	NA
CACATC	0.00038224	0.000365634	2.42759e-05	1.75758e-05	NA
CTCATC	0.00014639	0.000201427	2.18483e-05	1.75758e-05	NA
TACCAA	0.00032531	0.000481673	0.000536496	1.75758e-05	NA
TACTAT	0.000239916	0.000247405	0.000293738	1.75758e-05	NA
TACTCG	0.000150456	0.000137934	8.73931e-05	1.75758e-05	NA
TCACTC	0.000219584	0.000207995	0.000182069	1.75758e-05	bta-miR-4765
TCCTCG	0.000138257	5.6925e-05	0	1.75758e-05	bta-miR-151a-5p
TGCCTA	0.000223651	0.000271489	0.000264607	1.75758e-05	bta-miR-4423-3p
TGTTAG	0.000219584	0.000253973	9.46758e-05	1.75758e-05	NA
TGAATG	0.000313111	0.000415991	0.000298593	1.75758e-05	NA
TTCTAC	0.00014639	0.000284625	7.28276e-05	1.75758e-05	NA
TTTCGC	9.75931e-05	0.000155449	7.76827e-05	1.75758e-05	NA
AACAGC	0.000292779	0.000367823	1.21379e-05	1.75758e-05	NA
AACTAC	0.00032531	0.000330603	0.000114097	1.75758e-05	bta-miR-4703-3p
AAGTAT	0.000341576	0.000391907	0.000594758	1.75758e-05	NA
AAAAAT	0.000614023	0.000573629	0.0004928	1.75758e-05	NA
ACATCT	0.000199253	0.000269299	4.85517e-06	1.5978e-05	bta-miR-576-3p
ACCTAA	0.000374107	0.000422559	0.000575338	1.5978e-05	NA
ACGTAG	0.000260248	0.000262731	0.000335007	1.5978e-05	NA
AGTACC	0.000256182	0.000218942	3.39862e-05	1.5978e-05	NA
AGTAAT	0.000313111	0.000289004	0.000381131	1.5978e-05	NA
ATCCAT	0.000276514	0.000269299	8.98207e-05	1.5978e-05	bta-miR-1246
CCCTTT	0.00014639	0.000172965	0.000259752	1.5978e-05	bta-miR-17-5p-like
CGTGAA	0.000361908	0.00022989	0.000504938	1.5978e-05	NA
CTAAAT	0.00038224	0.000387528	0.000356855	1.5978e-05	NA
GTAGCG	0.000199253	0.000218942	1.45655e-05	1.5978e-05	NA
GTTAAA	0.000365974	0.000359066	0.00034229	1.5978e-05	NA
GAAAAT	0.000496098	0.000448832	0.000381131	1.5978e-05	NA
TACTAC	0.000284647	0.000256163	0.000415117	1.5978e-05	NA
TCCCTA	0.000215518	0.000205806	7.52551e-05	1.5978e-05	bta-miR-3162-5p
TGCCGG	0.000138257	0.00019048	8.49655e-05	1.5978e-05	NA
TGCAAC	0.000284647	0.000232079	0.000235476	1.5978e-05	bta-miR-4684-3p
TTCCCG	0.000105726	0.000216753	9.9531e-05	1.5978e-05	NA
AATGGA	0.000309045	0.000203616	0.000276745	1.5978e-05	NA
ACGACT	0.000223651	0.000199238	0.000449103	1.43802e-05	NA
ACTAGT	0.000170788	0.000162017	0.000162648	1.43802e-05	bta-miR-3923
ACTCCT	0.000178921	0.00011604	0.000230621	1.43802e-05	NA
AGGCAA	0.000378173	0.000313088	0.000148083	1.43802e-05	bta-miR-3152-5p
CACCAT	0.000239916	0.000197048	0.000182069	1.43802e-05	NA
CGGACC	0.000227717	0.000374392	0.000196634	1.43802e-05	NA
CGTACG	0.000142323	0.000232079	0.000349572	1.43802e-05	NA
GAGTAT	0.000292779	0.000339361	0.000490372	1.43802e-05	NA
GGTGTT	0.000170788	0.000183912	0.000152938	1.43802e-05	bta-miR-21-3p
GTCCTC	0.000134191	0.000129176	4.85517e-06	1.43802e-05	bta-miR-4751
GTTCCG	0.000150456	9.85241e-05	0.000104386	1.43802e-05	NA
GTTCTA	0.000138257	0.000140123	2.42759e-05	1.43802e-05	bta-miR-5687
TATAGA	0.000317178	0.000269299	0.00050251	1.43802e-05	NA
TATGTG	0.000174854	0.000256163	0.000330152	1.43802e-05	NA
TCATGT	0.000174854	0.000258352	0.000128662	1.43802e-05	NA
TCATTC	0.000182987	0.000135744	0.000453958	1.43802e-05	NA
TGACAT	0.000317178	0.000363444	0.000106814	1.43802e-05	NA
TGCATA	0.000374107	0.000394096	0.000529214	1.43802e-05	NA
TGCGGG	0.000138257	0.000148881	2.42759e-06	1.43802e-05	NA
TTCTCA	0.000174854	0.000144502	7.04e-05	1.43802e-05	bta-miR-580
TTGTAC	0.00023585	0.000201427	0.000106814	1.43802e-05	NA
TTTTGC	0.000195186	0.000179533	0.000123807	1.43802e-05	bta-miR-548aj-5p
TTAAGC	0.000333443	0.000186101	0.000106814	1.43802e-05	bta-miR-4720-3p
TAATGA	0.000333443	0.000249594	0.000237903	1.43802e-05	NA
TAATTA	0.000292779	0.000402854	0.000402979	1.43802e-05	NA
AACCAA	0.000418837	0.000621797	0.000500083	1.43802e-05	bta-miR-659-3p
AAGCCG	0.000268381	0.0002277	0.000385986	1.43802e-05	NA
AAGTAG	0.000321244	0.00041818	0.000878786	1.43802e-05	bta-miR-138-1-3p
AATAGC	0.000333443	0.000295572	0.000276745	1.43802e-05	NA
AATCTC	0.000252116	0.000238647	0.000128662	1.43802e-05	bta-miR-5186
AATGGC	0.000268381	0.00034374	0.000315586	1.43802e-05	NA
AATGTA	0.000329377	0.000394096	0.000356855	1.43802e-05	NA
ACATAC	0.000341576	0.000396286	3.64138e-05	1.27824e-05	bta-miR-567
ACGCAC	0.000264315	0.000391907	0.000337434	1.27824e-05	NA
ACGAAA	0.0004717	0.000562682	0.000322869	1.27824e-05	NA
ACGAAT	0.000378173	0.000334982	0.0002816	1.27824e-05	NA
ACAAAT	0.000410704	0.000415991	0.00029131	1.27824e-05	NA
ATCAGC	0.000239916	0.000310898	0.000305876	1.27824e-05	NA
ATTAGG	0.000166722	0.000164207	0.000157793	1.27824e-05	NA
ATTCCA	0.00019112	0.000284625	4.85517e-06	1.27824e-05	bta-miR-3673
CCGTAG	0.000203319	0.000247405	0.000485517	1.27824e-05	NA
CCTATC	0.000199253	0.000247405	8.25379e-05	1.27824e-05	NA
CCTTGT	0.000178921	0.000162017	8.01103e-05	1.27824e-05	bta-miR-624-3p
CCAATC	0.000309045	0.000411612	0.000179641	1.27824e-05	bta-miR-509-3p
CGCCAT	0.000219584	0.000194859	0.000196634	1.27824e-05	bta-miR-652-3p
CGCCTC	0.000134191	0.000181722	0.000148083	1.27824e-05	bta-miR-3197
GGTAGT	0.000170788	0.000144502	8.73931e-05	1.27824e-05	NA
GTAGAA	0.000357841	0.000402854	0.000480662	1.27824e-05	NA
TACCCT	0.000207385	0.000238647	0.000318014	1.27824e-05	NA
TACAAA	0.000540828	0.000503568	0.000218483	1.27824e-05	NA
TATCGT	0.000142323	0.000172965	0.000104386	1.27824e-05	NA
TATGAC	0.000268381	0.000391907	0.000383558	1.27824e-05	NA
TCCAAA	0.000390372	0.000461969	0.000196634	1.27824e-05	NA
TGGAGG	0.000130124	0.00015326	0.000228193	1.27824e-05	NA
TGGCTC	0.000134191	0.000164207	0.000189352	1.27824e-05	NA
TGTGGA	0.000182987	0.000177343	0.00015051	1.27824e-05	NA
TGTTCG	0.000170788	9.41453e-05	2.42759e-06	1.27824e-05	NA
TGAAGA	0.000374107	0.000475105	0.000157793	1.27824e-05	NA
TTACGA	0.00028058	0.000221132	0.0001408	1.27824e-05	NA
TTGTCG	0.000158589	6.13039e-05	2.42759e-06	1.27824e-05	NA
TTGAAA	0.000418837	0.000394096	0.000473379	1.27824e-05	bta-miR-1305
TAAAAG	0.000492032	0.000562682	0.00104143	1.27824e-05	NA
AAAGAG	0.000459501	0.000737836	0.000859365	1.27824e-05	bta-miR-130b-5p
AACCCT	0.000252116	0.000232079	0.000660303	1.27824e-05	bta-miR-296-3p
AACGGA	0.000292779	0.000293383	0.00058262	1.27824e-05	bta-miR-1468
AAGTAC	0.000353775	0.000370013	0.000174786	1.27824e-05	NA
AATCAC	0.000264315	0.000214564	0.000203917	1.27824e-05	NA
ACTCCA	0.000215518	0.000135744	0.000315586	1.11846e-05	bta-miR-3198
ACTTTT	0.000178921	0.000205806	9.46758e-05	1.11846e-05	bta-miR-548n
AGGAGA	0.000390372	0.000385339	0.00058262	1.11846e-05	bta-miR-4279
AGTAGA	0.000300912	0.000205806	0.000327724	1.11846e-05	NA
ATCCAA	0.000353775	0.000479484	0.000463669	1.11846e-05	bta-miR-5004-3p
ATGTAG	0.000300912	0.000326224	0.000135945	1.11846e-05	NA
ATGAAG	0.000455435	0.000315277	0.000390841	1.11846e-05	NA
ATTAGT	0.000199253	0.00037877	0.00022091	1.11846e-05	NA
ATAATC	0.000361908	0.000339361	0.000648165	1.11846e-05	NA
CCAGAT	0.000345642	0.000339361	0.000152938	1.11846e-05	bta-miR-3126-3p
CGCGAT	0.000248049	0.000194859	0.000670013	1.11846e-05	NA
CGCAAC	0.000313111	0.000389718	0.000135945	1.11846e-05	NA
CGTAAG	0.000288713	0.00022989	2.42759e-06	1.11846e-05	NA
GACCAC	0.000264315	0.000205806	0.00034229	1.11846e-05	NA
GATCAT	0.000248049	0.000192669	0.000359283	1.11846e-05	NA
GATCGC	0.000195186	0.00015107	2.42759e-06	1.11846e-05	NA
GCCTAA	0.000292779	0.000315277	0.000558345	1.11846e-05	NA
GCGGCG	0.000138257	0.000157639	0	1.11846e-05	NA
GCTAAT	0.000260248	0.000197048	0.000589903	1.11846e-05	NA
GTACCA	0.000207385	0.000236458	0.000529214	1.11846e-05	bta-miR-150-3p
GTGACG	0.000215518	0.00015326	0.000284027	1.11846e-05	NA
GTGGCA	0.00023585	0.000238647	0.000213627	1.11846e-05	bta-miR-3064-3p
TACTAG	0.000223651	0.000271489	0.000310731	1.11846e-05	bta-miR-325
TACAAC	0.000402572	0.000451021	0.000434538	1.11846e-05	bta-miR-3613-5p
TAGCAG	0.000223651	0.000251784	0.000257324	1.11846e-05	NA
TAGCGC	0.000142323	0.00030433	0.000160221	1.11846e-05	NA
TATGGC	0.000264315	0.000102903	0.000383558	1.11846e-05	NA
TATTAG	0.000223651	0.000159828	0.000179641	1.11846e-05	NA
TCATGA	0.000333443	0.000223321	0.000123807	1.11846e-05	bta-miR-433
TCCCAA	0.000219584	0.000354687	2.42759e-06	1.11846e-05	bta-miR-3122
TCGAAG	0.000219584	0.000256163	0.000589903	1.11846e-05	NA
TCTAGT	0.000154522	0.000194859	0.000206345	1.11846e-05	bta-miR-28-3p
TGTACA	0.000243983	0.000201427	0.000611751	1.11846e-05	bta-let-7a-2-3p
TGAACA	0.000435103	0.000280246	0.000332579	1.11846e-05	NA
TGAACG	0.000252116	0.000253973	0.000114097	1.11846e-05	NA
TTAGTG	0.000174854	0.000367823	0.000109241	1.11846e-05	NA
TTCCTA	0.000211452	0.000159828	0.000157793	1.11846e-05	NA
TTCGCG	0.000134191	0.000194859	3.88414e-05	1.11846e-05	NA
TTGGTG	0.000126058	0.000146691	0.000191779	1.11846e-05	NA
TTTCCA	0.000199253	5.91145e-05	0.000109241	1.11846e-05	bta-miR-3978
TTTGGG	0.000109792	0.000111661	0	1.11846e-05	bta-miR-186-3p
TTTGTC	0.000166722	0.00015107	2.42759e-06	1.11846e-05	NA
TAAAGG	0.000284647	0.00022989	0.00020149	1.11846e-05	NA
TAACGA	0.000374107	0.000367823	0.000257324	1.11846e-05	NA
AAACCT	0.000288713	0.000317467	0.000436965	1.11846e-05	bta-miR-4464
AAATCA	0.000361908	0.000324035	9.22482e-05	1.11846e-05	NA
AACCCC	0.000341576	0.00034374	0.000179641	1.11846e-05	bta-miR-193b-5p
AAGCAG	0.000341576	0.000345929	0.000381131	1.11846e-05	NA
AAGCGC	0.000292779	0.000284625	0.000189352	1.11846e-05	NA
AATTAG	0.000317178	0.000251784	0.000354427	1.11846e-05	bta-miR-4735-5p
AATTAA	0.000378173	0.000424748	0.00065302	1.11846e-05	NA
ACGCCT	0.000178921	8.31981e-05	0.000111669	9.58682e-06	bta-miR-3186-5p
ACGTTC	0.000170788	0.000203616	0.000526786	9.58682e-06	NA
AGACAT	0.000361908	0.000260542	0.000240331	9.58682e-06	bta-miR-654-3p
ATAGGC	0.000243983	0.000286815	2.42759e-06	9.58682e-06	NA
ATCTCA	0.000174854	0.000157639	0.000128662	9.58682e-06	NA
ATCTCG	0.00019112	0.000148881	2.42759e-06	9.58682e-06	NA
ATGGCG	0.000170788	0.000218942	2.42759e-06	9.58682e-06	NA
CCATCC	0.000182987	0.000348119	0.000364138	9.58682e-06	bta-miR-1193
CCCACA	0.000309045	0.000367823	0.000364138	9.58682e-06	bta-miR-4265
CCGTTT	0.000215518	0.000221132	0.000393269	9.58682e-06	bta-miR-553
CCTATT	0.000150456	0.000155449	7.28276e-06	9.58682e-06	NA
CCTGTT	0.000170788	0.000243026	7.04e-05	9.58682e-06	NA
CGTAGA	0.000252116	0.000282436	0.000551062	9.58682e-06	NA
CGTCAT	0.000256182	0.000205806	0.000322869	9.58682e-06	bta-miR-4757-3p
CGTGGG	0.000130124	0.00022989	0.000126234	9.58682e-06	bta-miR-662
CTCCAC	0.000231784	0.000240837	0.000118952	9.58682e-06	NA
CTCTAT	0.000166722	0.000175154	0.00034229	9.58682e-06	bta-miR-3976
GCACGA	0.000268381	0.000249594	0.000587476	9.58682e-06	bta-miR-517a-3p
GCGAGT	0.000203319	0.000146691	9.71034e-06	9.58682e-06	NA
GCTTAA	0.000284647	0.000321845	0.000279172	9.58682e-06	bta-miR-4503
GCAAAA	0.000528629	0.000602092	0.000818096	9.58682e-06	NA
GGGCAT	0.000182987	0.000188291	0.000410262	9.58682e-06	NA
GGGAAA	0.000361908	0.000431317	0.00013109	9.58682e-06	bta-miR-4446-5p
GTCTCG	0.000130124	0.00026711	5.09793e-05	9.58682e-06	NA
GTGTCG	0.00014639	0.00015326	0	9.58682e-06	NA
TACAGA	0.000309045	0.000442264	0.000196634	9.58682e-06	bta-miR-3686
TAGCTT	0.000215518	0.000238647	0.000167503	9.58682e-06	NA
TATATC	0.000231784	0.000238647	0.00020149	9.58682e-06	NA
TATCTA	0.000227717	0.000245216	0.000347145	9.58682e-06	NA
TATCTG	0.00014639	0.000159828	0.000106814	9.58682e-06	NA
TCACTA	0.000195186	0.00019048	0.000143228	9.58682e-06	bta-miR-921
TCATAT	0.000203319	0.000183912	0.000177214	9.58682e-06	NA
TCCATA	0.00023585	0.000273678	0.000182069	9.58682e-06	NA
TCGCGA	0.000105726	0.000238647	0.000395696	9.58682e-06	NA
TCGTCA	0.000142323	0.00011604	8.25379e-05	9.58682e-06	NA
TCTGGC	0.000130124	0.00026711	2.42759e-06	9.58682e-06	NA
TCTTCG	0.000117925	9.41453e-05	3.64138e-05	9.58682e-06	NA
TCAAAT	0.000321244	0.000367823	9.9531e-05	9.58682e-06	NA
TGCCAT	0.000231784	0.0002277	0.00058262	9.58682e-06	bta-miR-183-5p
TGCCAA	0.000333443	0.000186101	0.000548634	9.58682e-06	bta-miR-96-5p
TGTATA	0.000252116	0.000258352	0.000485517	9.58682e-06	bta-let-7a-3p
TGTCTG	0.000170788	9.85241e-05	0	9.58682e-06	bta-miR-1324
TTCAAC	0.000288713	0.00034374	0.000269462	9.58682e-06	NA
TTGCTT	0.000187053	0.000109471	2.42759e-06	9.58682e-06	NA
TTGGGC	0.000150456	0.000124797	0	9.58682e-06	NA
TTTTCG	0.000170788	2.62731e-05	0.000123807	9.58682e-06	NA
TAACCA	0.000345642	0.000409422	0.000335007	9.58682e-06	NA
AAACGA	0.000431036	0.000372202	0.000587476	9.58682e-06	NA
AACTCA	0.00033751	0.000245216	0.000109241	9.58682e-06	NA
AATCGG	0.000170788	0.000140123	0.000242759	9.58682e-06	NA
AATGAG	0.000406638	0.000245216	0.000429683	9.58682e-06	NA
ACCAGA	0.000365974	0.000345929	0.000585048	7.98902e-06	NA
ACCAAC	0.000386306	0.00042037	0.000310731	7.98902e-06	NA
ACGAGC	0.000313111	0.000299951	0.000429683	7.98902e-06	NA
AGCTAA	0.00042697	0.00034155	0.000483089	7.98902e-06	NA
AGGAAT	0.000365974	0.000282436	0.000376276	7.98902e-06	NA
AGTGGA	0.000243983	0.000236458	0.000203917	7.98902e-06	bta-miR-4436b-5p
AGAAGA	0.000365974	0.000321845	0.000694289	7.98902e-06	NA
ATATAT	0.000268381	0.000437885	8.73931e-05	7.98902e-06	bta-miR-5011-5p
ATCCCT	0.000170788	0.000232079	1.21379e-05	7.98902e-06	NA
ATCTAG	0.000239916	0.000258352	0.000245186	7.98902e-06	NA
ATGAGG	0.000243983	0.000293383	3.64138e-05	7.98902e-06	NA
CATGAT	0.000292779	0.000359066	0.000737986	7.98902e-06	bta-miR-96-3p
CCATTT	0.000284647	0.000194859	8.73931e-05	7.98902e-06	bta-miR-224-3p
CCCCTC	0.000203319	0.000205806	0.000259752	7.98902e-06	bta-miR-423-5p
CCCGTC	0.000215518	0.00015107	7.04e-05	7.98902e-06	NA
CCCGAA	0.000317178	0.000332793	0.00057291	7.98902e-06	NA
CCTTTG	0.000195186	0.000122608	0.000116524	7.98902e-06	NA
CGAGTA	0.00038224	0.00037877	0.000439393	7.98902e-06	NA
CGGTAC	0.000296846	0.000280246	0	7.98902e-06	NA
CGGTCC	0.000134191	0.000253973	0.000284027	7.98902e-06	NA
CGTATC	0.00019112	0.000207995	0.000118952	7.98902e-06	NA
CGTTAC	0.00023585	0.000179533	0.0001408	7.98902e-06	NA
CGTTAG	0.000162655	0.000201427	0.00015051	7.98902e-06	NA
CTCTCG	0.000134191	0.000102903	0.000104386	7.98902e-06	NA
CTGTAG	0.000223651	0.000118229	0.000106814	7.98902e-06	bta-miR-139-5p
CTTACC	0.00023585	0.000162017	0.000371421	7.98902e-06	NA
CTTGGC	0.000150456	0.000159828	0.000228193	7.98902e-06	bta-miR-4480
CTTAAT	0.000243983	0.000170775	0.000114097	7.98902e-06	NA
GCTCCA	0.000199253	0.000126987	0.000143228	7.98902e-06	NA
GGGGCG	0.000150456	0.000201427	0.000368993	7.98902e-06	NA
GTACAA	0.000349709	0.000466347	0.00043211	7.98902e-06	NA
GTCCCA	0.000158589	0.000142313	2.42759e-06	7.98902e-06	bta-miR-1302
GTGGCT	0.000109792	0.000135744	0.000118952	7.98902e-06	bta-miR-449b-3p
GTGTAG	0.000227717	0.000221132	0.000162648	7.98902e-06	NA
GTTCAA	0.000248049	0.00022989	0.000184496	7.98902e-06	NA
GTTTCA	0.000126058	0.000144502	0.00027189	7.98902e-06	NA
GTAAGC	0.00032531	0.000387528	0.000640882	7.98902e-06	NA
TACCGG	0.000219584	0.000269299	0.000233048	7.98902e-06	NA
TACCGT	0.000182987	0.000144502	0.000301021	7.98902e-06	NA
TAGCTG	0.000158589	0.000146691	0.000555917	7.98902e-06	bta-miR-5690
TATAGT	0.00019112	0.000197048	0.000274317	7.98902e-06	bta-miR-625-3p
TATATT	0.000178921	0.000350308	0.000155365	7.98902e-06	bta-miR-1277-5p
TATGTT	0.000174854	0.000192669	0.000208772	7.98902e-06	bta-miR-4803
TATTTC	0.000154522	8.31981e-05	0.000162648	7.98902e-06	NA
TATAAC	0.000414771	0.000328414	0.00044182	7.98902e-06	NA
TATAAT	0.00028058	0.00030433	0.000184496	7.98902e-06	NA
TCACCT	0.000126058	0.000240837	0.000194207	7.98902e-06	NA
TCACGG	0.000126058	0.000129176	0.000305876	7.98902e-06	NA
TCACAA	0.000260248	0.000260542	0.000628745	7.98902e-06	bta-miR-758
TCAGAC	0.000292779	0.000212374	2.42759e-06	7.98902e-06	NA
TCAGGG	0.000166722	0.000295572	0.00034229	7.98902e-06	bta-miR-125a-5p
TCCCAC	0.000243983	0.000326224	0.000109241	7.98902e-06	bta-miR-4648
TCTGCA	0.000178921	0.000155449	4.12689e-05	7.98902e-06	bta-miR-3678-3p
TCTTTT	0.000121991	0.00015326	6.31172e-05	7.98902e-06	NA
TCAACT	0.000199253	0.000245216	8.01103e-05	7.98902e-06	NA
TGACTC	0.000215518	0.000197048	0.000169931	7.98902e-06	bta-miR-5702
TGAGGG	0.000187053	0.00019048	0.000196634	7.98902e-06	NA
TGATGG	0.000264315	0.000295572	8.25379e-05	7.98902e-06	NA
TGCACG	0.000215518	0.000278057	0.000293738	7.98902e-06	bta-miR-4536-3p
TGCCAG	0.000317178	0.000326224	4.36965e-05	7.98902e-06	bta-miR-3128
TGCTGG	0.000134191	0.000212374	0.000475807	7.98902e-06	bta-miR-338-3p
TGAAGC	0.000296846	0.000258352	0.00050251	7.98902e-06	NA
TTACGC	0.000158589	0.000146691	9.22482e-05	7.98902e-06	NA
TTCAGC	0.000154522	0.000201427	0.00022091	7.98902e-06	NA
TTCCTT	0.00014639	0.00015326	0	7.98902e-06	NA
TTCTCT	0.000121991	0.000162017	0.000252469	7.98902e-06	bta-miR-3123
TTCTTC	0.000105726	0.000131365	9.22482e-05	7.98902e-06	bta-miR-3185
TTCTTG	0.00014639	0.000107282	0.000135945	7.98902e-06	NA
TTGGCG	0.000187053	0.000177343	0.000490372	7.98902e-06	NA
TTGAAG	0.000211452	0.000310898	0.000478234	7.98902e-06	bta-miR-676-5p
TTAAGG	0.000166722	0.000105092	0.000135945	7.98902e-06	NA
TAAGAT	0.000410704	0.00034374	0.000483089	7.98902e-06	bta-miR-200a-5p
AAACAT	0.000431036	0.000562682	0.000172359	7.98902e-06	bta-miR-4307
AAACGC	0.000313111	0.00034155	0.000264607	7.98902e-06	NA
AAAGCA	0.000500165	0.00041818	0.000636027	7.98902e-06	NA
AAAGAA	0.000569293	0.000630554	0.00128905	7.98902e-06	NA
AACGAC	0.000394439	0.000295572	0.000427255	7.98902e-06	NA
AACGGT	0.000256182	0.000256163	9.22482e-05	7.98902e-06	NA
AACTTT	0.000284647	0.000280246	0.000262179	7.98902e-06	bta-miR-17-5p-like
AATATG	0.000357841	0.000407233	0.000223338	7.98902e-06	bta-miR-1279
AATCAT	0.000252116	0.000319656	0.00029131	7.98902e-06	NA
AATGAA	0.000455435	0.000422559	0.000604469	7.98902e-06	NA
AATAAG	0.000394439	0.000402854	0.0001408	7.98902e-06	NA
AAAAAA	0.000821409	0.000621797	0.000689434	7.98902e-06	NA
ACACCT	0.000231784	0.00015107	0.000308303	6.39122e-06	NA
ACAGAT	0.00033751	0.000214564	0.000390841	6.39122e-06	NA
ACGACA	0.000329377	0.000352497	0.000237903	6.39122e-06	NA
ACGAGA	0.000321244	0.000299951	0.000233048	6.39122e-06	NA
ACGGGT	0.000219584	0.000192669	0.000123807	6.39122e-06	bta-miR-99a-5p
ACGTAT	0.000239916	0.000278057	0.000128662	6.39122e-06	NA
ACGTCA	0.000260248	0.000183912	0.000242759	6.39122e-06	NA
ACGAAC	0.00038224	0.000413801	8.73931e-05	6.39122e-06	NA
ACTTCA	0.000170788	0.000131365	0.000206345	6.39122e-06	bta-miR-573
ACAACA	0.00042697	0.000367823	0.0005632	6.39122e-06	NA
ACAACT	0.000203319	0.000186101	0.0004224	6.39122e-06	NA
ACAAGA	0.000512364	0.000372202	0.000286455	6.39122e-06	NA
AGAGAA	0.000455435	0.000486052	0.000257324	6.39122e-06	bta-miR-4768-5p
AGCACA	0.000386306	0.000247405	0.000235476	6.39122e-06	bta-miR-218-5p
AGCCAC	0.000321244	0.000258352	0.000490372	6.39122e-06	NA
AGCGAC	0.000378173	0.000365634	0.000495227	6.39122e-06	NA
AGCTCA	0.000304978	0.000365634	0.000106814	6.39122e-06	NA
AGCAAT	0.000406638	0.000188291	0.000322869	6.39122e-06	NA
AGGACA	0.000402572	0.000370013	0.000371421	6.39122e-06	bta-miR-676-3p
AGGTAG	0.000231784	0.000251784	0.000296165	6.39122e-06	NA
AGGTAT	0.000231784	0.000201427	0.00022091	6.39122e-06	bta-miR-875-5p
AGGTGA	0.000292779	0.0002277	0.000223338	6.39122e-06	NA
AGTCGC	0.000219584	0.000120418	0.000779255	6.39122e-06	NA
ATACCA	0.000345642	0.000251784	0.000303448	6.39122e-06	NA
ATAGAT	0.000313111	0.000321845	0.000310731	6.39122e-06	NA
ATATAG	0.000284647	0.000253973	0.000203917	6.39122e-06	NA
ATGTAT	0.000288713	0.000236458	1.45655e-05	6.39122e-06	NA
ATTAGA	0.000313111	0.000321845	0.000191779	6.39122e-06	NA
ATTGGA	0.000239916	0.000271489	0.000308303	6.39122e-06	NA
ATTAAA	0.000370041	0.000354687	0.000575338	6.39122e-06	NA
ATAAAG	0.000463567	0.000547356	0.000337434	6.39122e-06	NA
ATAACA	0.000500165	0.000415991	0.000254896	6.39122e-06	NA
ATAATA	0.000361908	0.00038096	0.000463669	6.39122e-06	bta-miR-4795-3p
ATAAAA	0.000557094	0.000488242	0.000980744	6.39122e-06	NA
CACAAC	0.000361908	0.000348119	0.000517076	6.39122e-06	NA
CATAAC	0.000422903	0.000481673	0.000801103	6.39122e-06	NA
CCATAT	0.000317178	0.000339361	0.000325296	6.39122e-06	NA
CCATCA	0.000321244	0.000284625	0.000352	6.39122e-06	NA
CCCGTG	0.000199253	0.00022989	0.000199062	6.39122e-06	NA
CCCTTC	0.000178921	0.000339361	9.71034e-05	6.39122e-06	bta-miR-3179
CCGTAC	0.000288713	0.000389718	0.000135945	6.39122e-06	NA
CCTACC	0.000166722	0.000199238	0.000269462	6.39122e-06	NA
CCTTCT	0.000117925	0.000166396	0.0002112	6.39122e-06	bta-miR-3154
CGCGAG	0.000264315	0.000370013	0.000315586	6.39122e-06	NA
CGCAAA	0.000410704	0.000354687	0.000927338	6.39122e-06	bta-miR-450a-5p
CGCAAT	0.000292779	0.000354687	0.000580193	6.39122e-06	NA
CGGTAG	0.000292779	0.000225511	0.000288883	6.39122e-06	NA
CGGAAC	0.000304978	0.000284625	0.000449103	6.39122e-06	NA
CGTCCA	0.000174854	0.000245216	0.000101959	6.39122e-06	bta-miR-4804-5p
CGTCTC	0.000162655	7.66299e-05	0.000157793	6.39122e-06	bta-miR-139-3p
CGTTGG	0.000142323	0.000273678	0.000148083	6.39122e-06	NA
CTCCAG	0.000219584	0.000216753	0.000203917	6.39122e-06	NA
GACAGC	0.000248049	0.000302141	0.000580193	6.39122e-06	bta-miR-626
GAGGCG	0.000174854	0.000183912	0.000267034	6.39122e-06	bta-miR-1281
GCACAT	0.000231784	0.000280246	0.000364138	6.39122e-06	bta-miR-455-5p
GCCCCT	0.000162655	0.000168586	0.000330152	6.39122e-06	bta-miR-4688
GCGTAC	0.000231784	0.000271489	0.000288883	6.39122e-06	NA
GCTAGG	0.000215518	0.000111661	0.000189352	6.39122e-06	NA
GGTACG	0.000195186	0.00011385	0.000405407	6.39122e-06	bta-miR-126-3p
GGAAAT	0.000276514	0.000354687	0.000473379	6.39122e-06	NA
GGAAGG	0.000199253	0.000212374	0.000483089	6.39122e-06	bta-miR-3667-3p
GTCGCG	0.000187053	0.000245216	0.000143228	6.39122e-06	NA
GTGTAA	0.00038224	0.000282436	0.000383558	6.39122e-06	NA
GTTATA	0.000231784	0.000247405	0.000691862	6.39122e-06	NA
GTAAAT	0.000374107	0.000313088	0.000376276	6.39122e-06	bta-miR-4699-3p
GTAAAA	0.000475766	0.000435696	0.000456386	6.39122e-06	bta-miR-2681-5p
GAAGAT	0.00038224	0.000334982	0.000123807	6.39122e-06	bta-miR-141-5p
GAATAT	0.000349709	0.000339361	0.000359283	6.39122e-06	NA
TACACA	0.000317178	0.000234268	0.000111669	6.39122e-06	NA
TACTGC	0.000227717	0.000137934	0.000458814	6.39122e-06	NA
TAGTAC	0.000321244	0.00019048	0.00015051	6.39122e-06	NA
TATATA	0.00023585	0.00022989	0.000371421	6.39122e-06	NA
TATCAC	0.000248049	0.000172965	7.76827e-05	6.39122e-06	bta-miR-3689a-5p
TATCAT	0.000215518	0.000210185	0.000133517	6.39122e-06	NA
TATCCC	0.000178921	0.000168586	0.000138372	6.39122e-06	NA
TATGTA	0.000272447	0.000256163	0.000771972	6.39122e-06	NA
TATTGC	0.000272447	0.000175154	0.000322869	6.39122e-06	NA
TCACGT	0.000174854	0.000102903	0.000548634	6.39122e-06	NA
TCAGAG	0.000256182	0.000186101	0.000313158	6.39122e-06	bta-miR-146a-3p
TCAGTG	0.000170788	0.000332793	0.000182069	6.39122e-06	NA
TCATAG	0.000264315	0.000140123	0.000218483	6.39122e-06	NA
TCATTT	0.00019112	5.6925e-05	0.000191779	6.39122e-06	bta-miR-3646
TCCAGC	0.00019112	0.000221132	2.42759e-06	6.39122e-06	bta-miR-1287
TCCCGA	0.000211452	0.000140123	2.42759e-06	6.39122e-06	bta-miR-425-3p
TCCCGC	0.000170788	0.000225511	0.000199062	6.39122e-06	NA
TCCCTT	0.000174854	0.000144502	0.000152938	6.39122e-06	bta-miR-4475
TCCTAA	0.000276514	0.000216753	0.000162648	6.39122e-06	bta-miR-651
TGATGT	0.000260248	0.000232079	0.000165076	6.39122e-06	bta-miR-499a-3p
TGCACA	0.000260248	0.00038096	0.00013109	6.39122e-06	NA
TGGGTA	0.000211452	0.000238647	0.000228193	6.39122e-06	bta-miR-5591-3p
TGGTTG	0.000142323	0.000186101	0.00034229	6.39122e-06	NA
TGTCGC	0.00019112	0.000107282	0.000223338	6.39122e-06	bta-miR-1273c
TGTCTT	0.000105726	0.000100714	2.9131e-05	6.39122e-06	bta-miR-641
TGTGAT	0.00028058	0.000172965	9.71034e-05	6.39122e-06	NA
TGTTTG	0.000162655	0.000175154	2.42759e-06	6.39122e-06	NA
TTACAA	0.000284647	0.000334982	0.000245186	6.39122e-06	NA
TTAGAG	0.000227717	0.000245216	0.000143228	6.39122e-06	NA
TTCCCC	0.000195186	5.47356e-05	0.000335007	6.39122e-06	bta-miR-4271
TTTCTC	0.000113859	0.000111661	4.85517e-06	6.39122e-06	bta-miR-539-5p
TTTGAG	0.000272447	0.000275868	0.000822951	6.39122e-06	bta-miR-371a-5p
TTTGAA	0.00028058	0.000280246	0.000337434	6.39122e-06	bta-miR-607
TTTTAG	0.000142323	0.000140123	0.000194207	6.39122e-06	NA
TAAATA	0.000467634	0.000525462	0.000254896	6.39122e-06	NA
TAACCT	0.000252116	0.000207995	0.000337434	6.39122e-06	bta-miR-154-5p
AAAGGT	0.00032531	0.000299951	0.000366565	6.39122e-06	NA
AACACT	0.000329377	0.000374392	0.000393269	6.39122e-06	bta-miR-4255
AACGAT	0.00038224	0.000431317	0.000614179	6.39122e-06	NA
AACGTC	0.000264315	0.000367823	0.000143228	6.39122e-06	NA
AACTGC	0.000243983	0.000282436	0.000483089	6.39122e-06	NA
AACAAA	0.000711616	0.000775056	0.00110698	6.39122e-06	NA
AAGCTA	0.000268381	0.000313088	0.000233048	6.39122e-06	bta-miR-5579-3p
AAGTCG	0.00023585	0.000348119	0.000109241	6.39122e-06	NA
AAGAAT	0.000410704	0.000345929	0.00027189	6.39122e-06	NA
AATCAG	0.000256182	0.000238647	0.000235476	6.39122e-06	bta-miR-29a-5p
AATTGC	0.000300912	0.000352497	0.000954041	6.39122e-06	NA
AATAAT	0.000394439	0.000332793	0.000560772	6.39122e-06	bta-miR-126-5p
AAAAAG	0.000524563	0.000488242	0.000364138	6.39122e-06	NA
ACACAA	0.000390372	0.00038096	0.0005632	4.79341e-06	bta-miR-599
ACATCA	0.000309045	0.000258352	0.000138372	4.79341e-06	NA
ACATTA	0.000390372	0.000365634	0.000186924	4.79341e-06	NA
ACCACC	0.000268381	0.000308709	0.000126234	4.79341e-06	bta-miR-323a-5p
ACCCTT	0.000215518	0.000194859	2.67034e-05	4.79341e-06	NA
ACTCGA	0.000276514	0.000194859	0.000327724	4.79341e-06	bta-miR-4444
ACTTAG	0.000211452	0.000243026	0.000325296	4.79341e-06	NA
ACAAGT	0.000353775	0.000402854	0.000670013	4.79341e-06	NA
AGACGC	0.000284647	0.000370013	0.000225765	4.79341e-06	NA
AGAGTG	0.000276514	0.000332793	0.000233048	4.79341e-06	bta-miR-4639-3p
AGCCCT	0.000211452	0.000223321	0.00103901	4.79341e-06	bta-miR-3158-3p
AGCCTC	0.000260248	0.000181722	0.000521931	4.79341e-06	bta-miR-485-5p
AGCCAA	0.000365974	0.000400665	0.000580193	4.79341e-06	NA
AGGAGT	0.000178921	0.00030433	0.000344717	4.79341e-06	NA
AGTACT	0.000182987	0.000234268	0.000500083	4.79341e-06	bta-miR-1278
AGTCCG	0.000203319	0.000162017	0.0004224	4.79341e-06	NA
AGTGAG	0.000272447	0.000282436	0.000247614	4.79341e-06	bta-miR-1304-3p
AGTGAA	0.000378173	0.000394096	0.000182069	4.79341e-06	NA
AGTTAT	0.000219584	0.000269299	0.000412689	4.79341e-06	NA
AGTTAA	0.000390372	0.000453211	0.000262179	4.79341e-06	NA
AGAAAC	0.000467634	0.000578008	0.000531641	4.79341e-06	NA
AGAACA	0.000422903	0.000361255	0.000487945	4.79341e-06	bta-miR-4273
ATACGC	0.000260248	0.00022989	0.000135945	4.79341e-06	NA
ATAGAA	0.000504231	0.000429127	0.000963751	4.79341e-06	bta-miR-4482-3p
ATATAC	0.000284647	0.000321845	0.000157793	4.79341e-06	NA
ATATTC	0.000243983	0.000361255	0.000259752	4.79341e-06	NA
ATCACG	0.000174854	0.000205806	2.42759e-06	4.79341e-06	NA
ATCACT	0.000158589	0.000306519	0.000453958	4.79341e-06	bta-miR-1245a
ATCATC	0.000248049	0.000221132	0.000288883	4.79341e-06	bta-miR-3682-3p
ATCCAC	0.00023585	0.000363444	0.000303448	4.79341e-06	bta-miR-3691-5p
ATCCTC	0.000227717	0.000273678	0.000174786	4.79341e-06	bta-miR-1185-5p
ATCTAA	0.000365974	0.000363444	0.000376276	4.79341e-06	bta-miR-4760-5p
ATCAAT	0.000349709	0.000337171	0.000322869	4.79341e-06	NA
ATGCCA	0.000215518	0.000293383	0.000172359	4.79341e-06	bta-miR-4642
ATGTAC	0.000296846	0.000348119	0.000320441	4.79341e-06	NA
ATGTAA	0.000357841	0.000391907	0.00036171	4.79341e-06	NA
ATGAAC	0.00032531	0.000376581	0.000301021	4.79341e-06	bta-miR-1206
ATGAAT	0.000431036	0.000405044	8.98207e-05	4.79341e-06	bta-miR-664-3p
ATTACA	0.000296846	0.000236458	0.000155365	4.79341e-06	bta-miR-2054
ATTATG	0.00023585	0.000214564	0.000259752	4.79341e-06	NA
ATAAAT	0.000467634	0.000402854	0.000776827	4.79341e-06	NA
ATAACC	0.000333443	0.000332793	7.28276e-05	4.79341e-06	NA
ATAACG	0.000268381	0.000383149	0.000318014	4.79341e-06	NA
CAGCTT	0.000162655	0.000271489	0	4.79341e-06	bta-miR-320e
CATACA	0.000284647	0.000280246	0.000167503	4.79341e-06	bta-miR-297
CATCCA	0.000256182	0.000295572	0.000169931	4.79341e-06	bta-miR-432-3p
CATAAA	0.000508297	0.000429127	0.000490372	4.79341e-06	NA
CCACAT	0.000260248	0.000175154	0.00034229	4.79341e-06	bta-miR-299-3p
CCACAA	0.000345642	0.000553924	0.000213627	4.79341e-06	NA
CCATCG	0.000199253	0.000148881	0.00034229	4.79341e-06	NA
CCCATG	0.000211452	0.000306519	0.00058262	4.79341e-06	NA
CCCCTA	0.000292779	0.000352497	0.000524358	4.79341e-06	bta-miR-4278
CCCAAG	0.000321244	0.000431317	0.000196634	4.79341e-06	bta-miR-635
CCTCTT	0.000158589	0.00015107	0.000230621	4.79341e-06	NA
CCTTCA	0.000174854	0.000159828	0.00015051	4.79341e-06	NA
CCAAAC	0.000414771	0.000512325	0.000315586	4.79341e-06	NA
CCAACT	0.000162655	0.000164207	0.000398124	4.79341e-06	bta-miR-4259
CGAGAC	0.000309045	0.000273678	0.000208772	4.79341e-06	NA
CGAGAG	0.00033751	0.00026492	0.000165076	4.79341e-06	bta-miR-3615
CGAGGG	0.000158589	0.000218942	3.64138e-05	4.79341e-06	bta-miR-4655-3p
CGGACG	0.000154522	0.000172965	0.000109241	4.79341e-06	NA
CGTCGA	0.000162655	0.000177343	5.58345e-05	4.79341e-06	NA
CGTTCG	0.00014639	0.000146691	0.000155365	4.79341e-06	NA
CGAAAC	0.000487966	0.000339361	0.000216055	4.79341e-06	bta-miR-5705
CGAATC	0.000345642	0.000271489	0	4.79341e-06	NA
CTCCAA	0.000268381	0.000295572	0.000349572	4.79341e-06	NA
CTCGTA	0.000182987	0.000299951	0.000553489	4.79341e-06	NA
CTCTAC	0.00023585	0.000278057	0.000121379	4.79341e-06	bta-miR-4732-5p
CTTAGC	0.000187053	0.000192669	0.000160221	4.79341e-06	NA
CTTCAG	0.000178921	0.000170775	0.000405407	4.79341e-06	NA
CTTGCA	0.000174854	0.000118229	0.000504938	4.79341e-06	NA
CTTGAA	0.000353775	0.000332793	0.000526786	4.79341e-06	bta-miR-498
GACAGT	0.000256182	0.000321845	5.34069e-05	4.79341e-06	NA
GACGGC	0.000207385	0.000192669	0.000189352	4.79341e-06	NA
GATAGA	0.000309045	0.000225511	0.000604469	4.79341e-06	NA
GATAAT	0.000321244	0.000345929	0.000344717	4.79341e-06	NA
GCAGAT	0.00028058	0.000328414	0.000385986	4.79341e-06	bta-miR-4686
GCCGCA	0.000231784	0.000181722	0.000233048	4.79341e-06	NA
GCTACA	0.000231784	0.000216753	9.22482e-05	4.79341e-06	NA
GCTGGT	0.000117925	0.000188291	0.00029131	4.79341e-06	bta-miR-634
GCTTTT	0.000101659	0.000142313	9.71034e-05	4.79341e-06	NA
GGACAC	0.000296846	0.000205806	0.000473379	4.79341e-06	bta-miR-3657
GGTAGG	0.000158589	0.000137934	0.00015051	4.79341e-06	NA
GGTAAT	0.00023585	0.000199238	0.000259752	4.79341e-06	NA
GTCACG	0.000203319	0.000172965	0.000233048	4.79341e-06	NA
GTCAGC	0.000158589	0.000245216	0.000310731	4.79341e-06	NA
GTCCTA	0.000260248	0.000144502	0.000184496	4.79341e-06	bta-miR-3117-3p
GTGAGG	0.00023585	0.000148881	3.39862e-05	4.79341e-06	NA
GTGAGT	0.000178921	0.000326224	0.000359283	4.79341e-06	bta-miR-3680-5p
GTGAAT	0.000321244	0.000359066	1.45655e-05	4.79341e-06	NA
GTTATT	0.000187053	0.000256163	7.52551e-05	4.79341e-06	NA
GTTGCA	0.00019112	0.000186101	0.000143228	4.79341e-06	NA
GTTGGC	0.000130124	0.000122608	5.34069e-05	4.79341e-06	NA
GTTAAT	0.000243983	0.000179533	0.000626317	4.79341e-06	NA
TACATT	0.00023585	0.000238647	0.000313158	4.79341e-06	NA
TAGCAA	0.000341576	0.000429127	0.000213627	4.79341e-06	NA
TAGGTC	0.000215518	0.000170775	0.000174786	4.79341e-06	NA
TAGTAG	0.000231784	0.000321845	0.000264607	4.79341e-06	NA
TAGTGG	0.00023585	0.000216753	0.000240331	4.79341e-06	NA
TATAGC	0.000256182	0.000201427	0.000446676	4.79341e-06	NA
TATCAA	0.00028058	0.000302141	0.000186924	4.79341e-06	NA
TATGCC	0.00019112	0.000361255	0.000366565	4.79341e-06	NA
TATTAT	0.000170788	0.000183912	4.85517e-06	4.79341e-06	bta-miR-369-3p
TATTCA	0.000166722	0.000210185	0.000143228	4.79341e-06	bta-miR-5585-3p
TCACAC	0.000260248	0.000234268	0.000250041	4.79341e-06	NA
TCAGCT	0.00014639	0.00011385	0.000310731	4.79341e-06	NA
TCATCA	0.000248049	0.000188291	0.000354427	4.79341e-06	NA
TCCCAT	0.000174854	0.000188291	0.000347145	4.79341e-06	NA
TCCCCG	0.000126058	0.000109471	0.00020149	4.79341e-06	bta-miR-542-5p
TCCTCT	0.000126058	0.000140123	0.000184496	4.79341e-06	bta-miR-3125
TCCAAT	0.000341576	0.000350308	7.28276e-06	4.79341e-06	NA
TCGAGT	0.000219584	0.000192669	0.000648165	4.79341e-06	NA
TCGGAT	0.000203319	0.000168586	0.000296165	4.79341e-06	NA
TCGTAG	0.000215518	0.000166396	3.88414e-05	4.79341e-06	NA
TCTTAG	0.000182987	0.000144502	0.000203917	4.79341e-06	NA
TCTAAA	0.000321244	0.000260542	0.0005632	4.79341e-06	NA
TCAAGA	0.000370041	0.000405044	0.000461241	4.79341e-06	bta-miR-526b-5p
TCAATC	0.000252116	0.000214564	0.000177214	4.79341e-06	NA
TGACGG	0.00019112	0.000137934	0.000412689	4.79341e-06	NA
TGATAG	0.000333443	0.000218942	0.000274317	4.79341e-06	NA
TGATTG	0.000260248	0.00019048	0.000189352	4.79341e-06	bta-miR-4705
TGCCCT	0.000227717	0.000249594	9.9531e-05	4.79341e-06	bta-miR-4436b-3p
TGCGAA	0.000345642	0.000398475	0.000470952	4.79341e-06	NA
TGGATA	0.000288713	0.000286815	0.000121379	4.79341e-06	NA
TGGATC	0.000243983	0.000197048	0.000216055	4.79341e-06	NA
TGGCAA	0.000370041	0.000223321	0.000711282	4.79341e-06	bta-miR-4776-3p
TGGGAG	0.000219584	0.000225511	0.000216055	4.79341e-06	bta-miR-150-5p
TGGGAA	0.000284647	0.000284625	0.000194207	4.79341e-06	NA
TGGTCG	0.000109792	0.000126987	0.000364138	4.79341e-06	NA
TGGTAA	0.000248049	0.000402854	0.000480662	4.79341e-06	NA
TGTAGT	0.000170788	0.000168586	0.000104386	4.79341e-06	NA
TGTATC	0.000227717	0.000286815	0.000177214	4.79341e-06	NA
TGTCCA	0.00019112	0.000120418	0	4.79341e-06	bta-miR-4520a-3p
TGTGAC	0.000272447	0.000330603	0.000315586	4.79341e-06	NA
TGTGGC	0.000211452	0.000144502	8.98207e-05	4.79341e-06	NA
TGTGTA	0.000170788	0.000232079	0.000191779	4.79341e-06	bta-miR-466
TGTGTC	0.00019112	0.000286815	6.31172e-05	4.79341e-06	bta-miR-642a-3p
TGAAAT	0.000390372	0.00045759	0.000284027	4.79341e-06	bta-miR-205-3p
TGAATC	0.000333443	0.000394096	0.00111669	4.79341e-06	NA
TTACAC	0.000313111	0.000201427	0.000126234	4.79341e-06	NA
TTACCG	0.000130124	0.000126987	0.000177214	4.79341e-06	NA
TTAGAT	0.000227717	0.000258352	0.00020149	4.79341e-06	NA
TTATCG	0.000117925	0.000148881	0.000138372	4.79341e-06	NA
TTCATT	0.000174854	0.000122608	2.42759e-06	4.79341e-06	NA
TTCCGT	0.000126058	0.000142313	0.000174786	4.79341e-06	NA
TTCGAC	0.000248049	0.000186101	0.000490372	4.79341e-06	NA
TTCTCC	0.000158589	0.000164207	0.000118952	4.79341e-06	bta-miR-4434
TTGGAG	0.00019112	0.000148881	0.000182069	4.79341e-06	bta-miR-5695
TTGGCT	0.000150456	0.000238647	0.000199062	4.79341e-06	NA
TTGTAA	0.000329377	0.000249594	0.000347145	4.79341e-06	NA
TTTAGA	0.00023585	0.000238647	0.000335007	4.79341e-06	bta-miR-4799-5p
TTTCTA	0.000203319	0.00015326	0.000364138	4.79341e-06	NA
TTTTGG	0.000154522	0.000162017	0.000208772	4.79341e-06	NA
TTTAAG	0.000207385	0.00026492	0.000301021	4.79341e-06	bta-miR-302a-5p
TTAATC	0.000215518	0.000129176	0.000228193	4.79341e-06	NA
TAACAT	0.00038224	0.000326224	0.000378703	4.79341e-06	NA
TAACTG	0.000243983	0.000236458	0.000298593	4.79341e-06	bta-miR-935
TAACTT	0.000219584	0.00022989	0.000196634	4.79341e-06	NA
TAAGGA	0.000317178	0.000299951	0.000155365	4.79341e-06	NA
TAAGTC	0.00033751	0.000328414	0.000619034	4.79341e-06	NA
TAATAT	0.000370041	0.000385339	0.000424827	4.79341e-06	bta-miR-656
TAATCT	0.00019112	0.000260542	8.01103e-05	4.79341e-06	NA
AAACCG	0.000345642	0.000291193	0.000133517	4.79341e-06	NA
AAATAG	0.000422903	0.000602092	0.000548634	4.79341e-06	bta-miR-138-2-3p
AACATC	0.000288713	0.000437885	0.000507365	4.79341e-06	NA
AACGCA	0.000374107	0.000291193	0.000288883	4.79341e-06	NA
AACAAC	0.000492032	0.000409422	0.0004224	4.79341e-06	NA
AATCTT	0.000158589	0.000140123	2.9131e-05	4.79341e-06	NA
AATGTG	0.000276514	0.000317467	0.000318014	4.79341e-06	NA
AATTCG	0.000252116	0.000256163	0.000330152	4.79341e-06	NA
AATTGG	0.000219584	0.000118229	8.01103e-05	4.79341e-06	NA
ACACCA	0.000378173	0.000238647	0.000606896	3.19561e-06	NA
ACACTA	0.000317178	0.000278057	0.000451531	3.19561e-06	NA
ACAGAA	0.000565227	0.00053203	0.000660303	3.19561e-06	bta-miR-4652-3p
ACCATG	0.00028058	0.000253973	0.000480662	3.19561e-06	NA
ACCCAG	0.000309045	0.000306519	8.98207e-05	3.19561e-06	NA
ACCCTC	0.000284647	0.000243026	0.000259752	3.19561e-06	NA
ACCGCG	0.000199253	0.000356876	0.000478234	3.19561e-06	NA
ACCGTA	0.000309045	0.00034374	7.28276e-06	3.19561e-06	NA
ACCGAA	0.000447302	0.000437885	0.000429683	3.19561e-06	NA
ACCTAG	0.000243983	0.000330603	0.000325296	3.19561e-06	NA
ACCAAT	0.000370041	0.0002277	0.000203917	3.19561e-06	NA
ACGACG	0.000243983	0.000216753	0.000592331	3.19561e-06	NA
ACGATT	0.000264315	0.000275868	0.0001408	3.19561e-06	NA
ACGCAG	0.000252116	0.00026711	0.000395696	3.19561e-06	bta-miR-4520a-5p
ACGGGC	0.000199253	0.000269299	0.000121379	3.19561e-06	NA
ACGGTT	0.000182987	0.000181722	0.000160221	3.19561e-06	bta-miR-451a
ACGTCC	0.000231784	0.000166396	0.000167503	3.19561e-06	NA
ACGTCG	0.000178921	9.85241e-05	0.000138372	3.19561e-06	NA
ACGTGT	0.000252116	0.000240837	0.000308303	3.19561e-06	NA
ACGTTT	0.000166722	0.000140123	0.000230621	3.19561e-06	NA
ACGAAG	0.000365974	0.000365634	0.000184496	3.19561e-06	NA
ACTAGG	0.000174854	0.000253973	0.000133517	3.19561e-06	NA
ACTTTG	0.000158589	0.000183912	0.000288883	3.19561e-06	bta-miR-520g
ACAACC	0.000357841	0.000302141	0.000373848	3.19561e-06	bta-miR-323b-5p
AGACCG	0.000276514	0.000391907	0.000293738	3.19561e-06	NA
AGAGAT	0.000333443	0.000396286	0.000444248	3.19561e-06	bta-miR-3675-3p
AGATAT	0.000370041	0.000510136	0.000286455	3.19561e-06	NA
AGCAGC	0.000243983	0.000367823	0.000322869	3.19561e-06	NA
AGCGAT	0.000304978	0.00037877	0.000267034	3.19561e-06	NA
AGCGGC	0.000239916	0.000275868	0.000701572	3.19561e-06	NA
AGCTAC	0.000276514	0.000510136	5.8262e-05	3.19561e-06	NA
AGGATA	0.00038224	0.00045759	8.49655e-05	3.19561e-06	NA
AGGTAC	0.000321244	0.000440074	0.000216055	3.19561e-06	NA
AGGTCG	0.000223651	0.000144502	0.000111669	3.19561e-06	NA
AGGTGC	0.000227717	0.000247405	2.42759e-06	3.19561e-06	NA
AGGTTG	0.000154522	0.00015107	7.52551e-05	3.19561e-06	bta-miR-4714-3p
AGGAAC	0.000300912	0.000431317	0.00036171	3.19561e-06	bta-miR-4326
AGTAGC	0.000268381	0.000223321	0.000376276	3.19561e-06	NA
AGTCAG	0.00023585	0.00030433	0.00013109	3.19561e-06	bta-miR-345-5p
AGTTCA	0.000170788	0.000271489	0.00044182	3.19561e-06	bta-miR-3545-3p
AGTAAG	0.000341576	0.000240837	0.0002816	3.19561e-06	bta-miR-550b-3p
AGAAAG	0.000512364	0.000505757	0.000228193	3.19561e-06	NA
ATATCA	0.000252116	0.000365634	0.000305876	3.19561e-06	NA
ATATGC	0.000260248	0.000295572	0.000262179	3.19561e-06	NA
ATCAGA	0.00032531	0.000126987	0.000466096	3.19561e-06	NA
ATCATT	0.000199253	0.000181722	0.000148083	3.19561e-06	NA
ATCCGC	0.000219584	0.000225511	0.000104386	3.19561e-06	NA
ATCGAG	0.000239916	0.000319656	0.000218483	3.19561e-06	NA
ATCGAT	0.000292779	0.000186101	0.000242759	3.19561e-06	NA
ATCAAA	0.000447302	0.000483863	0.000541351	3.19561e-06	NA
ATGACA	0.000317178	0.000144502	0.000364138	3.19561e-06	NA
ATGCAG	0.000304978	0.00015326	7.28276e-05	3.19561e-06	bta-miR-20a-3p
ATGCCT	0.000170788	0.000166396	0.000298593	3.19561e-06	NA
ATGCGC	0.000182987	0.000201427	7.28276e-05	3.19561e-06	NA
ATGCTC	0.000227717	0.000122608	2.42759e-06	3.19561e-06	NA
ATGCAA	0.00038224	0.000470726	0.00036171	3.19561e-06	NA
ATGGCA	0.000243983	0.000203616	8.98207e-05	3.19561e-06	bta-miR-4659a-5p
ATGGGG	0.000134191	0.00022989	6.79724e-05	3.19561e-06	NA
ATGTCG	0.000178921	0.000175154	0.000104386	3.19561e-06	NA
ATGTGC	0.000243983	0.000183912	0.000121379	3.19561e-06	bta-miR-5589-3p
ATTCAT	0.000231784	0.000253973	0.000189352	3.19561e-06	NA
ATTCCT	0.00014639	0.000168586	0.000106814	3.19561e-06	NA
ATTCAA	0.000333443	0.000367823	0.000500083	3.19561e-06	NA
ATTGCA	0.000219584	0.000162017	0.000126234	3.19561e-06	bta-miR-106a-3p
ATTGGT	0.000182987	0.00011604	0.000128662	3.19561e-06	NA
CACTAT	0.000227717	0.000194859	0.000182069	3.19561e-06	bta-miR-17-5p-like
CACAAT	0.000333443	0.000286815	7.28276e-06	3.19561e-06	NA
CAGGTG	0.000260248	0.000192669	0.000393269	3.19561e-06	bta-miR-3622a-3p
CAGAAT	0.000418837	0.000297762	0.000225765	3.19561e-06	bta-miR-4778-5p
CATATA	0.00032531	0.000302141	0.000288883	3.19561e-06	NA
CATATC	0.000182987	0.000306519	0.000274317	3.19561e-06	bta-miR-190a
CATATT	0.000174854	0.000109471	0.00036171	3.19561e-06	bta-miR-4517
CATCAT	0.000207385	0.000192669	0.000313158	3.19561e-06	bta-miR-1272
CATCTC	0.000166722	0.000172965	0.000293738	3.19561e-06	bta-miR-143-3p
CATCTT	0.000126058	0.000183912	1.21379e-05	3.19561e-06	bta-miR-4426
CATGAA	0.000349709	0.000433506	0.000259752	3.19561e-06	NA
CATTCC	0.000178921	0.000137934	0.000240331	3.19561e-06	bta-miR-1
CATAAG	0.000357841	0.000415991	0.000541351	3.19561e-06	NA
CCCCAT	0.000195186	0.00034374	0.000655448	3.19561e-06	bta-miR-3675-5p
CCCCCT	0.000174854	0.000164207	0.000689434	3.19561e-06	bta-miR-4716-3p
CCCCTT	0.000134191	0.000232079	0.00034229	3.19561e-06	bta-miR-3936
CCCTCG	0.000150456	0.000129176	0.000254896	3.19561e-06	NA
CCCTCT	0.000142323	0.000102903	0.000332579	3.19561e-06	NA
CCCTTA	0.000195186	0.000218942	0.000242759	3.19561e-06	NA
CCCTAA	0.000435103	0.000370013	0.000490372	3.19561e-06	bta-miR-2909
CCCAAT	0.000313111	0.000258352	0.000388414	3.19561e-06	NA
CCGGAA	0.000309045	0.000400665	0.000293738	3.19561e-06	bta-miR-1180
CCGTCT	0.000138257	8.97664e-05	4.61241e-05	3.19561e-06	bta-miR-483-5p
CCGTGT	0.000170788	0.00015107	4.85517e-06	3.19561e-06	bta-miR-602
CCTCAG	0.000166722	0.000218942	0.000184496	3.19561e-06	bta-miR-4649-3p
CCTCTC	9.75931e-05	0.000107282	0.000109241	3.19561e-06	NA
CCTTTC	0.000170788	0.000172965	0.000313158	3.19561e-06	bta-miR-5681a
CCAAGC	0.000288713	0.000350308	0.000296165	3.19561e-06	NA
CCAAAA	0.000528629	0.0004554	0.000580193	3.19561e-06	NA
CGCAGC	0.00023585	0.000183912	0.000179641	3.19561e-06	NA
CGCCAC	0.000182987	0.000168586	0.000332579	3.19561e-06	NA
CGCGCA	0.000260248	0.000273678	0.000160221	3.19561e-06	NA
CGCGGC	0.000162655	0.000186101	7.04e-05	3.19561e-06	bta-miR-3648
CGCGAA	0.000333443	0.000308709	0.000415117	3.19561e-06	NA
CGCTAC	0.000268381	0.000245216	0.000339862	3.19561e-06	NA
CGCTCG	0.000154522	0.000236458	0.000415117	3.19561e-06	NA
CGGAGT	0.000199253	0.000188291	4.85517e-06	3.19561e-06	NA
CGGGAG	0.000227717	0.000282436	0.000609324	3.19561e-06	NA
CGGAAA	0.000463567	0.000547356	0.000135945	3.19561e-06	NA
CGTAGC	0.000178921	0.000297762	8.73931e-05	3.19561e-06	NA
CGTAGT	0.000195186	0.000172965	0.000410262	3.19561e-06	NA
CGTATT	0.000162655	0.000126987	0.000330152	3.19561e-06	NA
CGTGAT	0.000231784	0.000164207	0.000101959	3.19561e-06	NA
CGTGGC	0.000174854	0.000275868	0.000483089	3.19561e-06	NA
CGTGTA	0.000219584	0.000354687	3.39862e-05	3.19561e-06	NA
CGTTAT	0.000239916	0.000205806	3.15586e-05	3.19561e-06	NA
CGTTGA	0.000170788	0.000260542	0.000208772	3.19561e-06	bta-miR-95
CGAACC	0.000288713	0.000203616	0.000551062	3.19561e-06	NA
CGAAGA	0.000329377	0.000470726	0.000385986	3.19561e-06	NA
CGAAAA	0.000569293	0.00045759	0.000439393	3.19561e-06	NA
CTACAT	0.000248049	0.00030433	0.000461241	3.19561e-06	bta-miR-3668
CTAGCG	0.00019112	0.00022989	0.000415117	3.19561e-06	NA
CTCGCC	0.000138257	0.000240837	0.000339862	3.19561e-06	NA
CTCAAC	0.000276514	0.00034374	0.000296165	3.19561e-06	NA
CTCAAT	0.000313111	0.000205806	0.00013109	3.19561e-06	bta-miR-4461
CTGCAG	0.000207385	0.000183912	0.000111669	3.19561e-06	bta-miR-17-3p
CTGCCG	0.000166722	0.000177343	1.69931e-05	3.19561e-06	NA
CTGCTT	0.000170788	0.000168586	0.000160221	3.19561e-06	NA
CTGTAC	0.000284647	0.00019048	0.000104386	3.19561e-06	NA
CTGTCT	0.000174854	0.000148881	2.18483e-05	3.19561e-06	bta-miR-4524b-3p
CTTCAC	0.00023585	0.000194859	0.000252469	3.19561e-06	NA
CTTCCA	0.000158589	0.000157639	0.000230621	3.19561e-06	NA
CTTCCT	0.000126058	9.63347e-05	0.000145655	3.19561e-06	bta-miR-4476
CTTGAT	0.000219584	0.000249594	0.000276745	3.19561e-06	NA
CTTGGA	0.000187053	0.000207995	0.000189352	3.19561e-06	NA
CTTTAG	0.000187053	0.000291193	0	3.19561e-06	bta-miR-4509
CTTTCC	0.00014639	0.000144502	0	3.19561e-06	NA
CTTTCG	0.000113859	0.000148881	0.000179641	3.19561e-06	NA
CTTTTT	0.000162655	0.000118229	0.000298593	3.19561e-06	NA
CTAAAC	0.000390372	0.000398475	0.000250041	3.19561e-06	NA
CAAACC	0.000398505	0.000387528	0.000679724	3.19561e-06	bta-miR-5087
CAATCT	0.000199253	0.000218942	0.000179641	3.19561e-06	NA
CAAAAG	0.000455435	0.000503568	0.0004928	3.19561e-06	NA
GACCAT	0.000317178	0.000186101	0.000286455	3.19561e-06	NA
GACCAA	0.000304978	0.000372202	0.000626317	3.19561e-06	bta-miR-133a
GACTAG	0.000272447	0.000313088	0.000509793	3.19561e-06	bta-miR-554
GAGTAG	0.000252116	0.000203616	0.000555917	3.19561e-06	NA
GAGTAA	0.000378173	0.000330603	0.000427255	3.19561e-06	NA
GATCTC	0.000158589	0.000109471	7.52551e-05	3.19561e-06	NA
GATGAG	0.000296846	0.000372202	0.000145655	3.19561e-06	NA
GATGAT	0.000276514	0.000302141	0.000534069	3.19561e-06	bta-miR-136-3p
GATTAC	0.000296846	0.00022989	0.000240331	3.19561e-06	NA
GATTGT	0.00019112	0.00011385	2.42759e-06	3.19561e-06	NA
GCATCT	0.000142323	0.000109471	6.55448e-05	3.19561e-06	NA
GCCAGC	0.000166722	0.00026711	6.79724e-05	3.19561e-06	bta-miR-5580-5p
GCCATC	0.000223651	0.000317467	0.000487945	3.19561e-06	NA
GCGAGG	0.00019112	0.000166396	0.000194207	3.19561e-06	NA
GCTAGA	0.000268381	0.000273678	0.000298593	3.19561e-06	NA
GCTATT	0.000211452	0.00019048	4.12689e-05	3.19561e-06	NA
GCTTCA	0.000166722	0.000157639	0.000218483	3.19561e-06	bta-miR-127-5p
GCAACT	0.000260248	0.000183912	4.85517e-06	3.19561e-06	NA
GGACAA	0.000341576	0.000367823	0.000116524	3.19561e-06	bta-miR-2355-3p
GGATAT	0.00028058	0.000262731	0.000398124	3.19561e-06	NA
GGATGA	0.000272447	0.000212374	0.000160221	3.19561e-06	NA
GGCCAT	0.000252116	0.00022989	7.04e-05	3.19561e-06	NA
GGCCGT	0.000142323	0.000148881	0.000286455	3.19561e-06	NA
GGGGAG	0.000117925	0.000197048	7.76827e-05	3.19561e-06	NA
GTACAT	0.000256182	0.000157639	0.000254896	3.19561e-06	NA
GTACGA	0.000304978	0.000201427	0.00029131	3.19561e-06	NA
GTATAG	0.000239916	0.000363444	4.85517e-06	3.19561e-06	bta-miR-1284
GTCACA	0.000260248	0.000221132	0.000284027	3.19561e-06	NA
GTCCAC	0.000215518	0.000203616	0.000177214	3.19561e-06	bta-miR-3138
GTCCGT	0.000101659	0.000212374	0.000111669	3.19561e-06	NA
GTGGGG	0.000109792	0.000129176	0.000310731	3.19561e-06	bta-miR-4286
GTGTAT	0.000227717	0.000177343	2.42759e-06	3.19561e-06	NA
GTGTCA	0.000150456	0.000118229	0.000165076	3.19561e-06	NA
GTGTTT	0.000170788	0.000234268	8.98207e-05	3.19561e-06	NA
GTTAGC	0.000154522	0.000126987	0.000325296	3.19561e-06	NA
GTTATG	0.000207385	0.000133555	0.000118952	3.19561e-06	NA
GTTCCT	0.000117925	8.7577e-05	2.42759e-06	3.19561e-06	bta-miR-3914
GTAAAG	0.00028058	0.000359066	0.000822951	3.19561e-06	NA
GAACAT	0.000378173	0.000429127	0.000254896	3.19561e-06	NA
GAACCT	0.000243983	0.000354687	0.000376276	3.19561e-06	NA
GAAGTG	0.000207385	0.000249594	7.76827e-05	3.19561e-06	NA
GAATAG	0.000353775	0.00034374	0.000932193	3.19561e-06	bta-miR-26a-1-3p
TACCGA	0.000300912	0.000510136	0.00034229	3.19561e-06	bta-miR-4798-5p
TACTCA	0.000182987	0.000251784	0.000509793	3.19561e-06	NA
TAGATA	0.000365974	0.000330603	0.000383558	3.19561e-06	NA
TAGCAT	0.000227717	0.00015326	0.000609324	3.19561e-06	bta-miR-3146
TAGTAA	0.00033751	0.000394096	2.18483e-05	3.19561e-06	NA
TATCCT	0.000162655	0.000238647	0	3.19561e-06	NA
TATCGG	0.000158589	0.000100714	0.000123807	3.19561e-06	NA
TATTGA	0.000248049	0.000262731	0.000182069	3.19561e-06	NA
TATTTG	0.000134191	0.000289004	0.000548634	3.19561e-06	NA
TATTAA	0.00028058	0.00026492	0.000216055	3.19561e-06	NA
TCACGC	0.000178921	0.000218942	0	3.19561e-06	NA
TCACTT	0.00014639	0.000181722	2.42759e-06	3.19561e-06	NA
TCCGTA	0.000272447	0.000100714	5.8262e-05	3.19561e-06	bta-miR-4788
TCCGTG	0.000195186	0.000258352	0.000203917	3.19561e-06	NA
TCCTTG	0.000211452	0.000157639	0.0002816	3.19561e-06	NA
TCCAAC	0.000288713	0.00030433	9.22482e-05	3.19561e-06	NA
TCGAGC	0.000187053	0.000122608	4.85517e-06	3.19561e-06	NA
TCGATT	0.000166722	0.000194859	0.000332579	3.19561e-06	NA
TCGCTC	0.000166722	0.000175154	0.000123807	3.19561e-06	NA
TCGTAT	0.000260248	0.000168586	0.00034229	3.19561e-06	NA
TCGTCT	0.000150456	0.000166396	0.000133517	3.19561e-06	NA
TCGTAA	0.000321244	0.000297762	0.000126234	3.19561e-06	NA
TCTACA	0.000182987	0.000212374	0.000162648	3.19561e-06	NA
TCTCAG	0.000142323	0.000172965	0	3.19561e-06	bta-miR-4251
TCTCGA	0.000174854	0.000175154	0.000203917	3.19561e-06	NA
TCTCTC	0.000154522	0.000201427	0.000111669	3.19561e-06	NA
TCTCAA	0.000219584	0.000218942	7.76827e-05	3.19561e-06	NA
TCTTGA	0.000162655	0.000197048	0.000267034	3.19561e-06	NA
TCTTGG	0.00014639	0.000197048	9.46758e-05	3.19561e-06	NA
TCTTAA	0.000215518	0.000306519	0.000417545	3.19561e-06	bta-miR-3658
TCAAGG	0.00032531	0.000159828	9.22482e-05	3.19561e-06	NA
TCAAGT	0.000276514	0.000284625	0.00044182	3.19561e-06	NA
TGACGC	0.000321244	0.000203616	0.000155365	3.19561e-06	NA
TGACTG	0.000243983	0.000126987	0.000514648	3.19561e-06	bta-miR-4704-3p
TGAGTA	0.000398505	0.000372202	0.000376276	3.19561e-06	NA
TGAGTG	0.000239916	0.000332793	0.000398124	3.19561e-06	NA
TGCAGC	0.000223651	0.000221132	0.000322869	3.19561e-06	NA
TGCATG	0.00028058	0.000240837	0	3.19561e-06	NA
TGCCCA	0.000187053	0.000293383	0.000410262	3.19561e-06	NA
TGCCGT	0.000187053	0.000179533	0.000104386	3.19561e-06	bta-miR-548al
TGCCTT	0.000178921	0.000144502	2.42759e-06	3.19561e-06	bta-miR-124-3p
TGCGAC	0.000284647	0.000258352	0.000101959	3.19561e-06	NA
TGCGAG	0.000243983	0.000295572	0.00034229	3.19561e-06	NA
TGCGGT	0.000166722	0.000205806	0.000104386	3.19561e-06	NA
TGCGTA	0.00023585	0.000295572	0.000305876	3.19561e-06	NA
TGCGTC	0.000166722	0.000334982	0.000458814	3.19561e-06	NA
TGCTGC	0.000199253	0.00030433	0.000172359	3.19561e-06	bta-miR-103a-3p
TGGATG	0.000211452	0.000236458	0.000424827	3.19561e-06	NA
TGGCGA	0.000215518	0.000199238	7.28276e-06	3.19561e-06	NA
TGGCGG	0.000170788	0.000120418	4.85517e-06	3.19561e-06	NA
TGGCTG	0.000130124	0.000172965	2.42759e-06	3.19561e-06	bta-miR-4691-3p
TGGTGG	9.35267e-05	0.000249594	0.000490372	3.19561e-06	NA
TGGTGT	0.000142323	0.00015107	7.28276e-06	3.19561e-06	NA
TGTCCC	0.000138257	0.000129176	1.69931e-05	3.19561e-06	NA
TGTCCG	0.000138257	0.000179533	0.000101959	3.19561e-06	NA
TGTCGG	0.000109792	9.19558e-05	0.000109241	3.19561e-06	NA
TGTGGG	0.000142323	0.000144502	0.000250041	3.19561e-06	NA
TGAACT	0.000264315	0.000159828	5.09793e-05	3.19561e-06	bta-miR-5000-5p
TGAATA	0.000414771	0.000426938	0.000691862	3.19561e-06	NA
TTACTT	0.000101659	0.000236458	0.000373848	3.19561e-06	NA
TTATAG	0.000207385	0.000214564	0.000179641	3.19561e-06	NA
TTCACC	0.000199253	0.000162017	0.000606896	3.19561e-06	NA
TTCATA	0.00032531	0.00026711	0.000320441	3.19561e-06	NA
TTCCAA	0.000333443	0.000391907	0.000118952	3.19561e-06	NA
TTCGCA	0.000231784	0.000135744	0.000245186	3.19561e-06	NA
TTCAAG	0.000292779	0.000197048	0.000485517	3.19561e-06	bta-miR-4635
TTGAGG	0.000154522	0.000133555	0.000555917	3.19561e-06	NA
TTGATT	0.000158589	0.000170775	0.000138372	3.19561e-06	NA
TTGCGC	0.000126058	0.000100714	0.000301021	3.19561e-06	NA
TTGGTC	0.000231784	0.000192669	7.28276e-06	3.19561e-06	NA
TTGTAT	0.000199253	0.000201427	0.000223338	3.19561e-06	bta-miR-300
TTGTTC	0.000134191	0.000210185	0	3.19561e-06	NA
TTGAAC	0.000357841	0.000365634	0.000213627	3.19561e-06	NA
TTTAGT	0.000158589	0.000223321	2.42759e-06	3.19561e-06	NA
TTTATC	0.000207385	0.000199238	9.22482e-05	3.19561e-06	NA
TTTATT	0.000150456	0.000232079	0.000162648	3.19561e-06	NA
TTTGCG	0.000166722	0.00011385	6.31172e-05	3.19561e-06	NA
TTTGTA	0.000256182	0.000251784	0.000167503	3.19561e-06	bta-miR-520d-5p
TTTTAC	0.000178921	0.000319656	0.000126234	3.19561e-06	NA
TTTTCA	0.000174854	0.000122608	0.000155365	3.19561e-06	NA
TAAACG	0.000313111	0.000271489	0.000228193	3.19561e-06	NA
TAACGG	0.000203319	0.000240837	0.000116524	3.19561e-06	NA
TAACTA	0.000333443	0.000409422	0.000148083	3.19561e-06	NA
TAAGAG	0.000333443	0.000319656	0.000174786	3.19561e-06	NA
TAAGTA	0.000418837	0.000282436	0.000495227	3.19561e-06	NA
TAATAG	0.000353775	0.000365634	0.00034229	3.19561e-06	NA
TAAAAC	0.000614023	0.000348119	0.000298593	3.19561e-06	NA
AAACAC	0.0004717	0.000461969	0.000259752	3.19561e-06	NA
AAACTA	0.000512364	0.000291193	0.000344717	3.19561e-06	NA
AAAGAC	0.000548961	0.000656827	0.000842372	3.19561e-06	NA
AAATCT	0.000252116	0.000253973	7.76827e-05	3.19561e-06	NA
AACAGT	0.000378173	0.000317467	0.000259752	3.19561e-06	bta-miR-452-5p
AACATG	0.000361908	0.000444453	0.000822951	3.19561e-06	NA
AACCCG	0.000272447	0.000324035	0.000225765	3.19561e-06	bta-miR-125b-1-3p
AACCTG	0.000243983	0.0002277	0	3.19561e-06	NA
AACGGG	0.000170788	0.000295572	0.000347145	3.19561e-06	NA
AACTCG	0.000264315	0.000236458	7.52551e-05	3.19561e-06	NA
AACTCT	0.000231784	0.000137934	0.000104386	3.19561e-06	NA
AAGACG	0.000292779	0.000324035	0.000157793	3.19561e-06	NA
AAGAGG	0.000313111	0.000405044	0.000123807	3.19561e-06	bta-miR-877-3p
AAGATG	0.000317178	0.00038096	0.000565627	3.19561e-06	NA
AAGCAT	0.000333443	0.000350308	0.000531641	3.19561e-06	NA
AAGCCT	0.000260248	0.00026711	0.000388414	3.19561e-06	NA
AAGCGA	0.000496098	0.000308709	0.00022091	3.19561e-06	bta-miR-4790-5p
AAGCGG	0.00028058	0.000199238	0.00036171	3.19561e-06	NA
AAGCGT	0.000211452	0.000238647	9.71034e-05	3.19561e-06	NA
AAGCTC	0.000333443	0.000260542	0.000223338	3.19561e-06	bta-miR-27b-5p
AAGCTT	0.00028058	0.00026492	0.000388414	3.19561e-06	bta-miR-100-3p
AAGGCA	0.000361908	0.000155449	0.000245186	3.19561e-06	NA
AAGGCG	0.000199253	0.000334982	0.000366565	3.19561e-06	NA
AAGGGT	0.000211452	0.000194859	0.000257324	3.19561e-06	NA
AAGTGC	0.000341576	0.000278057	0.000269462	3.19561e-06	NA
AAGTTG	0.000292779	0.000330603	1.21379e-05	3.19561e-06	NA
AAGAAG	0.000463567	0.000575819	0.000148083	3.19561e-06	bta-miR-4778-3p
AATACT	0.000268381	0.000280246	4.85517e-06	3.19561e-06	NA
AATCGT	0.000195186	0.000212374	7.28276e-06	3.19561e-06	NA
AATGCC	0.000309045	0.000243026	0.000604469	3.19561e-06	bta-miR-1256
AATGTC	0.000304978	0.000172965	0.000208772	3.19561e-06	NA
AATTCT	0.000219584	0.000205806	2.42759e-06	3.19561e-06	NA
AATTGA	0.000268381	0.000258352	0.000218483	3.19561e-06	NA
ACACAT	0.000313111	0.000192669	0.000402979	1.5978e-06	NA
ACAGAC	0.000386306	0.000437885	0.000286455	1.5978e-06	NA
ACAGCA	0.000296846	0.000284625	0.000199062	1.5978e-06	NA
ACAGCC	0.000260248	0.000251784	0.000470952	1.5978e-06	bta-miR-4687-3p
ACAGCT	0.000215518	0.000273678	0.000118952	1.5978e-06	NA
ACAGGA	0.000268381	0.000203616	0.000378703	1.5978e-06	NA
ACAGGG	0.000182987	0.000216753	0.000194207	1.5978e-06	bta-miR-339-5p
ACAGTA	0.000345642	0.000273678	0.000451531	1.5978e-06	bta-miR-4693-5p
ACATAT	0.000361908	0.000334982	0.000293738	1.5978e-06	NA
ACATCC	0.000264315	0.000354687	0.000521931	1.5978e-06	bta-miR-4764-5p
ACATGT	0.000227717	0.000170775	0.000196634	1.5978e-06	NA
ACATTG	0.00028058	0.000313088	0.000310731	1.5978e-06	NA
ACATTT	0.000276514	0.000271489	0.000225765	1.5978e-06	NA
ACCAGC	0.000268381	0.000370013	0.000186924	1.5978e-06	bta-miR-138-5p
ACCAGT	0.000248049	0.000238647	0.00020149	1.5978e-06	NA
ACCCGA	0.000292779	0.000258352	0.000453958	1.5978e-06	NA
ACCCGT	0.000219584	0.000260542	0	1.5978e-06	NA
ACCGAG	0.000353775	0.000297762	5.58345e-05	1.5978e-06	NA
ACCGAT	0.000345642	0.000308709	0.000101959	1.5978e-06	NA
ACCTCG	0.000211452	0.000201427	0.000114097	1.5978e-06	NA
ACGATA	0.000365974	0.000240837	0.000233048	1.5978e-06	NA
ACGCCA	0.000243983	0.000207995	0.00058262	1.5978e-06	NA
ACGCTG	0.000223651	0.000253973	0.000514648	1.5978e-06	NA
ACGGCA	0.000227717	0.000385339	0.000475807	1.5978e-06	NA
ACGTCT	0.00014639	0.000124797	3.15586e-05	1.5978e-06	NA
ACTACT	0.000121991	7.44404e-05	0	1.5978e-06	bta-miR-1244
ACTAGA	0.000239916	0.000234268	0.000412689	1.5978e-06	NA
ACTATT	0.000272447	0.000236458	0	1.5978e-06	NA
ACTCAG	0.000231784	0.000197048	0	1.5978e-06	bta-miR-4682
ACTCGC	0.000178921	0.000166396	0.000114097	1.5978e-06	NA
ACTCAA	0.000292779	0.000201427	0.00043211	1.5978e-06	NA
ACTGAC	0.000317178	0.000269299	8.73931e-05	1.5978e-06	bta-miR-223-3p
ACTGAG	0.000239916	0.000216753	0.000145655	1.5978e-06	bta-miR-4264
ACTGTA	0.000248049	0.000212374	0.000359283	1.5978e-06	bta-miR-582-5p
ACTTAC	0.000268381	0.000319656	0.000165076	1.5978e-06	NA
ACTTAT	0.000243983	0.000245216	0.000174786	1.5978e-06	NA
ACTTCT	0.000134191	0.000179533	0	1.5978e-06	NA
ACTTGT	0.000182987	0.000170775	0.000109241	1.5978e-06	NA
ACTTAA	0.000370041	0.000308709	0.000335007	1.5978e-06	NA
ACTAAA	0.00042697	0.000389718	0.000337434	1.5978e-06	NA
ACTAAC	0.000414771	0.000365634	0.000235476	1.5978e-06	NA
ACAACG	0.000243983	0.000166396	0.000179641	1.5978e-06	NA
ACAAGG	0.000361908	0.0002277	0.000259752	1.5978e-06	NA
ACAATT	0.000284647	0.000262731	0.000419972	1.5978e-06	NA
ACAAAA	0.000666886	0.00057144	0.000446676	1.5978e-06	NA
AGACCC	0.000313111	0.000345929	9.22482e-05	1.5978e-06	bta-miR-193a-5p
AGACTA	0.000288713	0.000315277	0.000381131	1.5978e-06	bta-miR-4474-5p
AGACTC	0.000264315	0.000284625	0.000347145	1.5978e-06	bta-miR-924
AGACAA	0.000520497	0.000540788	0.000536496	1.5978e-06	NA
AGAGAG	0.00033751	0.000444453	0.000871503	1.5978e-06	NA
AGAGTC	0.000239916	0.000269299	0.000470952	1.5978e-06	bta-miR-4522
AGAGTT	0.000276514	0.000295572	0.0001408	1.5978e-06	bta-miR-618
AGATCT	0.000231784	0.000212374	2.42759e-06	1.5978e-06	NA
AGATGC	0.000272447	0.00030433	0.000636027	1.5978e-06	NA
AGATGT	0.000215518	0.000247405	0.000385986	1.5978e-06	NA
AGATAA	0.000638422	0.000435696	2.42759e-06	1.5978e-06	NA
AGCAGA	0.00032531	0.000429127	0.0004928	1.5978e-06	NA
AGCATC	0.000292779	0.00038096	6.31172e-05	1.5978e-06	NA
AGCCAT	0.00032531	0.000302141	7.28276e-06	1.5978e-06	bta-miR-135a-5p
AGCGCA	0.000317178	0.000269299	0.000126234	1.5978e-06	NA
AGCGGT	0.000268381	0.000221132	0.000439393	1.5978e-06	NA
AGCGAA	0.000431036	0.000499189	0.000597186	1.5978e-06	NA
AGCTAG	0.000252116	0.0002277	0.000580193	1.5978e-06	NA
AGCTCG	0.000203319	0.000210185	8.01103e-05	1.5978e-06	NA
AGCTCT	0.000178921	0.000284625	0.000356855	1.5978e-06	NA
AGCTGC	0.000264315	0.000234268	0.000218483	1.5978e-06	bta-miR-4660
AGGACT	0.000248049	0.000313088	0.000155365	1.5978e-06	NA
AGGAGC	0.000260248	0.00026492	0.000199062	1.5978e-06	bta-miR-4268
AGGAGG	0.000150456	0.00026492	0.000169931	1.5978e-06	bta-miR-660-3p
AGGCGG	0.000166722	0.000289004	1.45655e-05	1.5978e-06	NA
AGGCTG	0.000223651	0.000162017	0.000167503	1.5978e-06	NA
AGGGAC	0.000276514	0.000291193	0.000395696	1.5978e-06	NA
AGGGGA	0.000162655	0.000278057	0.000305876	1.5978e-06	NA
AGGGGT	0.000150456	0.000273678	0.000237903	1.5978e-06	bta-miR-5195-5p
AGGTGG	0.000130124	0.000183912	0.000288883	1.5978e-06	NA
AGTAGG	0.000227717	0.000201427	0.000262179	1.5978e-06	NA
AGTCAT	0.000227717	0.000216753	7.28276e-06	1.5978e-06	NA
AGTCCC	0.000256182	0.000168586	0	1.5978e-06	bta-miR-365a-5p
AGTCGA	0.000272447	0.000354687	0.000203917	1.5978e-06	NA
AGTGCC	0.000178921	0.000100714	0.000378703	1.5978e-06	NA
AGTGGT	0.000195186	0.000201427	0.000259752	1.5978e-06	bta-miR-1255b-2-3p
AGTTAG	0.000252116	0.000175154	0.000179641	1.5978e-06	NA
AGTTGA	0.000260248	0.000385339	8.98207e-05	1.5978e-06	NA
AGTTGT	0.000187053	0.000243026	0.000186924	1.5978e-06	NA
AGTAAC	0.000398505	0.000302141	0.000235476	1.5978e-06	NA
AGAAAT	0.000475766	0.000580198	0.000825379	1.5978e-06	NA
AGAACG	0.00032531	0.000359066	0.000318014	1.5978e-06	NA
AGAAGT	0.000333443	0.00037877	0.00013109	1.5978e-06	NA
AGAATA	0.000378173	0.00037877	0.000184496	1.5978e-06	NA
ATACCC	0.000268381	0.000181722	0.000157793	1.5978e-06	NA
ATACGA	0.000276514	0.00022989	0.000162648	1.5978e-06	NA
ATACAA	0.000406638	0.0004554	0.000434538	1.5978e-06	bta-miR-3149
ATAGAC	0.000406638	0.000437885	0.000551062	1.5978e-06	bta-miR-4796-5p
ATAGAG	0.00032531	0.000253973	0.000145655	1.5978e-06	NA
ATAGCA	0.000284647	0.000223321	0.000186924	1.5978e-06	NA
ATAGCG	0.00028058	0.000218942	0.000619034	1.5978e-06	NA
ATAGTG	0.000300912	0.000258352	0.000626317	1.5978e-06	NA
ATATCG	0.000252116	0.000181722	0.000456386	1.5978e-06	NA
ATATGG	0.000199253	0.000359066	0.000133517	1.5978e-06	NA
ATATTA	0.000248049	0.000359066	0.000332579	1.5978e-06	bta-miR-889
ATATTT	0.000203319	0.000238647	0.000172359	1.5978e-06	NA
ATCAGT	0.000227717	0.000177343	4.85517e-05	1.5978e-06	NA
ATCCAG	0.000272447	0.000262731	0.000364138	1.5978e-06	NA
ATCCTT	0.000199253	0.000188291	0.000208772	1.5978e-06	bta-miR-541-5p
ATCGCG	0.000158589	0.000131365	3.88414e-05	1.5978e-06	NA
ATCGCT	0.000182987	0.000245216	0.000118952	1.5978e-06	NA
ATCGGC	0.000182987	0.000258352	0.000478234	1.5978e-06	NA
ATCGGG	0.000142323	0.000238647	0.000254896	1.5978e-06	NA
ATCGGT	0.000187053	0.0002277	6.79724e-05	1.5978e-06	NA
ATCGTC	0.000215518	0.000140123	0.000128662	1.5978e-06	NA
ATCGAA	0.000402572	0.000282436	0.000245186	1.5978e-06	NA
ATCTAC	0.000353775	0.000313088	0.00022091	1.5978e-06	bta-miR-3935
ATCTCC	0.000199253	0.000354687	0.00027189	1.5978e-06	bta-miR-3676-5p
ATCTCT	0.000187053	0.000192669	0.000167503	1.5978e-06	NA
ATCTGG	0.000130124	0.000249594	0.000228193	1.5978e-06	bta-miR-488-5p
ATCTTC	0.000207385	0.000269299	3.15586e-05	1.5978e-06	bta-miR-4699-5p
ATCTTT	0.00023585	0.000164207	0.000293738	1.5978e-06	NA
ATGAGA	0.00038224	0.000391907	0.000228193	1.5978e-06	NA
ATGATC	0.000276514	0.000234268	0.000191779	1.5978e-06	NA
ATGATT	0.00023585	0.000370013	0.000111669	1.5978e-06	NA
ATGCAT	0.000292779	0.000260542	0.000242759	1.5978e-06	bta-miR-586
ATGCCG	0.000182987	0.000245216	0.000123807	1.5978e-06	bta-miR-4304
ATGGAG	0.000252116	0.000249594	0.000206345	1.5978e-06	bta-miR-136-5p
ATGGGA	0.000231784	0.000236458	0.000303448	1.5978e-06	NA
ATGTCA	0.000231784	0.000251784	0.000133517	1.5978e-06	bta-miR-489
ATGTCC	0.000182987	0.000188291	8.49655e-05	1.5978e-06	NA
ATGTGT	0.000187053	0.000201427	0.000174786	1.5978e-06	bta-miR-4643
ATTATC	0.000260248	0.000247405	0.000126234	1.5978e-06	NA
ATTATT	0.000215518	0.000164207	0.000167503	1.5978e-06	NA
ATTCAC	0.000292779	0.000188291	0.000216055	1.5978e-06	bta-miR-1257
ATTCCG	0.000203319	0.000129176	0.000410262	1.5978e-06	bta-miR-3669
ATTCGA	0.000227717	0.000352497	0.000424827	1.5978e-06	NA
ATTCGC	0.000138257	0.000210185	0.000126234	1.5978e-06	NA
ATTGAC	0.000304978	0.00019048	0.000801103	1.5978e-06	NA
ATTGTC	0.000239916	0.000251784	0.00013109	1.5978e-06	NA
ATTTAT	0.000199253	0.000168586	0.000415117	1.5978e-06	NA
ATTTCA	0.000154522	0.000137934	0.000186924	1.5978e-06	bta-miR-203
ATTTCG	0.000105726	0.000273678	4.36965e-05	1.5978e-06	NA
ATTTGT	0.000138257	0.000186101	8.49655e-05	1.5978e-06	NA
ATTTAA	0.000321244	0.000385339	0.000575338	1.5978e-06	NA
ATAACT	0.000284647	0.000324035	0.00013109	1.5978e-06	bta-miR-101-5p
ATAATG	0.000329377	0.000177343	0.000500083	1.5978e-06	bta-miR-4528
CACAGC	0.000288713	0.000238647	0.000237903	1.5978e-06	NA
CACATA	0.000345642	0.000321845	0.000388414	1.5978e-06	NA
CACCGC	0.000203319	0.000203616	0.000325296	1.5978e-06	bta-miR-4746-3p
CACCAA	0.000386306	0.00045759	0.000446676	1.5978e-06	NA
CACGAC	0.00033751	0.000253973	0.000497655	1.5978e-06	bta-miR-4440
CACGGA	0.000317178	0.000326224	9.22482e-05	1.5978e-06	NA
CACGTA	0.000313111	0.000433506	0.000349572	1.5978e-06	NA
CACGTT	0.000215518	0.00034155	5.58345e-05	1.5978e-06	bta-miR-17-5p-like
CACTAG	0.00028058	0.000251784	0.000252469	1.5978e-06	NA
CACTCA	0.000268381	0.000188291	0.000288883	1.5978e-06	bta-miR-4658
CACTCT	0.000154522	0.000194859	0.000155365	1.5978e-06	bta-miR-17-5p-like
CACTGC	0.000178921	0.000192669	0.000109241	1.5978e-06	NA
CACTTC	0.000187053	0.000326224	0.000155365	1.5978e-06	bta-miR-17-5p-like
CAGCCT	0.000170788	0.000109471	0.000152938	1.5978e-06	bta-miR-3929
CAGTAT	0.000292779	0.000286815	0.00034229	1.5978e-06	NA
CAGTCA	0.000207385	0.000210185	0.00029131	1.5978e-06	bta-miR-943
CAGTGA	0.00028058	0.000214564	0.000247614	1.5978e-06	bta-miR-181b-3p
CAGAAG	0.000398505	0.000352497	0.000555917	1.5978e-06	bta-miR-3182
CATAGC	0.000268381	0.000210185	0.000155365	1.5978e-06	bta-miR-31-3p
CATAGT	0.000227717	0.000260542	0.000177214	1.5978e-06	NA
CATCGA	0.000252116	0.000256163	0.000167503	1.5978e-06	NA
CATCGC	0.000166722	0.000124797	0.000293738	1.5978e-06	NA
CATCTA	0.000252116	0.000207995	0.000106814	1.5978e-06	NA
CATCAA	0.000300912	0.000273678	0.000223338	1.5978e-06	NA
CATGCA	0.000227717	0.000262731	0.000259752	1.5978e-06	bta-miR-4666b
CATGGA	0.000276514	0.000238647	0.000160221	1.5978e-06	bta-miR-5581-3p
CATGTC	0.000248049	0.000269299	0.000157793	1.5978e-06	NA
CATTAG	0.000248049	0.000251784	0.000121379	1.5978e-06	NA
CATTGT	0.000223651	0.000168586	8.25379e-05	1.5978e-06	NA
CATTTT	0.000211452	0.000192669	0.000116524	1.5978e-06	bta-miR-17-5p-like
CCACCC	0.000207385	0.000194859	0.000121379	1.5978e-06	bta-miR-363-5p
CCACGT	0.000154522	0.000293383	0.000497655	1.5978e-06	NA
CCAGGG	0.000130124	0.000238647	0.000118952	1.5978e-06	bta-miR-4292
CCAGTT	0.000243983	0.00026711	0.000279172	1.5978e-06	bta-miR-582-3p
CCAGAA	0.000451368	0.000350308	0.000699145	1.5978e-06	NA
CCATAC	0.000357841	0.000431317	0.000296165	1.5978e-06	NA
CCATAG	0.000345642	0.000282436	0.000500083	1.5978e-06	NA
CCCAGT	0.000252116	0.000365634	0.000259752	1.5978e-06	NA
CCCCAC	0.000227717	0.000183912	2.42759e-06	1.5978e-06	bta-miR-491-5p
CCCCAA	0.000309045	0.000118229	0.000320441	1.5978e-06	bta-miR-450a-3p
CCCGCA	0.000321244	0.000236458	2.42759e-06	1.5978e-06	NA
CCCGCC	0.000105726	7.00616e-05	2.42759e-06	1.5978e-06	bta-miR-663a
CCCTAC	0.000248049	0.000269299	0	1.5978e-06	NA
CCCTAG	0.000207385	0.000212374	0.000184496	1.5978e-06	NA
CCCTAT	0.000203319	0.000256163	0.0006336	1.5978e-06	bta-miR-135a-3p
CCCAAA	0.000455435	0.0004554	0.000405407	1.5978e-06	NA
CCGAGT	0.000199253	0.000218942	0.000126234	1.5978e-06	NA
CCGATT	0.000207385	0.000389718	0.000235476	1.5978e-06	bta-miR-3610
CCGCTG	0.000195186	0.000124797	8.73931e-05	1.5978e-06	NA
CCGGCC	0.000260248	0.000183912	0	1.5978e-06	bta-miR-4743
CCGGTC	0.000154522	0.000199238	0.000116524	1.5978e-06	NA
CCGGTG	0.000203319	0.000144502	2.42759e-06	1.5978e-06	NA
CCGTAT	0.000223651	0.000302141	0.000349572	1.5978e-06	NA
CCGTCC	0.000138257	0.000170775	0	1.5978e-06	bta-miR-184
CCGTTC	0.000203319	8.53876e-05	0.000109241	1.5978e-06	NA
CCGTTG	0.000174854	0.000144502	0.000269462	1.5978e-06	NA
CCGTAA	0.000333443	0.000370013	0.000320441	1.5978e-06	NA
CCTACA	0.000227717	0.000124797	0.000332579	1.5978e-06	bta-miR-135b-3p
CCTACT	0.000219584	8.97664e-05	3.39862e-05	1.5978e-06	NA
CCTATG	0.000211452	0.000271489	6.31172e-05	1.5978e-06	NA
CCTCCC	0.000113859	0.000186101	9.22482e-05	1.5978e-06	bta-miR-149-3p
CCTCCT	0.000109792	0.000186101	2.42759e-06	1.5978e-06	bta-miR-4695-5p
CCTGAG	0.00023585	0.00026711	0.000378703	1.5978e-06	bta-miR-1266
CCTTAC	0.000296846	0.000170775	0.000305876	1.5978e-06	NA
CCTTAA	0.000321244	0.000249594	0.000509793	1.5978e-06	bta-miR-4477b
CCTAAA	0.000365974	0.000486052	0.000674869	1.5978e-06	NA
CCTAAT	0.000268381	0.000260542	0.000453958	1.5978e-06	NA
CCAAGT	0.000264315	0.000175154	4.85517e-06	1.5978e-06	bta-miR-890
CGACAG	0.000292779	0.000308709	0.000410262	1.5978e-06	NA
CGACAT	0.000223651	0.000275868	0.000308303	1.5978e-06	NA
CGACGA	0.000276514	0.000253973	0.000128662	1.5978e-06	NA
CGACTG	0.000227717	0.000234268	0.000118952	1.5978e-06	NA
CGAGAT	0.00028058	0.000260542	0.000165076	1.5978e-06	NA
CGAGCC	0.000207385	0.000212374	0.000434538	1.5978e-06	NA
CGAGCG	0.00023585	0.000197048	0.000269462	1.5978e-06	NA
CGAGGA	0.000370041	0.00034374	8.25379e-05	1.5978e-06	NA
CGAGTT	0.00019112	0.000137934	8.25379e-05	1.5978e-06	NA
CGATTT	0.000195186	0.000140123	2.42759e-06	1.5978e-06	NA
CGCACA	0.000260248	0.000199238	0.000385986	1.5978e-06	bta-miR-147b
CGCAGA	0.000349709	0.000387528	0.000245186	1.5978e-06	NA
CGCATT	0.00023585	0.000232079	0.00029131	1.5978e-06	NA
CGCCAG	0.000317178	0.000210185	0.000208772	1.5978e-06	NA
CGCCCC	0.000154522	0.00011604	0.000116524	1.5978e-06	bta-miR-3180
CGCCGT	0.000219584	0.000144502	0.000109241	1.5978e-06	NA
CGCCTA	0.000207385	0.000212374	1.21379e-05	1.5978e-06	NA
CGCGTC	0.000174854	0.000192669	7.76827e-05	1.5978e-06	NA
CGCGTG	0.000166722	0.000197048	9.22482e-05	1.5978e-06	bta-miR-3186-3p
CGCTAG	0.000219584	0.000273678	0.00013109	1.5978e-06	NA
CGCTCT	0.000150456	0.000183912	0.00013109	1.5978e-06	NA
CGCTGG	0.000150456	0.00022989	0.000456386	1.5978e-06	bta-miR-4738-5p
CGCTTA	0.000211452	0.000212374	0.000383558	1.5978e-06	NA
CGGACT	0.000199253	0.000188291	0.000114097	1.5978e-06	NA
CGGGAT	0.000211452	0.000245216	0.000259752	1.5978e-06	NA
CGGGTA	0.000239916	0.000203616	0.000123807	1.5978e-06	NA
CGGGAA	0.000243983	0.000238647	0.000252469	1.5978e-06	NA
CGGTAT	0.000227717	0.000232079	9.71034e-06	1.5978e-06	NA
CGGTGC	0.000203319	0.000166396	2.42759e-06	1.5978e-06	NA
CGGTAA	0.000309045	0.000207995	0.000116524	1.5978e-06	NA
CGGAAG	0.000333443	0.000247405	0.000429683	1.5978e-06	NA
CGTCAC	0.000239916	0.000170775	9.46758e-05	1.5978e-06	NA
CGTCTT	0.000138257	0.000109471	0.000259752	1.5978e-06	NA
CGTGAG	0.00023585	0.000157639	8.98207e-05	1.5978e-06	NA
CGTGCT	0.000134191	0.000109471	0.000162648	1.5978e-06	NA
CGTTCA	0.000158589	0.00026711	0.000359283	1.5978e-06	bta-miR-887
CGTTCT	0.000130124	7.66299e-05	0	1.5978e-06	NA
CGTTGC	0.000109792	0.000168586	0.000213627	1.5978e-06	bta-miR-891a
CGTTGT	0.000174854	0.000148881	4.36965e-05	1.5978e-06	NA
CGTTTC	0.000162655	0.00011385	0.000230621	1.5978e-06	NA
CGTTTT	0.000150456	0.000155449	2.42759e-06	1.5978e-06	bta-miR-424-3p
CGTTAA	0.000252116	0.000216753	0.000191779	1.5978e-06	NA
CGAAAT	0.000402572	0.000477295	0.000555917	1.5978e-06	NA
CGAACA	0.000390372	0.000470726	0.000276745	1.5978e-06	NA
CGAAGC	0.00033751	0.000260542	0.000415117	1.5978e-06	NA
CTACCT	0.000166722	0.000148881	8.98207e-05	1.5978e-06	bta-miR-196a-5p
CTAGAT	0.00028058	0.000302141	0.000393269	1.5978e-06	NA
CTATAG	0.000256182	0.000205806	0.000364138	1.5978e-06	NA
CTATCA	0.000223651	0.000197048	0.000395696	1.5978e-06	NA
CTATCT	0.000158589	0.000210185	0.000269462	1.5978e-06	NA
CTCACG	0.000166722	0.000131365	0	1.5978e-06	NA
CTCATG	0.000195186	0.000247405	6.79724e-05	1.5978e-06	NA
CTCCGT	0.000182987	0.000172965	0.000240331	1.5978e-06	NA
CTCGAC	0.000268381	0.000223321	0.000235476	1.5978e-06	NA
CTCTAG	0.00019112	0.000197048	1.94207e-05	1.5978e-06	NA
CTCAAA	0.000370041	0.000376581	0.000373848	1.5978e-06	NA
CTGACG	0.000227717	0.000166396	0.000385986	1.5978e-06	NA
CTGACT	0.000150456	0.000207995	0.000237903	1.5978e-06	NA
CTGAGA	0.00023585	0.000295572	0.000335007	1.5978e-06	NA
CTGCCA	9.35267e-05	0.000133555	0.000109241	1.5978e-06	NA
CTGCGT	8.94604e-05	0.000142313	0.000262179	1.5978e-06	NA
CTGCAA	0.000296846	0.000310898	0.000155365	1.5978e-06	NA
CTGGAC	0.000243983	0.000146691	6.55448e-05	1.5978e-06	bta-miR-198
CTGGCC	0.000231784	0.00011385	0.000121379	1.5978e-06	NA
CTGTAT	0.000215518	0.000126987	3.64138e-05	1.5978e-06	NA
CTGTCC	0.000207385	0.000232079	8.49655e-05	1.5978e-06	NA
CTGTCG	0.000113859	0.000157639	4.85517e-06	1.5978e-06	bta-miR-196b-3p
CTGAAG	0.000296846	0.000324035	2.42759e-06	1.5978e-06	NA
CTGAAT	0.000272447	0.000232079	5.8262e-05	1.5978e-06	bta-miR-506-5p
CTTACA	0.000264315	0.000313088	0.000101959	1.5978e-06	NA
CTTAGA	0.000239916	0.000278057	7.04e-05	1.5978e-06	NA
CTTATA	0.000223651	0.000256163	0.000233048	1.5978e-06	NA
CTTGAC	0.000276514	0.000278057	7.28276e-06	1.5978e-06	NA
CTTGAG	0.000203319	0.000203616	0.000531641	1.5978e-06	NA
CTTGCG	0.00019112	0.000172965	0.000126234	1.5978e-06	NA
CTTGCT	0.000117925	7.00616e-05	0.000179641	1.5978e-06	bta-miR-451b
CTTGTA	0.000231784	0.000188291	0.00051222	1.5978e-06	NA
CTTGTC	0.000178921	0.000212374	0	1.5978e-06	NA
CTTTAC	0.000252116	0.000210185	0.000247614	1.5978e-06	NA
CTTTAT	0.000182987	0.000216753	9.9531e-05	1.5978e-06	bta-miR-142-5p
CTTAAC	0.000349709	0.000258352	0.000395696	1.5978e-06	NA
CTAAGA	0.000341576	0.000284625	0.00065302	1.5978e-06	NA
CTAAAA	0.000443235	0.000527651	0.000546207	1.5978e-06	NA
CAAAGA	0.000492032	0.000376581	0.00123079	1.5978e-06	NA
CAAATA	0.0004717	0.000387528	0.000381131	1.5978e-06	NA
CAACCA	0.000317178	0.000394096	7.28276e-06	1.5978e-06	NA
CAACTA	0.000284647	0.000177343	5.8262e-05	1.5978e-06	NA
CAAGCA	0.000386306	0.000243026	0.000524358	1.5978e-06	bta-miR-1273e
CAAGCT	0.000182987	0.000253973	0.000378703	1.5978e-06	bta-miR-4453
CAAGTG	0.000313111	0.000253973	0.000177214	1.5978e-06	bta-miR-3614-5p
CAAGAA	0.000422903	0.00042037	0.000359283	1.5978e-06	bta-miR-578
CAATCA	0.000329377	0.000363444	0.000393269	1.5978e-06	NA
CAAAAA	0.000711616	0.000637123	0.00104629	1.5978e-06	bta-miR-129-5p
CAAAAT	0.000487966	0.000562682	0.000587476	1.5978e-06	NA
GACATA	0.000410704	0.000310898	0.000109241	1.5978e-06	NA
GACATG	0.000309045	0.000313088	3.15586e-05	1.5978e-06	NA
GACCAG	0.000296846	0.000286815	0.000349572	1.5978e-06	bta-miR-3663-5p
GACCGA	0.000304978	0.000172965	0.000230621	1.5978e-06	NA
GACCGC	0.000227717	0.000236458	7.28276e-06	1.5978e-06	NA
GACCGG	0.000195186	0.000291193	0.000145655	1.5978e-06	NA
GACCTA	0.00033751	0.000306519	0.000104386	1.5978e-06	NA
GACGAC	0.000345642	0.000348119	0.000368993	1.5978e-06	NA
GACTAC	4.06638e-05	1.75154e-05	0.000133517	1.5978e-06	NA
GACTGT	0.000178921	0.000221132	0.000172359	1.5978e-06	NA
GACTTA	0.000256182	0.000278057	0.00020149	1.5978e-06	NA
GACAAT	0.000349709	0.000251784	0.00064331	1.5978e-06	NA
GAGCGT	0.000243983	0.000310898	0.000286455	1.5978e-06	bta-miR-574-3p
GAGCTG	0.00019112	0.000240837	0.000206345	1.5978e-06	NA
GAGCTT	0.000154522	0.000100714	0.000247614	1.5978e-06	bta-miR-99a-3p
GAGGTG	0.000199253	0.000203616	0.000313158	1.5978e-06	bta-miR-1306-5p
GAGTCA	0.000227717	0.000251784	0.000383558	1.5978e-06	NA
GAGTTT	0.000215518	0.000207995	0.000145655	1.5978e-06	NA
GAGAAT	0.000292779	0.000411612	0.000189352	1.5978e-06	NA
GATACC	0.00032531	0.000258352	0.000284027	1.5978e-06	NA
GATAGC	0.000300912	0.000245216	0.000415117	1.5978e-06	NA
GATATT	0.00023585	0.000194859	6.79724e-05	1.5978e-06	NA
GATGGT	0.000187053	0.000221132	8.98207e-05	1.5978e-06	bta-miR-181c-3p
GATGTC	0.000248049	0.000181722	0.000133517	1.5978e-06	bta-miR-3913-3p
GATGAA	0.000370041	0.000352497	0.000619034	1.5978e-06	NA
GATTAA	0.000378173	0.000350308	0.000388414	1.5978e-06	NA
GCATAT	0.00033751	0.000245216	4.85517e-06	1.5978e-06	NA
GCATGT	0.000199253	0.000240837	0.000126234	1.5978e-06	NA
GCATTC	0.000219584	0.000170775	2.42759e-06	1.5978e-06	NA
GCATTG	0.000292779	0.000181722	0.000276745	1.5978e-06	NA
GCCAGA	0.000341576	0.00030433	0.000835089	1.5978e-06	NA
GCCCCG	0.000117925	0.00022989	8.49655e-05	1.5978e-06	bta-miR-4508
GCCCTA	0.000243983	0.000205806	0.000233048	1.5978e-06	bta-miR-1296
GCCCTG	0.000231784	0.000129176	0.00051222	1.5978e-06	bta-miR-3918
GCCCAA	0.000309045	0.000295572	0.000352	1.5978e-06	NA
GCCGAA	0.000304978	0.00037877	0.000225765	1.5978e-06	NA
GCCTCA	0.000178921	0.000363444	0.000264607	1.5978e-06	NA
GCCTGA	0.000231784	0.000214564	0.000179641	1.5978e-06	NA
GCCAAA	0.000475766	0.000348119	0.000415117	1.5978e-06	NA
GCCAAT	0.000321244	0.000464158	0.000274317	1.5978e-06	NA
GCGACA	0.000284647	0.000359066	0.000179641	1.5978e-06	NA
GCGATT	0.00019112	0.000207995	0.0001408	1.5978e-06	NA
GCGCAA	0.000264315	0.000306519	0.000284027	1.5978e-06	NA
GCGGCT	0.00014639	0.000102903	0.000242759	1.5978e-06	NA
GCGGGT	0.000134191	0.000140123	4.85517e-06	1.5978e-06	NA
GCGAAG	0.000296846	0.000251784	0.000318014	1.5978e-06	NA
GCTACT	0.000162655	0.000157639	0.000269462	1.5978e-06	NA
GCTATA	0.000203319	0.000260542	0.000250041	1.5978e-06	NA
GCTCGT	0.000142323	0.000197048	0	1.5978e-06	NA
GCTCTT	9.75931e-05	9.41453e-05	5.58345e-05	1.5978e-06	NA
GCTCAA	0.000260248	0.000172965	0.000225765	1.5978e-06	NA
GCTGTT	0.000207385	0.000214564	0.000169931	1.5978e-06	NA
GCTGAA	0.000349709	0.00034155	0.000349572	1.5978e-06	NA
GCTTAG	0.000158589	0.000361255	9.9531e-05	1.5978e-06	NA
GCTTAT	0.000187053	0.00019048	0.000138372	1.5978e-06	NA
GCTTTG	0.000178921	0.000140123	0.000145655	1.5978e-06	bta-miR-330-3p
GCTAAG	0.000231784	0.000247405	0.000114097	1.5978e-06	NA
GCAAAC	0.000414771	0.000464158	0.000954041	1.5978e-06	NA
GCAATC	0.000256182	0.000275868	0.000565627	1.5978e-06	NA
GCAATT	0.000288713	0.000328414	0.000434538	1.5978e-06	bta-miR-302f
GGACGT	0.000154522	0.000133555	8.49655e-05	1.5978e-06	NA
GGAGAT	0.000256182	0.000273678	0.000526786	1.5978e-06	NA
GGATAG	0.000243983	0.000280246	8.73931e-05	1.5978e-06	NA
GGATGT	0.000219584	0.000177343	4.85517e-06	1.5978e-06	NA
GGCTAG	0.000162655	0.000240837	0.000504938	1.5978e-06	NA
GGCAAA	0.000410704	0.00045759	0.000206345	1.5978e-06	NA
GGGATG	0.000211452	0.00019048	0.000288883	1.5978e-06	NA
GGGGAC	0.000166722	0.000181722	0.000145655	1.5978e-06	NA
GGGTCG	9.75931e-05	0.000126987	0	1.5978e-06	bta-miR-551a
GGGTGG	0.000138257	0.000201427	0.000106814	1.5978e-06	NA
GGGTAA	0.000199253	0.000212374	0.000327724	1.5978e-06	NA
GGGAAG	0.000166722	0.000238647	0.000264607	1.5978e-06	NA
GGGAAT	0.000211452	0.000240837	4.85517e-06	1.5978e-06	bta-miR-3938
GGTACA	0.000227717	0.000207995	2.42759e-06	1.5978e-06	NA
GGTAGA	0.000207385	0.000291193	0.000412689	1.5978e-06	NA
GGTATC	0.000227717	0.000216753	9.22482e-05	1.5978e-06	NA
GGTCAT	0.000138257	0.000199238	0.000240331	1.5978e-06	NA
GGTCCA	0.000182987	0.000162017	0.000267034	1.5978e-06	bta-miR-4535
GGTCAA	0.000292779	0.000181722	0.000213627	1.5978e-06	NA
GGTGCA	0.000211452	0.000221132	0.000179641	1.5978e-06	bta-miR-500a-3p
GGTTCA	0.000178921	0.000120418	0.000160221	1.5978e-06	NA
GGTTGA	0.000223651	0.000225511	0.000320441	1.5978e-06	NA
GGTTAA	0.000333443	0.000286815	0.00034229	1.5978e-06	NA
GGAAGA	0.000256182	0.000337171	0.000570483	1.5978e-06	NA
GTACAC	0.000260248	0.000345929	0.000359283	1.5978e-06	bta-miR-3177-5p
GTACCT	0.000162655	9.85241e-05	0.000128662	1.5978e-06	NA
GTACTA	0.000239916	0.000275868	0.000242759	1.5978e-06	NA
GTACTT	0.00019112	0.00026711	0.000199062	1.5978e-06	NA
GTAGAG	0.00023585	0.000192669	0.000451531	1.5978e-06	NA
GTAGGC	0.000174854	0.000203616	0.000179641	1.5978e-06	bta-miR-24-1-5p
GTAGTT	0.000243983	0.000207995	0.000247614	1.5978e-06	bta-miR-606
GTATAT	0.000252116	0.000348119	3.88414e-05	1.5978e-06	NA
GTATCT	0.000187053	0.000225511	0.000191779	1.5978e-06	NA
GTATGT	0.000231784	0.000271489	0.00027189	1.5978e-06	NA
GTATTG	0.000243983	0.000168586	0.000240331	1.5978e-06	NA
GTATAA	0.000349709	0.000293383	0.000250041	1.5978e-06	NA
GTCACT	0.000150456	0.000105092	0.000152938	1.5978e-06	NA
GTCAGT	0.000170788	0.000183912	0.000206345	1.5978e-06	bta-miR-888-3p
GTCATT	0.000207385	0.000118229	0.000315586	1.5978e-06	NA
GTCCCG	0.000158589	0.000137934	0.000259752	1.5978e-06	NA
GTCCCT	0.000121991	0.000157639	0.000262179	1.5978e-06	NA
GTCCTG	0.00014639	0.000129176	0.000165076	1.5978e-06	bta-miR-4436a
GTCGTC	0.000154522	0.000188291	0.000257324	1.5978e-06	NA
GTCGAA	0.000333443	0.000286815	0	1.5978e-06	NA
GTGCAT	0.00023585	0.000155449	0.000189352	1.5978e-06	bta-miR-501-3p
GTGCCC	0.000203319	0.000164207	4.85517e-05	1.5978e-06	NA
GTGCCG	0.000130124	0.000105092	0.000169931	1.5978e-06	NA
GTGCCT	0.000162655	0.000201427	0.000252469	1.5978e-06	bta-miR-3622a-5p
GTGCGA	0.00023585	0.000214564	0.000148083	1.5978e-06	NA
GTGCGG	0.000121991	0.000122608	0.000194207	1.5978e-06	NA
GTGCTA	0.00019112	0.000194859	0.000240331	1.5978e-06	bta-miR-5682
GTGCTG	0.000187053	0.000197048	1.45655e-05	1.5978e-06	bta-miR-3065-3p
GTGCAA	0.000304978	0.000437885	9.9531e-05	1.5978e-06	NA
GTGGGC	0.000178921	0.00019048	0.000252469	1.5978e-06	NA
GTGGTC	0.000158589	0.000135744	0.000269462	1.5978e-06	NA
GTGGAA	0.000292779	0.000324035	7.52551e-05	1.5978e-06	bta-miR-3692-3p
GTGTTG	0.000223651	0.000260542	8.49655e-05	1.5978e-06	NA
GTGAAA	0.000406638	0.000330603	0.000320441	1.5978e-06	bta-miR-5096
GTGAAG	0.000333443	0.000251784	0.000269462	1.5978e-06	bta-miR-412
GTTACG	0.000199253	0.000146691	0.000237903	1.5978e-06	NA
GTTCGA	0.000170788	0.000148881	0.000332579	1.5978e-06	NA
GTTCGG	0.000126058	0.00011385	0.000456386	1.5978e-06	NA
GTTCGT	0.000105726	6.56827e-05	2.42759e-06	1.5978e-06	NA
GTTCTC	8.94604e-05	0.000118229	8.73931e-05	1.5978e-06	bta-miR-146a-5p
GTTGAG	0.000203319	0.000269299	0.000279172	1.5978e-06	NA
GTTGCT	0.000158589	0.000100714	0.000123807	1.5978e-06	NA
GTTGGA	0.000195186	0.000155449	0.000228193	1.5978e-06	NA
GTTGGT	0.000113859	0.000135744	7.28276e-06	1.5978e-06	NA
GTTGTA	0.00023585	0.000111661	9.71034e-06	1.5978e-06	NA
GTTTGT	0.000130124	0.000118229	0.000182069	1.5978e-06	NA
GTAAAC	0.000422903	0.000370013	0.000298593	1.5978e-06	NA
GTAACG	0.000248049	0.00015326	4.85517e-06	1.5978e-06	NA
GTAAGA	0.000361908	0.000352497	0.000152938	1.5978e-06	NA
GTAAGT	0.000231784	0.000225511	0.000453958	1.5978e-06	NA
GAAAGA	0.000483899	0.000538598	0.000937048	1.5978e-06	NA
GAACCA	0.000317178	0.000308709	9.46758e-05	1.5978e-06	bta-miR-218-1-3p
GAACGT	0.000211452	0.000203616	0.000298593	1.5978e-06	NA
GAACTG	0.000260248	0.000289004	0.000461241	1.5978e-06	bta-miR-584-3p
GAACTT	0.000284647	0.000183912	9.71034e-06	1.5978e-06	bta-miR-148a-5p
GAACAA	0.00042697	0.000470726	0.000218483	1.5978e-06	bta-miR-375
GAAGCA	0.000386306	0.000282436	7.28276e-06	1.5978e-06	bta-miR-3977
GAAGAA	0.000508297	0.000518894	0.000473379	1.5978e-06	bta-miR-4659a-3p
GAATAC	0.00042697	0.000359066	0.000434538	1.5978e-06	bta-miR-630
TACACC	0.000223651	0.000260542	0.00020149	1.5978e-06	NA
TACACG	0.000174854	0.000197048	0.000189352	1.5978e-06	NA
TACAGT	0.000239916	0.000310898	0.000186924	1.5978e-06	bta-miR-1183
TACATG	0.000227717	0.000299951	2.42759e-06	1.5978e-06	NA
TACCCG	0.000211452	0.000199238	0	1.5978e-06	NA
TACGAG	0.000252116	0.000376581	1.94207e-05	1.5978e-06	NA
TACGCC	0.000187053	0.00019048	3.64138e-05	1.5978e-06	NA
TACGTA	0.000243983	0.000330603	5.58345e-05	1.5978e-06	NA
TACGTG	0.000243983	0.000334982	0.000293738	1.5978e-06	NA
TACGTT	0.000211452	0.000221132	9.9531e-05	1.5978e-06	NA
TACGAA	0.0004717	0.000549546	0.000767117	1.5978e-06	NA
TACTCC	0.000243983	0.000120418	0.000305876	1.5978e-06	NA
TACTGG	0.000207385	0.000148881	0.00013109	1.5978e-06	bta-miR-770-5p
TACTGT	0.000154522	0.000194859	0.000230621	1.5978e-06	bta-miR-101-3p
TACTTA	0.000276514	0.000321845	0.000179641	1.5978e-06	NA
TACTTG	0.000215518	0.000260542	3.64138e-05	1.5978e-06	bta-miR-5697
TACTTT	0.000170788	0.00034374	0.000213627	1.5978e-06	bta-miR-17-5p-like
TAGACG	0.000248049	0.000269299	0.000524358	1.5978e-06	NA
TAGAGA	0.000304978	0.000313088	0.000672441	1.5978e-06	bta-miR-4684-5p
TAGAGC	0.000243983	0.000157639	0.000388414	1.5978e-06	NA
TAGATC	0.000256182	0.000218942	0.000257324	1.5978e-06	NA
TAGATT	0.00023585	0.000243026	0.000145655	1.5978e-06	NA
TAGCCA	0.000288713	0.000243026	0.000126234	1.5978e-06	NA
TAGGAG	0.000239916	7.66299e-05	0.000121379	1.5978e-06	NA
TAGGGC	0.000182987	0.000140123	0.000213627	1.5978e-06	bta-miR-18b-3p
TAGGAA	0.000341576	0.000306519	0.000269462	1.5978e-06	bta-miR-384
TAGTAT	0.000211452	0.000223321	0.000356855	1.5978e-06	NA
TAGTTG	0.000174854	0.000177343	1.69931e-05	1.5978e-06	NA
TATACA	0.000296846	0.000216753	0.000526786	1.5978e-06	bta-miR-568
TATACC	0.000252116	0.000273678	0.000138372	1.5978e-06	NA
TATATG	0.00023585	0.000205806	0.000252469	1.5978e-06	NA
TATCGA	0.000207385	0.000100714	0.00020149	1.5978e-06	NA
TATGAG	0.000284647	0.000308709	9.22482e-05	1.5978e-06	NA
TATGGA	0.000256182	0.000289004	0.000230621	1.5978e-06	NA
TATGGT	0.000239916	0.0002277	4.85517e-06	1.5978e-06	NA
TATTCG	0.000170788	0.000148881	0	1.5978e-06	NA
TATTGG	0.000130124	0.00019048	0.000716138	1.5978e-06	bta-miR-323b-3p
TATTGT	0.000166722	0.000131365	0.000143228	1.5978e-06	bta-miR-338-5p
TATTTT	0.000166722	0.000223321	0.00013109	1.5978e-06	NA
TATAAG	0.000292779	0.000332793	0.000429683	1.5978e-06	NA
TCACAT	0.000239916	0.000253973	0.000111669	1.5978e-06	bta-miR-4501
TCACCA	0.000162655	0.000212374	0.000111669	1.5978e-06	NA
TCACTG	0.000195186	0.00015107	3.39862e-05	1.5978e-06	bta-miR-5190
TCAGCC	0.000207385	0.000175154	0.000349572	1.5978e-06	NA
TCAGGA	0.000349709	0.00019048	0.000434538	1.5978e-06	bta-miR-378a-5p
TCAGTT	0.000162655	0.000299951	4.85517e-06	1.5978e-06	NA
TCAGAA	0.000341576	0.000437885	0.000381131	1.5978e-06	bta-miR-4762-3p
TCATCC	0.000178921	0.000197048	0.000327724	1.5978e-06	bta-miR-1255a
TCCACG	0.000211452	0.000201427	0.000233048	1.5978e-06	NA
TCCCAG	0.000182987	0.000135744	0.000114097	1.5978e-06	bta-miR-204-3p
TCCCGT	0.000162655	0.000140123	4.12689e-05	1.5978e-06	bta-miR-4681
TCCGAG	0.000243983	0.000232079	0.000298593	1.5978e-06	bta-miR-3917
TCCGGA	0.000215518	0.000203616	6.31172e-05	1.5978e-06	NA
TCCTAG	0.000260248	0.000212374	0.000194207	1.5978e-06	NA
TCCTGG	0.000142323	0.000181722	0.000269462	1.5978e-06	bta-miR-665
TCCTTT	0.000150456	0.000253973	0.000106814	1.5978e-06	NA
TCCAAG	0.000252116	0.000221132	0.000203917	1.5978e-06	bta-miR-432-5p
TCGATA	0.000243983	0.000232079	8.49655e-05	1.5978e-06	NA
TCGCAG	0.000199253	0.000337171	0.000126234	1.5978e-06	NA
TCGCCG	0.000187053	0.000105092	2.42759e-06	1.5978e-06	bta-miR-4285
TCGCCT	0.000113859	0.000111661	2.42759e-06	1.5978e-06	NA
TCGCGT	0.000134191	8.10087e-05	0.000330152	1.5978e-06	NA
TCGGAG	0.000227717	0.00015326	3.64138e-05	1.5978e-06	NA
TCGGTA	0.000203319	0.00015326	6.79724e-05	1.5978e-06	NA
TCGGTG	0.000223651	0.00011385	0.000191779	1.5978e-06	NA
TCGTGC	0.000154522	0.000166396	0	1.5978e-06	NA
TCGTTT	0.000150456	7.66299e-05	0	1.5978e-06	NA
TCTATA	0.000215518	0.00037877	0.000276745	1.5978e-06	NA
TCTATG	0.000195186	0.000126987	0.00015051	1.5978e-06	NA
TCTCAC	0.000227717	0.000126987	8.25379e-05	1.5978e-06	NA
TCTCCA	0.000215518	0.000159828	0.000463669	1.5978e-06	bta-miR-620
TCTCCT	0.000105726	0.000170775	2.42759e-06	1.5978e-06	NA
TCTCGC	0.000178921	0.000122608	0.000194207	1.5978e-06	NA
TCTCTA	0.000178921	0.000177343	7.04e-05	1.5978e-06	NA
TCTCTT	9.75931e-05	4.15991e-05	7.28276e-06	1.5978e-06	NA
TCTGAC	0.000223651	0.000199238	0.00029131	1.5978e-06	NA
TCTGAT	0.000187053	0.000214564	9.22482e-05	1.5978e-06	bta-miR-2115-3p
TCTGGT	0.000154522	7.00616e-05	0.000262179	1.5978e-06	NA
TCTGTT	0.000121991	0.000142313	0	1.5978e-06	NA
TCTGAA	0.000276514	0.000293383	0.000114097	1.5978e-06	bta-miR-3942-3p
TCTTAT	0.000178921	0.000194859	9.71034e-06	1.5978e-06	NA
TCTAAG	0.000268381	0.000133555	0.000245186	1.5978e-06	NA
TCAAAG	0.000378173	0.000352497	0.000303448	1.5978e-06	NA
TCAACA	0.000317178	0.000326224	0.000128662	1.5978e-06	bta-miR-653
TCAACC	0.000288713	0.000256163	0.000196634	1.5978e-06	bta-miR-380-5p
TCAAAA	0.000455435	0.000433506	0.000606896	1.5978e-06	NA
TGACAC	0.000353775	0.000289004	0.000293738	1.5978e-06	bta-miR-597
TGACAG	0.000333443	0.000328414	2.42759e-06	1.5978e-06	NA
TGACTA	0.000276514	0.000440074	0	1.5978e-06	NA
TGACAA	0.000410704	0.000308709	0.000602041	1.5978e-06	NA
TGAGAC	0.000357841	0.000354687	0.000298593	1.5978e-06	NA
TGAGAG	0.00038224	0.00022989	0.000169931	1.5978e-06	NA
TGAGCC	0.00023585	0.000192669	4.85517e-06	1.5978e-06	bta-miR-24-3p
TGAGGA	0.000223651	0.000262731	0.000203917	1.5978e-06	NA
TGAGGC	0.000239916	0.000148881	0.000274317	1.5978e-06	NA
TGAGTT	0.000211452	0.000299951	0.000114097	1.5978e-06	NA
TGAGAA	0.000447302	0.00034374	0.00036171	1.5978e-06	NA
TGATCG	0.000284647	0.000194859	0	1.5978e-06	NA
TGATCT	0.000195186	0.00026492	8.49655e-05	1.5978e-06	bta-miR-5694
TGATTT	0.000268381	0.000131365	0.000310731	1.5978e-06	bta-miR-551b-5p
TGCAGG	0.000215518	0.000126987	4.85517e-06	1.5978e-06	NA
TGCCCC	0.000174854	0.000253973	0.000213627	1.5978e-06	bta-miR-486-3p
TGCCCG	0.000195186	8.53876e-05	0.000233048	1.5978e-06	NA
TGCGAT	0.000248049	0.000295572	0.000240331	1.5978e-06	NA
TGCGCG	0.000207385	0.00011385	0.000339862	1.5978e-06	NA
TGCGGC	0.000243983	0.000188291	0.000206345	1.5978e-06	NA
TGCGTG	0.000227717	0.000280246	0.000128662	1.5978e-06	NA
TGCTAC	0.000276514	0.000350308	0.000123807	1.5978e-06	NA
TGCTAG	0.000195186	0.000258352	0.000208772	1.5978e-06	NA
TGCTAT	0.000288713	0.000221132	7.76827e-05	1.5978e-06	NA
TGCTTA	0.00023585	0.000210185	0.000194207	1.5978e-06	NA
TGCTTC	0.000162655	0.000118229	0.000237903	1.5978e-06	NA
TGGACA	0.000239916	0.000284625	0.00020149	1.5978e-06	NA
TGGACG	0.000219584	0.000170775	0.000182069	1.5978e-06	NA
TGGAGC	0.000264315	0.000155449	8.73931e-05	1.5978e-06	NA
TGGCAC	0.000211452	0.000218942	0.000233048	1.5978e-06	bta-miR-1227
TGGCAG	0.000239916	0.000216753	0.00015051	1.5978e-06	bta-miR-4769-3p
TGGCCA	0.000223651	0.000199238	8.49655e-05	1.5978e-06	bta-miR-548s
TGGCGC	0.000195186	0.000181722	0.000558345	1.5978e-06	NA
TGGCGT	0.000150456	0.000188291	0.0004928	1.5978e-06	bta-miR-122-3p
TGGGAC	0.000296846	0.000225511	0.000250041	1.5978e-06	bta-miR-4433-5p
TGGGGG	7.72612e-05	0.000120418	0.000252469	1.5978e-06	bta-miR-361-3p
TGGGTG	0.00014639	0.000251784	0.000245186	1.5978e-06	NA
TGGTAT	0.000219584	0.000232079	0.000177214	1.5978e-06	NA
TGGTCA	0.000162655	0.000142313	0.0002112	1.5978e-06	NA
TGGTCC	0.000162655	0.00015326	2.67034e-05	1.5978e-06	bta-miR-3619-3p
TGGTGA	0.000207385	0.000286815	9.22482e-05	1.5978e-06	bta-miR-197-3p
TGGTTC	0.00014639	0.000133555	1.69931e-05	1.5978e-06	NA
TGGAAC	0.000386306	0.000363444	0.00027189	1.5978e-06	NA
TGTACG	0.000150456	0.000162017	0.000233048	1.5978e-06	NA
TGTAGC	0.000182987	0.00015326	8.01103e-05	1.5978e-06	bta-miR-187-5p
TGTATG	0.000231784	0.000359066	0.000322869	1.5978e-06	NA
TGTATT	0.000227717	9.85241e-05	4.36965e-05	1.5978e-06	NA
TGTCAG	0.000227717	0.000205806	0.00029131	1.5978e-06	bta-miR-3660
TGTCAT	0.000223651	0.000201427	0.000135945	1.5978e-06	bta-miR-425-5p
TGTCGA	0.00023585	0.000166396	4.85517e-05	1.5978e-06	NA
TGTCGT	0.000134191	8.53876e-05	0.000247614	1.5978e-06	NA
TGTCTA	0.000170788	0.000240837	0.000182069	1.5978e-06	NA
TGTGCC	0.000126058	0.000140123	0.000364138	1.5978e-06	NA
TGTGGT	0.000121991	0.000179533	0.000128662	1.5978e-06	bta-miR-140-3p
TGTGTG	0.000126058	0.000210185	3.64138e-05	1.5978e-06	NA
TGTTAT	0.000154522	0.000247405	0.000245186	1.5978e-06	NA
TGTTCC	0.000121991	0.00011604	2.42759e-06	1.5978e-06	NA
TGTTTT	0.000121991	0.000232079	0.000310731	1.5978e-06	NA
TTACAG	0.000227717	0.000273678	0.000585048	1.5978e-06	bta-miR-3607-3p
TTACTA	0.000219584	0.000146691	0	1.5978e-06	NA
TTACTG	0.000195186	0.000278057	0.0001408	1.5978e-06	bta-miR-545-5p
TTAGAC	0.000248049	0.000354687	0.000288883	1.5978e-06	NA
TTAGCG	0.000187053	0.000135744	0.000189352	1.5978e-06	NA
TTAGGG	0.000134191	0.000162017	0.000240331	1.5978e-06	NA
TTAGTC	0.00023585	0.000186101	0.000177214	1.5978e-06	NA
TTAGAA	0.000374107	0.000243026	0.000288883	1.5978e-06	bta-miR-576-5p
TTATAC	0.000296846	0.000289004	0.000616607	1.5978e-06	NA
TTATCT	0.000113859	0.000146691	8.01103e-05	1.5978e-06	bta-miR-577
TTATGC	0.00019112	0.000256163	0.000199062	1.5978e-06	NA
TTATGT	0.000199253	0.000170775	0.000233048	1.5978e-06	NA
TTATTC	0.000182987	0.000201427	0.000225765	1.5978e-06	NA
TTCACA	0.000207385	0.000223321	0.000521931	1.5978e-06	bta-miR-3611
TTCAGG	0.00019112	0.000166396	0.000429683	1.5978e-06	bta-miR-3140-5p
TTCAGT	0.000187053	0.000133555	4.85517e-06	1.5978e-06	bta-miR-4724-5p
TTCCCT	0.000178921	0.000203616	2.42759e-06	1.5978e-06	bta-miR-5584-5p
TTCGGA	0.000178921	0.000179533	0.000444248	1.5978e-06	NA
TTCGTA	0.000223651	0.000144502	0.000135945	1.5978e-06	NA
TTCGAA	0.000195186	0.00026711	0.000429683	1.5978e-06	NA
TTCTAT	0.000170788	0.000157639	0.000257324	1.5978e-06	NA
TTCTGA	0.00019112	9.19558e-05	0.00058262	1.5978e-06	NA
TTCTTT	0.000113859	0.000142313	4.61241e-05	1.5978e-06	bta-miR-186-5p
TTCAAT	0.000182987	0.000251784	0.000177214	1.5978e-06	NA
TTGACG	0.000195186	0.000166396	0.000252469	1.5978e-06	NA
TTGAGT	0.000109792	0.000172965	0.000133517	1.5978e-06	bta-miR-888-5p
TTGATC	0.000243983	0.000168586	7.04e-05	1.5978e-06	NA
TTGATG	0.000219584	0.000170775	9.9531e-05	1.5978e-06	NA
TTGCAT	0.000239916	0.00015326	4.85517e-06	1.5978e-06	NA
TTGCCC	0.000174854	0.000122608	0.000169931	1.5978e-06	NA
TTGCCT	0.000207385	0.00015326	2.42759e-06	1.5978e-06	NA
TTGCGT	0.000142323	0.000172965	2.42759e-06	1.5978e-06	NA
TTGCAA	0.000284647	0.000370013	0.000111669	1.5978e-06	NA
TTGGGG	7.31948e-05	0.00015107	6.31172e-05	1.5978e-06	NA
TTGGTA	0.000227717	0.000232079	0.000135945	1.5978e-06	NA
TTGTCA	0.000203319	0.000240837	0.000267034	1.5978e-06	NA
TTGTGC	0.000207385	0.000179533	1.94207e-05	1.5978e-06	NA
TTGTTG	0.000109792	0.000201427	0.000196634	1.5978e-06	bta-miR-3065-5p
TTGAAT	0.000292779	0.000306519	0.000599614	1.5978e-06	bta-miR-4272
TTTACC	0.000174854	0.000245216	6.79724e-05	1.5978e-06	NA
TTTAGG	0.000195186	0.000105092	0.000179641	1.5978e-06	bta-miR-5009-3p
TTTATG	0.000142323	0.00015326	4.61241e-05	1.5978e-06	NA
TTTCCC	0.000126058	0.000120418	0.000199062	1.5978e-06	bta-miR-3153
TTTCGA	0.000178921	0.000212374	4.85517e-06	1.5978e-06	NA
TTTCTG	0.000130124	6.13039e-05	0.000101959	1.5978e-06	NA
TTTCAA	0.000243983	0.000203616	9.22482e-05	1.5978e-06	NA
TTTGAT	0.000256182	0.000183912	0.0002112	1.5978e-06	NA
TTTGCA	0.000130124	0.000249594	0.00022091	1.5978e-06	bta-miR-518a-5p
TTTGTG	0.000121991	0.000159828	0.000148083	1.5978e-06	bta-miR-4719
TTTTGT	0.000121991	0.000146691	0	1.5978e-06	NA
TTTTTC	0.000134191	9.19558e-05	8.98207e-05	1.5978e-06	NA
TTTTTG	0.00019112	0.000159828	5.58345e-05	1.5978e-06	bta-miR-3613-3p
TTTTAA	0.000264315	0.000315277	8.98207e-05	1.5978e-06	NA
TTTAAT	0.000211452	0.000310898	0.000138372	1.5978e-06	NA
TTAAAG	0.000422903	0.000295572	0.000366565	1.5978e-06	bta-miR-302b-5p
TTAAGT	0.000231784	0.000216753	0.00036171	1.5978e-06	NA
TTAATG	0.000288713	0.000273678	0.000429683	1.5978e-06	NA
TTAAAA	0.000406638	0.000521083	0.000267034	1.5978e-06	NA
TAAAGA	0.000374107	0.000521083	0.000177214	1.5978e-06	NA
TAAAGC	0.000378173	0.000319656	0.000242759	1.5978e-06	NA
TAAATC	0.000390372	0.000451021	0.000206345	1.5978e-06	NA
TAAATG	0.000390372	0.000389718	0.000247614	1.5978e-06	bta-miR-4729
TAACAG	0.00033751	0.000221132	0.000293738	1.5978e-06	NA
TAACCC	0.000321244	0.000223321	2.42759e-06	1.5978e-06	NA
TAACCG	0.000268381	0.000186101	0.000167503	1.5978e-06	NA
TAACGT	0.000219584	0.000306519	0.000262179	1.5978e-06	NA
TAACAA	0.000528629	0.000475105	0.00043211	1.5978e-06	NA
TAAGAC	0.00038224	0.000389718	0.00103415	1.5978e-06	bta-miR-200c-5p
TAAGCT	0.000296846	0.000168586	0.000463669	1.5978e-06	bta-miR-21-5p
TAAGTG	0.000292779	0.000289004	0.000157793	1.5978e-06	NA
TAAGTT	0.000276514	0.000253973	0.000259752	1.5978e-06	NA
TAATTT	0.000231784	0.000179533	4.85517e-06	1.5978e-06	NA
TAAAAT	0.000414771	0.000610849	0.000551062	1.5978e-06	NA
AAACGG	0.000374107	0.000260542	0.000558345	1.5978e-06	NA
AAACTT	0.000264315	0.000269299	0.000478234	1.5978e-06	NA
AAAGCG	0.000349709	0.000332793	0.000155365	1.5978e-06	bta-miR-4315
AAAGCT	0.000296846	0.000330603	0.000349572	1.5978e-06	NA
AAAGGA	0.000455435	0.000291193	0.000842372	1.5978e-06	NA
AAAGGC	0.000370041	0.00045759	0.000490372	1.5978e-06	NA
AAAGTT	0.000390372	0.000271489	0.00027189	1.5978e-06	NA
AAATAC	0.000455435	0.000391907	0.000216055	1.5978e-06	NA
AAATCC	0.000296846	0.000387528	0.0004224	1.5978e-06	bta-miR-876-5p
AAATGT	0.000402572	0.000243026	0.000157793	1.5978e-06	NA
AAATTC	0.000361908	0.000370013	0.000781682	1.5978e-06	NA
AAATAA	0.000699417	0.000523272	0.000655448	1.5978e-06	NA
AACACG	0.00038224	0.000437885	0.000126234	1.5978e-06	bta-miR-3676-3p
AACATA	0.000496098	0.000319656	0.000745269	1.5978e-06	NA
AACATT	0.000313111	0.000398475	0.00029131	1.5978e-06	bta-miR-33a-3p
AACCAG	0.000296846	0.000337171	0.000169931	1.5978e-06	bta-miR-29b-1-5p
AACCGA	0.00032531	0.000442264	0.000262179	1.5978e-06	NA
AACCGT	0.000231784	0.000218942	0.000252469	1.5978e-06	NA
AACCTT	0.000292779	0.000468537	0.000352	1.5978e-06	NA
AACGAG	0.000390372	0.000256163	0.000347145	1.5978e-06	NA
AACGCC	0.000296846	0.000232079	0.000279172	1.5978e-06	NA
AACGCT	0.000252116	0.000199238	0.000344717	1.5978e-06	NA
AACGTG	0.000276514	0.000232079	0.000645738	1.5978e-06	NA
AACGAA	0.000508297	0.00064807	0.000521931	1.5978e-06	NA
AACTTA	0.000357841	0.000278057	0.000818096	1.5978e-06	NA
AACTTC	0.000304978	0.000258352	0.000301021	1.5978e-06	bta-miR-4670-3p
AACAAG	0.000528629	0.000400665	0.000313158	1.5978e-06	NA
AAGACT	0.000284647	0.000297762	0.000298593	1.5978e-06	NA
AAGAGC	0.000394439	0.000391907	5.09793e-05	1.5978e-06	NA
AAGCAC	0.000361908	0.000446643	0.000160221	1.5978e-06	bta-miR-636
AAGGAC	0.000357841	0.000365634	0.000225765	1.5978e-06	NA
AAGGAG	0.000349709	0.000367823	0.000296165	1.5978e-06	NA
AAGGAT	0.000321244	0.000326224	0.000553489	1.5978e-06	bta-miR-362-5p
AAGGGA	0.000256182	0.00026492	0.000337434	1.5978e-06	bta-miR-204-5p
AAGGGC	0.000268381	0.000253973	0.000169931	1.5978e-06	bta-miR-938
AAGGTG	0.000239916	0.000330603	0.000677296	1.5978e-06	NA
AAGTGT	0.000304978	0.000245216	0.000371421	1.5978e-06	NA
AAGTTT	0.000256182	0.000157639	7.52551e-05	1.5978e-06	NA
AATACC	0.000329377	0.000302141	0.000191779	1.5978e-06	bta-miR-5681b
AATATC	0.000361908	0.000234268	0.000252469	1.5978e-06	bta-miR-3145-3p
AATCTG	0.000268381	0.000275868	0.000475807	1.5978e-06	bta-miR-10b-3p
AATGAT	0.000361908	0.000258352	0.000235476	1.5978e-06	bta-miR-382-3p
AATGGT	0.000264315	0.000177343	4.85517e-06	1.5978e-06	NA
AATGTT	0.00023585	0.000273678	0.000398124	1.5978e-06	bta-miR-543
AATTTA	0.000239916	0.000306519	0.000524358	1.5978e-06	NA
AATAAC	0.000528629	0.00041818	0.000825379	1.5978e-06	NA
AAAACC	0.00051643	0.000549546	0.000325296	1.5978e-06	NA
AAAACG	0.000443235	0.000319656	0.000325296	1.5978e-06	NA
AAAACT	0.000418837	0.000461969	2.42759e-06	1.5978e-06	NA
AAAAGG	0.000374107	0.00042037	0.000553489	1.5978e-06	NA
AAAAGT	0.000451368	0.000481673	0.000672441	1.5978e-06	bta-miR-5003-3p
AAAATG	0.000492032	0.000481673	0.000352	1.5978e-06	NA
ACACAC	0.000321244	0.000293383	0.000402979	0	NA
ACACAG	0.000272447	0.000328414	0.000808386	0	NA
ACACCC	0.000264315	0.000221132	0	0	bta-miR-609
ACACCG	0.000243983	0.000179533	0.000216055	0	NA
ACACGC	0.000231784	0.000260542	0.000541351	0	NA
ACACGG	0.000256182	0.00026492	0.000160221	0	NA
ACACGT	0.000239916	0.000168586	2.42759e-06	0	NA
ACACTC	0.000227717	0.00030433	0.0002816	0	bta-miR-574-5p
ACACTG	0.000288713	0.000262731	0.000223338	0	bta-miR-4302
ACACTT	0.000231784	0.000258352	0.000145655	0	bta-miR-595
ACAGAG	0.000361908	0.000256163	0.000237903	0	NA
ACAGCG	0.000268381	0.000199238	0.000184496	0	NA
ACAGGC	0.000252116	0.000251784	2.18483e-05	0	bta-miR-214-5p
ACAGGT	0.000239916	0.000179533	0.000531641	0	NA
ACAGTC	0.00032531	0.000302141	0.000206345	0	NA
ACAGTG	0.000260248	0.000199238	0.000286455	0	bta-miR-1208
ACAGTT	0.000219584	0.000260542	0.000827807	0	NA
ACATAG	0.000321244	0.000334982	0.000453958	0	NA
ACATCG	0.000231784	0.00015326	0.00029131	0	NA
ACATGA	0.000386306	0.000374392	0.000458814	0	NA
ACATGC	0.000239916	0.000258352	0.000177214	0	NA
ACATGG	0.000252116	0.00022989	0.000152938	0	bta-miR-4716-5p
ACATAA	0.000459501	0.000352497	0.000832662	0	NA
ACCAGG	0.000272447	0.000181722	0.000322869	0	NA
ACCATT	0.000284647	0.000223321	0.000322869	0	NA
ACCCAC	0.000260248	0.000361255	0.000106814	0	NA
ACCCGC	0.000207385	0.00030433	0.000320441	0	bta-miR-3621
ACCCGG	0.000276514	0.000249594	0	0	NA
ACCCTG	0.000248049	0.000258352	5.8262e-05	0	NA
ACCGAC	0.000260248	0.000348119	0.00051222	0	NA
ACCGCC	0.000174854	0.000122608	0	0	NA
ACCGCT	0.000203319	0.000159828	0.000155365	0	NA
ACCGGA	0.000374107	0.000328414	0.000301021	0	NA
ACCGGC	0.000256182	0.000188291	8.25379e-05	0	NA
ACCGGG	8.5394e-05	0.000155449	0.000250041	0	bta-miR-4783-3p
ACCGGT	0.000154522	0.000348119	0.000288883	0	NA
ACCGTC	0.000211452	0.000258352	0.000165076	0	NA
ACCGTG	0.000239916	0.000236458	0.000359283	0	NA
ACCGTT	0.000239916	0.000238647	0.000196634	0	NA
ACCTCC	0.000178921	0.000168586	9.22482e-05	0	bta-miR-3689d
ACCTGA	0.000284647	0.000308709	0.000320441	0	NA
ACCTGC	0.000252116	0.000205806	0.000174786	0	bta-miR-657
ACCTGG	0.000239916	0.000247405	0.000191779	0	NA
ACCTGT	0.000211452	0.000194859	0.000111669	0	bta-miR-552
ACCTTA	0.000317178	0.000247405	0.000101959	0	NA
ACCTTC	0.000187053	0.000280246	2.42759e-06	0	bta-miR-493-3p
ACCTTG	0.000248049	0.000157639	0.000155365	0	bta-miR-4761-5p
ACCTTT	0.000199253	0.000148881	0.000247614	0	bta-miR-548m
ACCAAG	0.000431036	0.000424748	0.000218483	0	NA
ACGACC	0.000227717	0.000262731	0.000383558	0	NA
ACGATC	0.000272447	0.00019048	0.000373848	0	NA
ACGATG	0.000284647	0.000332793	0.000114097	0	NA
ACGCAT	0.000288713	0.000243026	0.000293738	0	NA
ACGCCC	0.000223651	0.000243026	0.000126234	0	bta-miR-585
ACGCCG	0.000231784	0.000164207	0.000490372	0	NA
ACGCGA	0.000227717	0.00022989	0.000730703	0	NA
ACGCGC	0.000243983	0.000129176	7.04e-05	0	NA
ACGCGG	0.000199253	9.85241e-05	0.000247614	0	NA
ACGCGT	0.000170788	0.000157639	0.000335007	0	NA
ACGCTA	0.000329377	0.000295572	0.000335007	0	NA
ACGCTC	0.000223651	0.000212374	0.000589903	0	NA
ACGCTT	0.000231784	0.000129176	0.000143228	0	NA
ACGCAA	0.00033751	0.000317467	0.000245186	0	NA
ACGGAC	0.000341576	0.000192669	0.000123807	0	NA
ACGGAG	0.000304978	0.000249594	0.000529214	0	bta-miR-3605-3p
ACGGAT	0.000292779	0.000260542	0.000373848	0	bta-miR-4800-3p
ACGGCC	0.000219584	0.000199238	0.000230621	0	NA
ACGGCG	0.000211452	0.000240837	4.61241e-05	0	NA
ACGGCT	0.000170788	0.000214564	6.06896e-05	0	NA
ACGGGA	0.000207385	0.000210185	0	0	NA
ACGGGG	0.000109792	0.000214564	0	0	NA
ACGGTA	0.00023585	0.00038096	0.000169931	0	NA
ACGGTC	0.000211452	0.000302141	0.000400552	0	NA
ACGGTG	0.000256182	0.000155449	0.000126234	0	NA
ACGGAA	0.000439169	0.000385339	0.000330152	0	NA
ACGTGA	0.00028058	0.000221132	0.000225765	0	NA
ACGTGG	0.000170788	0.000201427	0.000264607	0	NA
ACGTTA	0.000313111	0.000345929	0.000242759	0	NA
ACGTTG	0.000227717	0.000212374	0.000194207	0	NA
ACTACC	6.09957e-05	5.03568e-05	0	0	NA
ACTACG	0.000105726	0.000140123	0.000267034	0	NA
ACTAGC	0.000219584	0.000223321	7.28276e-06	0	NA
ACTATA	0.000296846	0.000337171	0.000356855	0	NA
ACTATC	0.000239916	0.000186101	6.06896e-05	0	NA
ACTATG	0.000248049	0.000275868	0.000570483	0	NA
ACTCAC	0.000252116	0.000192669	0.000419972	0	NA
ACTCAT	0.00019112	0.0002277	0	0	NA
ACTCCC	0.000162655	0.000166396	0.000483089	0	NA
ACTCCG	0.000166722	0.000111661	0.000451531	0	NA
ACTCGG	0.000150456	8.53876e-05	0	0	NA
ACTCGT	0.000166722	0.000183912	0.000254896	0	NA
ACTCTA	0.000252116	0.000122608	0.000830234	0	NA
ACTCTC	0.000211452	0.000218942	0.000313158	0	bta-miR-4693-3p
ACTCTG	0.000211452	0.00019048	0.000504938	0	bta-miR-759
ACTCTT	0.000211452	0.000183912	6.31172e-05	0	NA
ACTGAT	0.00023585	0.000214564	0.000373848	0	bta-miR-5094
ACTGCA	0.000239916	0.000260542	5.58345e-05	0	NA
ACTGCC	0.000158589	0.000251784	1.69931e-05	0	bta-miR-34a-5p
ACTGCG	0.00023585	0.000177343	0.000186924	0	NA
ACTGCT	0.000162655	0.000148881	0.00036171	0	bta-miR-4274
ACTGGA	0.000252116	0.000197048	0.000169931	0	bta-miR-145-5p
ACTGGC	0.000199253	0.00019048	0.000111669	0	NA
ACTGGG	0.000113859	0.000111661	0.0002112	0	NA
ACTGGT	0.000215518	9.85241e-05	0.0001408	0	NA
ACTGTC	0.000256182	0.000245216	0.000730703	0	bta-miR-4645-3p
ACTGTG	0.000174854	0.000146691	2.42759e-06	0	bta-miR-128
ACTGTT	0.000215518	0.000175154	0.000259752	0	bta-miR-132-3p
ACTGAA	0.000386306	0.000286815	0.000400552	0	NA
ACTTCC	0.000211452	0.000170775	0	0	NA
ACTTGA	0.000309045	0.000216753	0.000303448	0	bta-miR-26a-5p
ACTTGC	0.000231784	0.000271489	0.00057291	0	NA
ACTTGG	0.000138257	0.000183912	0.000165076	0	bta-miR-3691-3p
ACTTTC	0.000162655	0.000201427	0.000356855	0	NA
ACTAAG	0.000252116	0.000225511	0.000589903	0	NA
ACTAAT	0.000304978	0.00038096	0.000580193	0	NA
ACAAAC	0.000496098	0.000527651	0.0005632	0	NA
ACAAAG	0.000398505	0.000400665	8.98207e-05	0	NA
ACAATA	0.00038224	0.000383149	0.000395696	0	bta-miR-5701
ACAATC	0.000357841	0.000352497	0.000196634	0	bta-miR-219-5p
ACAATG	0.000304978	0.000299951	0.000597186	0	bta-miR-4289
[truncated: 2,097 more rows]

## Sheet: BVDV-7N-let-7
S1	Input	48hrs	96hrs	120hrs	miRNA
TTGTAG	0.00121643	0.000855366	0.373796	0.449055	bta-miR-1283
ATGAGT	0.000643472	0.000768869	0.0733469	0.0917031	NA
GTAGAA	0.000661102	0.000768869	0.0432338	0.0437614	NA
TCATGT	0.000246811	3.84434e-05	0.0303249	0.0277729	NA
TTGGTG	0.00194805	0.00248921	0.0267916	0.0271173	NA
AATGTG	0.000661102	0.00078809	0.0279409	0.023804	NA
TAAAAG	0.000361402	0.000163385	0.0278609	0.0194545	NA
TGGTGG	0.00127813	0.00128785	0.0321303	0.0178566	NA
TGTCAC	0.000176294	0.00011533	0.0177104	0.017678	bta-miR-542-3p
GAGTTA	0.000793322	0.000288326	0.0162253	0.0152459	bta-miR-4764-3p
TAAATT	0.000334958	0.000384434	0.0220469	0.0137913	bta-miR-32-3p
TGTGGT	0.00110184	0.000605484	0.0151353	0.013608	bta-miR-140-3p
AATGAG	0.000396661	0.000816923	0.015936	0.0128655	NA
GATAGT	0.000590584	0.000605484	0.0129218	0.012426	NA
TTACCG	0.000114591	0.00011533	0.012958	0.00981535	NA
ATGTTT	0.000943172	0.000711203	0.0150036	0.00973545	NA
GTTATA	0.000925542	0.00130708	0.00775104	0.00962971	NA
ATTATT	0.000669916	0.000701593	0.00791117	0.00840543	NA
AATAGT	0.000396661	0.000134552	0.00692195	0.00777802	NA
AGGATG	0.000590584	0.000278715	0.00621168	0.00738795	bta-miR-4793-5p
TGATTT	0.000951986	0.000701593	0.00824436	0.00714121	bta-miR-551b-5p
GAGTAA	0.000669916	0.00078809	0.00868343	0.00697907	NA
GAGTTT	0.00115472	0.000989918	0.00824436	0.00693677	NA
CCAGGA	0.000105776	0	0.00407827	0.00595923	bta-miR-1343
TGGTGT	0.00130457	0.00124941	0.00884615	0.00590284	NA
ATAGGT	0.000440734	0.000663149	0.00749792	0.00544227	NA
ATGTAG	0.000793322	0.000682371	0.00442437	0.00533417	NA
AGATCC	0.000105776	8.64977e-05	0.00469298	0.00508509	NA
GAAGTG	0.000793322	0.00107642	0.00401886	0.0048642	NA
ATGAAT	0.00056414	0.000172995	0.00778978	0.00441303	bta-miR-664-3p
GTTGTA	0.00107539	0.001951	0.00455609	0.0040159	NA
ATATAC	0.000202738	0.000134552	0.00731196	0.00356943	NA
GATTCT	0.000484808	0.000201828	0.00430556	0.00343314	NA
TGTAAA	0.000758063	0.000624706	0.0034868	0.0032146	NA
AGATGC	0.000141035	0.000653538	0.00421258	0.00304306	NA
CGTGAT	0.000326143	0.000230661	0.00275587	0.00277283	NA
AGTTAG	0.000678731	0.000663149	0.00245626	0.00271878	NA
TTGGAT	0.00113709	0.000701593	0.00463099	0.00269293	NA
GAAGGT	0.000493623	0.000355602	0.00219798	0.00255899	NA
GTGGGG	0.000740434	0.00130708	0.00481954	0.0024509	bta-miR-4286
TGTAAG	0.00099606	0.000480543	0.00216182	0.00218772	bta-miR-600
AAGTTA	0.000343773	0.000749647	0.00371409	0.00203967	NA
TGTGAA	0.00105776	0.00113408	0.00231679	0.00191748	NA
TTTGTC	0.000528881	0.000970696	0.00232195	0.00185639	NA
GTTAAT	0.000925542	0.000663149	0.00135598	0.00176004	NA
GTTTTA	0.00109302	0.00116291	0.00259573	0.00156735	NA
GGTCGA	0.000264441	0.000384434	0.00161168	0.00146866	NA
GTGTTG	0.00210671	0.000989918	0.00181572	0.00145221	NA
GTGACA	0.000361402	0.000201828	0.00250017	0.00142871	NA
AGTATA	0.00043192	0.000961086	0.00325952	0.00136527	NA
ATAAAT	0.000308514	0.000259493	0.00135856	0.00131122	NA
TAGTTC	0.000370217	0.000211439	0.00150578	0.00128537	NA
GCGGAT	0.000361402	0.000403656	0.00309163	0.00126892	NA
GATGAC	0.000326143	0.000653538	0.00211791	0.00123837	NA
TTTAAC	0.000387846	0.000374823	0.00195519	0.00123367	NA
AGTCAG	0.000290885	0	0.00228579	0.00122662	bta-miR-345-5p
GAGTGA	0.000802137	0.000634317	0.00154453	0.00121018	NA
TTTGTG	0.00188634	0.00137435	0.00128624	0.00117963	bta-miR-4719
AGAGTT	0.000405476	0.000538208	0.00109253	0.00112793	bta-miR-618
TGGGAT	0.00099606	0.0012398	0.000981471	0.00110913	bta-miR-4733-5p
ATATGA	0.000290885	0.000374823	0.00151353	0.00109033	bta-miR-5007-3p
GTGCCC	0.000141035	0	0.000862661	0.00105039	NA
TAAACT	0.000167479	0.000163385	0.00095306	0.00103629	NA
ATTAGA	0.000308514	0.000182606	0.00123975	0.00097989	NA
ATATTT	0.000405476	0.000326769	0.00113127	0.000946992	NA
TAGAGT	0.000705175	0.000691982	0.00108737	0.000895295	bta-miR-5684
GGTGGT	0.00118998	0.00148007	0.00191387	0.000874146	NA
GAGATT	0.000379032	0.000768869	0.00038484	0.000857697	bta-miR-216a
ATTGCG	0.000810951	0.000932253	0.00115194	0.000857697	NA
TTGGGT	0.00117235	0.00127824	0.000761931	0.000803651	NA
TCGTAG	0.000370217	0.000307547	0.000599214	0.000796601	NA
GTGTAG	0.00155139	0.0014128	0.000896238	0.000761353	NA
GTGGAG	0.00135746	0.00161462	0.00142313	0.000754304	NA
AATGGG	0.00028207	7.68869e-05	0.00141538	0.000754304	NA
TTGTTG	0.00186871	0.00198945	0.00169691	0.000719056	bta-miR-3065-5p
GTAGGT	0.000546511	0.000586262	0.000209208	0.000688508	NA
GTTAAG	0.000925542	0.000913031	0.00165559	0.000662659	NA
TCACAT	7.05175e-05	0.000211439	0.0011726	0.00066031	bta-miR-4501
TAATGT	0.000528881	0.000499765	0.000237619	0.000643861	bta-miR-323a-3p
TTTATA	0.000749249	0.00089381	0.000462324	0.000636811	bta-miR-340-5p
GTAGCT	0.000423105	0.000230661	0.000780011	0.000632111	NA
TCGCTA	8.81469e-05	9.61086e-05	0.00139472	0.000596863	NA
CATTCG	0.000211553	1.92217e-05	0.000227288	0.000563965	NA
GGGATA	0.000687546	0.000932253	0.000996968	0.000552216	NA
GGACGT	0.000237997	0.000192217	0.000963391	0.000531067	NA
TGGGTC	0.000520067	0.000422878	0.000730938	0.000516968	NA
TAGATG	0.000890284	0.00136474	0.000630208	0.000514618	NA
ATGCAA	0.000158664	0.000201828	0.00055014	0.000505219	NA
CTGTTA	0.000379032	0.000442099	0.00110803	0.000500519	NA
CTGTAG	0.00028207	0.00022105	0.00034868	0.00049347	bta-miR-139-5p
GTGTTA	0.00135746	0.00155696	0.000914318	0.000458222	NA
TTAGAA	0.000625843	9.61086e-05	0.000785177	0.000453522	bta-miR-576-5p
AGGGGG	0.000352588	0.000278715	0.000805839	0.000444123	NA
TTGCAG	0.000555325	0.000144163	0.000387423	0.000434723	bta-miR-2276
GTGACT	0.000608214	0.00089381	0.000490735	0.000427674	NA
TTTGCT	0.000590584	0.000855366	0.000666367	0.000425324	bta-miR-548p
CTGTGA	0.000326143	0.000499765	0.000712858	0.000364228	bta-miR-27a-3p
TGGTAG	0.00100487	0.000595873	0.000454576	0.000361878	NA
CGTTGA	0.00028207	0.000643927	0.00040292	0.000359528	bta-miR-95
ATAAGA	0.000229182	0.00033638	0.000511398	0.000357178	NA
TGTTCG	0.000352588	0.000547819	0.00076968	0.000347779	NA
CTGGTA	0.000643472	0.000470932	0.000994385	0.000347779	NA
TATTGA	0.000740434	0.000653538	0.000459742	0.00032898	NA
TGTGCT	0.000766878	0.000663149	0.000464907	0.00032663	NA
GGGGTT	0.00134865	0.00206633	0.00044941	0.000314881	NA
AGTTGA	0.000449549	0.000403656	0.000612128	0.000307831	NA
GTATAA	0.00069636	0.000884199	0.000570803	0.000293732	NA
TTAGTA	0.000643472	0.000913031	0.000245368	0.000258484	NA
ATGTCT	0.000370217	0.000768869	0.000289276	0.000234986	NA
TTGTGG	0.000828581	0.000759258	0.00020146	0.000230286	NA
TTGTAA	0.00145442	0.000759258	0.000209208	0.000230286	NA
TAGTAG	0.00104013	0.000653538	0.000152386	0.000230286	NA
AATTTC	0.00014985	9.61086e-06	0.00020146	0.000225586	NA
CGTTCG	0.000202738	3.84434e-05	0.000346098	0.000225586	NA
TATGGA	0.000669916	0.00101875	0.000286693	0.000213837	NA
TTATAG	0.000617028	0.000269104	0.000235036	0.000197388	NA
TTTGGC	0.000449549	0.000326769	0.000154969	0.000190338	NA
TTTTAT	0.00109302	0.00089381	0.000369343	0.000178589	bta-miR-3163
GTATTT	0.000837395	0.00089381	0.000312521	0.000171539	NA
ATACGT	0.000246811	0.000288326	0.000235036	0.00016919	NA
TTTCGC	0.000158664	0.000182606	0.000382257	0.00016684	NA
GATTAG	0.000793322	0.00102836	0.00044941	0.00016449	NA
TTGTAT	0.0011988	0.000230661	0.000139472	0.00016214	bta-miR-300
TTTGCA	0.000467179	0.000365213	0.000211791	0.00016214	bta-miR-518a-5p
TTGGAG	0.00113709	0.000970696	0.000206625	0.00015509	bta-miR-5695
TTGAAG	0.000951986	0.000547819	0.000167883	0.00015509	bta-miR-676-5p
ATGAAG	0.000537696	0.000288326	0.000154969	0.000148041	NA
TGGCCA	0.000229182	0.000249882	0.00018338	0.000143341	bta-miR-548s
GTTGCG	0.000749249	0.00120136	7.74845e-05	0.000140991	NA
CGAAGG	7.05175e-05	0.00011533	0.000191129	0.000138642	NA
TTGAGG	0.00104895	0.000913031	0.000454576	0.000131592	NA
TTGTTT	0.000343773	0.000720814	0.000240202	0.000129242	NA
GGATTG	0.000916728	0.000864977	0.000374509	0.000129242	NA
CTGATA	0.00171005	0.00207594	9.03986e-05	0.000129242	bta-miR-361-5p
TGGGAA	0.000343773	0.000355602	4.64907e-05	0.000117493	NA
ATGAGC	0.000819766	0.000163385	0.000108478	0.000117493	NA
ATTGGA	0.000520067	0.00148007	3.35766e-05	0.000115143	NA
GTGTAA	0.00109302	0.00126863	0.000134307	0.000110443	NA
ATGAGG	0.000555325	0.00022105	0.000157552	0.000108093	NA
AGGAGT	0.00043192	0.000374823	0.000113644	0.000105744	NA
GTGGTG	0.000202738	0.000307547	0.00018338	9.8694e-05	NA
GTTGTG	0.000352588	0.000759258	0.000139472	9.8694e-05	bta-miR-5003-5p
GGTGTG	0.000872654	0.00152813	9.55643e-05	9.63441e-05	bta-miR-1228-3p
TGTGTG	0.000299699	0.000374823	0.000185963	9.39942e-05	NA
TGGTTG	0.000520067	0.00022105	0.000325435	9.16444e-05	NA
GTGGTT	0.00104895	0.00116291	0.000126558	9.16444e-05	NA
GTTTTT	0.000802137	0.000759258	6.97361e-05	8.92945e-05	bta-miR-548ac
TGTTTG	0.000334958	0.000259493	0.000307355	8.45948e-05	NA
TTTGTT	0.000326143	0.000230661	8.5233e-05	7.98951e-05	bta-miR-7-1-3p
TGTGTT	0.00104013	0.00144163	9.55643e-05	7.75452e-05	NA
GGGGTG	0.000343773	0.000480543	6.45705e-05	7.75452e-05	NA
GTGATG	0.00043192	8.64977e-05	6.45705e-05	7.51954e-05	NA
TTGGTT	0.00013222	0.000230661	4.13251e-05	7.28455e-05	NA
GTTTTG	0.000687546	0.000586262	0.000126558	7.28455e-05	bta-miR-548o-3p
GGTTTG	0.000290885	0.000432489	7.23189e-05	7.04957e-05	NA
GTGTTT	0.00113709	0.000576651	8.78158e-05	7.04957e-05	NA
GGTGTT	0.00158664	0.0020375	2.8411e-05	6.5796e-05	bta-miR-21-3p
GTTGTT	0.000810951	0.00089381	0.000147221	6.34461e-05	NA
TGGTTT	0.000661102	0.00118214	5.94048e-05	6.34461e-05	bta-miR-497-3p
TGGGTT	0.000581769	0.00123019	5.94048e-05	6.10963e-05	bta-miR-1273d
GTTGAG	0.000855025	0.000518986	2.58282e-05	6.10963e-05	NA
TGTTTT	0.000273255	0.000163385	6.97361e-05	5.87464e-05	NA
GGGTTG	0.000449549	0.000413267	4.64907e-05	5.87464e-05	NA
GATGTT	0.000475993	0.000691982	4.39079e-05	5.87464e-05	NA
GTGTGG	0.00111065	0.000778479	0.000180797	5.87464e-05	NA
TTGATG	0.00141035	0.00178762	3.87423e-05	5.87464e-05	NA
TGGGTG	7.05175e-05	0	6.45705e-05	5.87464e-05	NA
GTGTAT	0.00100487	0.000595873	5.94048e-05	5.63965e-05	NA
TTTGTA	0.000925542	0.000490154	6.45705e-05	5.40467e-05	bta-miR-520d-5p
TTTTGG	0.000810951	0.000836145	6.71533e-05	5.16968e-05	NA
TTTTTG	0.000114591	9.61086e-06	4.13251e-05	5.16968e-05	bta-miR-3613-3p
GTTATG	0.00117235	0.00137435	0.000237619	5.16968e-05	NA
TGTATG	0.000423105	7.68869e-05	0.000111061	5.16968e-05	NA
GAGTTG	0.000608214	0.000490154	7.74845e-05	4.9347e-05	NA
GATGTG	0.0013222	0.000961086	3.87423e-05	4.9347e-05	NA
TGTGAG	0.000185108	0	5.16564e-05	4.69971e-05	bta-miR-342-3p
GTGTGT	0.000370217	0.000442099	2.8411e-05	4.69971e-05	bta-miR-329
TTTGGT	0.000361402	0.000163385	0.000139472	4.69971e-05	NA
TTTTTT	0.000669916	0.000845755	4.39079e-05	4.69971e-05	NA
GTGATT	0.000317329	0.000259493	4.39079e-05	4.46473e-05	bta-miR-34b-3p
TTGATT	0.000396661	0.000240271	5.16564e-05	4.46473e-05	NA
TGTGAT	0.000220367	0.000538208	6.45705e-05	4.46473e-05	NA
TGTGTA	0.000678731	0.00067276	1.03313e-05	4.22974e-05	bta-miR-466
GTGGAT	0.000608214	0.000345991	6.45705e-05	4.22974e-05	bta-miR-5092
TGATTG	0	0	4.13251e-05	4.22974e-05	bta-miR-4705
TTGTGT	0.00069636	0.000749647	4.39079e-05	3.99476e-05	bta-miR-4731-3p
GGTTTT	8.81469e-05	0.000201828	5.42392e-05	3.99476e-05	bta-miR-548ap-3p
GGTTGT	0.00159546	0.00189334	3.87423e-05	3.99476e-05	NA
TTTGAG	7.05175e-05	9.61086e-06	3.35766e-05	3.99476e-05	bta-miR-371a-5p
GAGGTG	0.000123406	1.92217e-05	1.03313e-05	3.99476e-05	bta-miR-1306-5p
GTGTGA	0.000387846	0.000153774	4.13251e-05	3.75977e-05	bta-miR-377-3p
TGTTGG	0.00141916	0.00102836	3.61595e-05	3.75977e-05	NA
TTTTTA	0.000308514	0.00022105	5.16564e-05	3.52478e-05	NA
GGTATG	0.000705175	0.00045171	5.94048e-05	3.52478e-05	NA
GTGGGT	0.00013222	4.80543e-05	4.13251e-05	3.52478e-05	NA
TGTTAG	0.000810951	0.000586262	2.8411e-05	3.52478e-05	NA
GTTTAG	0.000837395	0.000922642	3.35766e-05	3.52478e-05	NA
GTAGTG	0.000617028	0.000528597	2.8411e-05	3.52478e-05	bta-miR-4999-3p
TTGTTA	0.000105776	3.84434e-05	3.61595e-05	3.52478e-05	NA
TTTGAT	0.000775693	0.000615095	4.13251e-05	3.2898e-05	NA
TATGTT	0.000334958	0.000384434	3.87423e-05	3.2898e-05	bta-miR-4803
GATTTT	0.00167479	0.0015089	7.74845e-05	3.2898e-05	bta-miR-4668-3p
GTTATT	0.000334958	0.000403656	1.80797e-05	3.2898e-05	NA
TGGGAG	0.000493623	0.000355602	3.09938e-05	3.2898e-05	bta-miR-150-5p
TTAGTG	0.00056414	0.000836145	5.42392e-05	3.2898e-05	NA
GGGTTT	0.000176294	0.00011533	3.09938e-05	3.05481e-05	NA
GTGGTA	0.000520067	0.000595873	4.39079e-05	3.05481e-05	NA
GGGATT	9.69616e-05	1.92217e-05	7.74845e-05	3.05481e-05	NA
GTTGAT	0.000537696	0.000797701	3.61595e-05	3.05481e-05	NA
TATGTG	0.00136628	0.000913031	2.8411e-05	3.05481e-05	NA
GGTGAG	0.000625843	0.00148007	0.00010073	3.05481e-05	NA
GGTGTA	0.00014985	0.000192217	1.80797e-05	3.05481e-05	NA
TTGTGA	0.00129576	0.00055743	1.80797e-05	3.05481e-05	bta-miR-513b
GGTTAG	0.000317329	0.000720814	9.03986e-05	3.05481e-05	NA
GTTTAT	0.000528881	0.000278715	1.80797e-05	3.05481e-05	NA
TGTTTA	0.000608214	0.000874588	3.09938e-05	2.81983e-05	NA
TGGTTA	0.000661102	0.000720814	1.80797e-05	2.81983e-05	NA
TAGGTG	0.00043192	0.000394045	1.03313e-05	2.81983e-05	NA
GTGAAG	0.000951986	0.00172034	3.87423e-05	2.81983e-05	bta-miR-412
TTGGTA	0.000308514	0.000547819	5.16564e-06	2.58484e-05	NA
GGGTGT	0.00043192	0.000144163	8.5233e-05	2.58484e-05	NA
TTTATT	0.00137509	0.000768869	2.32454e-05	2.58484e-05	NA
GTGAAT	0.000502437	0.000624706	5.94048e-05	2.58484e-05	NA
GTTGGT	0.000775693	0.000711203	4.39079e-05	2.58484e-05	NA
TAGTTG	0.00109302	0.00121097	1.29141e-05	2.58484e-05	NA
TGAGTT	0.000555325	0.000509375	1.03313e-05	2.58484e-05	NA
TTTATG	0.0011988	0.000836145	2.8411e-05	2.58484e-05	NA
TGTGGG	0.00043192	0.000509375	3.35766e-05	2.58484e-05	NA
TGGGTA	0.000326143	0.000499765	1.54969e-05	2.34986e-05	bta-miR-5591-3p
ATTGTG	0.000572955	0.000461321	8.26502e-05	2.34986e-05	NA
TGTATT	0.000237997	0.00022105	1.54969e-05	2.34986e-05	NA
TTTTGT	0.000379032	0.000989918	1.29141e-05	2.34986e-05	NA
GTGAGT	0.000334958	0.000172995	3.87423e-05	2.34986e-05	bta-miR-3680-5p
TGGATG	0.000193923	0.000144163	4.13251e-05	2.34986e-05	NA
GGGTGG	0.00101369	0.0014128	1.80797e-05	2.34986e-05	NA
GGTGAT	0.000590584	0.000768869	0.00010073	2.34986e-05	NA
GTTTGA	0.000308514	0.000528597	5.42392e-05	2.34986e-05	NA
GGTTGG	0.000396661	0.000394045	1.80797e-05	2.34986e-05	NA
TGGATT	0.000105776	0	3.61595e-05	2.34986e-05	NA
GTGAGG	0.000273255	0.000345991	2.8411e-05	2.34986e-05	NA
TATTTG	0.000617028	0.000836145	3.61595e-05	2.11487e-05	NA
TGAGTG	0.000467179	0.000288326	2.8411e-05	2.11487e-05	NA
TGGTAT	0.000114591	0.000105719	2.58282e-05	2.11487e-05	NA
TGTTAT	0.000158664	0	3.61595e-05	2.11487e-05	NA
GGGTTA	0.000343773	0.000759258	2.06625e-05	2.11487e-05	NA
TAGGTT	0.000387846	0.000576651	5.16564e-06	2.11487e-05	NA
GTAGTT	0.000176294	0.000653538	3.35766e-05	2.11487e-05	bta-miR-606
ATGGTT	0.000237997	0.000153774	6.97361e-05	2.11487e-05	NA
TAGTGT	0.00200975	0.00229699	5.16564e-06	2.11487e-05	bta-miR-4704-5p
TTGGAA	0.00014985	0.000201828	2.32454e-05	2.11487e-05	NA
TAGTTT	0.00014985	3.84434e-05	3.87423e-05	2.11487e-05	NA
GGTTGA	0.000123406	0	1.80797e-05	2.11487e-05	NA
GGGATG	0.00178057	0.0014128	5.94048e-05	2.11487e-05	NA
ATGTTG	0.00122524	0.00148968	7.23189e-05	2.11487e-05	NA
GTTTGT	0.00056414	0.000480543	2.32454e-05	2.11487e-05	NA
GTGATA	0.00104895	0.00022105	2.32454e-05	2.11487e-05	NA
GGTTAT	0.000687546	0.0011533	3.87423e-05	2.11487e-05	NA
TTTGGA	0.00043192	0.000153774	2.8411e-05	2.11487e-05	NA
TGGGGT	0.000326143	0.000355602	7.74845e-06	2.11487e-05	NA
TTGAAT	0.000290885	0.000230661	2.06625e-05	2.11487e-05	bta-miR-4272
AGTTTG	0	0	2.58282e-06	1.87988e-05	NA
GGTTTA	0.000334958	5.76651e-05	5.16564e-05	1.87988e-05	NA
GAGGTT	0.000625843	0.000413267	2.58282e-05	1.87988e-05	bta-miR-3150a-5p
GGGGGT	0.00104013	0.00140319	7.74845e-06	1.87988e-05	bta-miR-4640-3p
TGTAAT	0.000211553	0.000153774	1.03313e-05	1.87988e-05	NA
GGGTAG	0.00084621	0.000480543	1.54969e-05	1.87988e-05	NA
TTTGAA	0.000793322	0.000653538	2.8411e-05	1.87988e-05	bta-miR-607
TGTTGA	0.000326143	0.000538208	2.58282e-05	1.87988e-05	bta-miR-421
TTATTG	0.000546511	0.000297937	4.39079e-05	1.87988e-05	NA
TGGAGT	0.000705175	0.00033638	1.29141e-05	1.87988e-05	bta-miR-508-5p
TTTTGA	0.00114591	0.00102836	1.03313e-05	1.87988e-05	NA
TGGTGA	0.000643472	0.000307547	1.80797e-05	1.87988e-05	bta-miR-197-3p
GAGTGT	5.28881e-05	0	3.09938e-05	1.87988e-05	NA
TGTATA	0.0010225	0.00089381	1.03313e-05	1.87988e-05	bta-let-7a-3p
GTTGGA	0.00141916	0.000999529	1.80797e-05	1.87988e-05	NA
GTATTG	0.000987245	0.000874588	3.35766e-05	1.87988e-05	NA
GATTTG	0.000528881	0.000394045	1.54969e-05	1.87988e-05	bta-miR-4762-5p
TTTAAT	0.000634658	0.000759258	3.35766e-05	1.87988e-05	NA
GTTAGG	0.000907913	0.000394045	1.54969e-05	1.87988e-05	NA
GAGATG	0.00113709	0.000595873	1.54969e-05	1.87988e-05	NA
TTGATA	0.000405476	0.00106681	1.80797e-05	1.87988e-05	NA
GTTTGG	0.000167479	3.84434e-05	2.58282e-05	1.87988e-05	NA
TGTAGG	0.000202738	0.000374823	3.35766e-05	1.87988e-05	NA
TGTTGT	0	0	5.16564e-06	1.87988e-05	bta-miR-3529-3p
GTTTAA	0.000475993	0.000749647	2.32454e-05	1.87988e-05	NA
GGGTGA	0.000423105	0.000913031	2.58282e-05	1.6449e-05	NA
GTTAGT	0.000484808	0.000499765	2.06625e-05	1.6449e-05	bta-miR-4637
GGGGTA	0.00013222	0.000278715	2.8411e-05	1.6449e-05	NA
ATGGTG	0.000810951	0.000201828	1.54969e-05	1.6449e-05	NA
GTATGT	0.000572955	0.000663149	2.8411e-05	1.6449e-05	NA
GAGGGT	0.00041429	0.000259493	3.09938e-05	1.6449e-05	NA
GATTGT	0.00116354	0.00175879	9.81471e-05	1.6449e-05	NA
GTTGGG	0.00177175	0.00197023	1.80797e-05	1.6449e-05	NA
TATTTT	0.00086384	0.00146085	1.54969e-05	1.6449e-05	NA
GATTTA	0.000740434	0.00127824	3.09938e-05	1.6449e-05	NA
TTGAGT	0.000220367	8.64977e-05	2.32454e-05	1.6449e-05	bta-miR-888-5p
GGTAGT	0.000379032	0.000567041	2.32454e-05	1.6449e-05	NA
GATATG	0.000731619	0.00124941	7.74845e-06	1.6449e-05	NA
GATTGG	0.000475993	0.000624706	1.03313e-05	1.6449e-05	NA
TTTAAG	0.00120761	0.00116291	2.58282e-05	1.6449e-05	bta-miR-302a-5p
TGTGGA	0.000608214	0.000374823	1.29141e-05	1.6449e-05	NA
GTGCTG	0.00101369	0.000538208	1.54969e-05	1.6449e-05	bta-miR-3065-3p
ATTGTT	0.000528881	0.000576651	1.29141e-05	1.6449e-05	NA
TTATGG	0.000819766	0.000326769	5.16564e-06	1.6449e-05	NA
ATTTTT	0.000969616	0.00033638	7.74845e-06	1.6449e-05	bta-miR-548c-3p
TTAGTT	0.000176294	0.00011533	7.74845e-06	1.6449e-05	bta-miR-3129-3p
TTGAAA	0.000599399	0.000345991	2.8411e-05	1.6449e-05	bta-miR-1305
GGAGTT	0.000290885	0.000480543	2.32454e-05	1.6449e-05	NA
GGGTAT	0.000264441	0.000470932	1.80797e-05	1.6449e-05	NA
TTTTAG	0.000158664	0.000172995	2.32454e-05	1.6449e-05	NA
TGTTAA	0.000246811	0	5.16564e-06	1.40991e-05	bta-miR-302c-5p
GGTAAT	0.00043192	0.000307547	2.8411e-05	1.40991e-05	NA
GGTATT	0.000334958	0.000192217	2.32454e-05	1.40991e-05	NA
TATTGT	0.000273255	0.00022105	1.03313e-05	1.40991e-05	bta-miR-338-5p
GTTGAA	0.000273255	2.88326e-05	1.03313e-05	1.40991e-05	NA
TGGAAT	0.000537696	0.000701593	4.39079e-05	1.40991e-05	NA
GGAGTG	0.000237997	0.000124941	2.8411e-05	1.40991e-05	bta-miR-483-3p
TGTAGA	0	0	5.16564e-06	1.40991e-05	NA
GGGGGG	0.000475993	0.000394045	5.16564e-06	1.40991e-05	NA
TTTAGT	0.000987245	0.000951475	2.06625e-05	1.40991e-05	NA
GTGGCT	0.000599399	0.000374823	1.03313e-05	1.40991e-05	bta-miR-449b-3p
GGGGAT	0.000784507	0.00055743	5.16564e-06	1.40991e-05	NA
TTGGGA	0.000370217	0.000624706	4.64907e-05	1.40991e-05	NA
GTAGTA	0.000907913	0.00124941	5.16564e-06	1.40991e-05	NA
TGTAGT	0.000669916	0.000538208	1.80797e-05	1.40991e-05	NA
TGAGGT	0.00107539	0.000932253	1.29141e-05	1.40991e-05	NA
GTGAGA	0.00160427	0.00301781	7.74845e-06	1.40991e-05	bta-miR-1229
GGTGAA	0.00138391	0.000567041	1.80797e-05	1.40991e-05	NA
TTTTAA	0.000537696	0.000163385	2.8411e-05	1.40991e-05	NA
TTGCTG	0.000758063	0.000595873	2.58282e-05	1.40991e-05	bta-miR-545-3p
GAGTGG	0	0	1.03313e-05	1.40991e-05	NA
GGTGGA	0.00106658	0.000913031	2.8411e-05	1.40991e-05	NA
TGAGTA	0.000167479	0.000269104	1.54969e-05	1.40991e-05	NA
GTATGG	0.000264441	0.000192217	1.80797e-05	1.40991e-05	NA
GGATTT	0.000202738	0.000105719	1.03313e-05	1.40991e-05	bta-miR-605
AGTTTT	0.000740434	0.000576651	1.80797e-05	1.40991e-05	bta-miR-548a-3p
ATGTGT	0.000881469	0.00107642	2.58282e-06	1.40991e-05	bta-miR-4643
TGGAAG	0.000352588	0.000413267	1.54969e-05	1.40991e-05	NA
GATGAG	0.000467179	0.000374823	7.74845e-06	1.40991e-05	NA
TAGTAT	0.000308514	0.000230661	4.13251e-05	1.40991e-05	NA
AGTGTG	0.000105776	0.000259493	5.16564e-06	1.17493e-05	NA
GGTATA	0.000202738	0.000509375	4.13251e-05	1.17493e-05	bta-miR-3144-3p
TTGCTT	0.000361402	0.000134552	2.58282e-06	1.17493e-05	NA
TGGCTG	0.00028207	0.000345991	1.29141e-05	1.17493e-05	bta-miR-4691-3p
AGGGTG	0.000423105	0.00121097	1.03313e-05	1.17493e-05	bta-miR-3620
TGATTA	0.000890284	0.000922642	2.58282e-06	1.17493e-05	NA
TTGAGA	0.000352588	2.88326e-05	5.16564e-06	1.17493e-05	bta-miR-513c-5p
GTGTCG	5.28881e-05	0.000124941	2.58282e-06	1.17493e-05	NA
TATGTA	1.76294e-05	0	1.80797e-05	1.17493e-05	NA
GTTCTG	0.000334958	0.000442099	2.58282e-06	1.17493e-05	bta-miR-589-3p
GTTGCT	7.93322e-05	0.000153774	5.16564e-06	1.17493e-05	NA
TGATGT	0.00014985	0	2.58282e-05	1.17493e-05	bta-miR-499a-3p
TGGTAA	0.000555325	0.000259493	3.87423e-05	1.17493e-05	NA
GTGGGA	0.000317329	0.00055743	1.54969e-05	1.17493e-05	bta-miR-188-3p
GGATGT	0.000361402	0.000691982	2.58282e-06	1.17493e-05	NA
GATGTA	0.000705175	0.000567041	2.32454e-05	1.17493e-05	NA
GAGGTA	0.000343773	0.000297937	4.64907e-05	1.17493e-05	bta-miR-4777-3p
ATTTTG	0.00103132	0.00067276	1.54969e-05	1.17493e-05	bta-miR-4698
GTGGAA	0.00118998	0.00107642	1.03313e-05	1.17493e-05	bta-miR-3692-3p
TATGGT	0.00122524	0.000807312	1.03313e-05	1.17493e-05	NA
TTATTA	0.000652287	0.000855366	1.03313e-05	1.17493e-05	NA
TGAGAG	0.00043192	0.000432489	2.06625e-05	1.17493e-05	NA
GATTAT	0.000810951	0.000538208	0	1.17493e-05	NA
TTATTT	0.000661102	0.000845755	1.03313e-05	1.17493e-05	bta-miR-5692a
AGGTTT	0.000528881	0.00107642	2.8411e-05	1.17493e-05	NA
GAGTAT	0.000766878	0.000605484	1.80797e-05	1.17493e-05	NA
GTATAG	0.00014985	0	2.58282e-06	1.17493e-05	bta-miR-1284
GGTGGG	0.000423105	0.000499765	2.58282e-05	1.17493e-05	bta-miR-1224-3p
TATATT	1.76294e-05	0	1.03313e-05	1.17493e-05	bta-miR-1277-5p
TAATTG	0.00151613	0.00125902	7.74845e-06	1.17493e-05	bta-miR-4275
TTGTCT	0.000802137	0.000932253	7.74845e-06	1.17493e-05	NA
TGAATT	0.000405476	0.000326769	1.54969e-05	1.17493e-05	bta-miR-4760-3p
TATGAG	0.000211553	0.000153774	2.58282e-06	1.17493e-05	NA
GTGGCG	0.000440734	0.000701593	7.74845e-06	1.17493e-05	NA
TAGTTA	0.00125169	0.00162423	8.5233e-05	1.17493e-05	NA
GATGAT	0.000766878	0.000970696	2.8411e-05	1.17493e-05	bta-miR-136-3p
GGTAGG	0.000405476	0.000624706	1.29141e-05	1.17493e-05	NA
GGTTAA	0.000687546	0.000269104	2.58282e-05	1.17493e-05	NA
TGATGG	0.00116354	0.000470932	1.03313e-05	1.17493e-05	NA
TAAGTG	0.0010225	0.000836145	1.29141e-05	1.17493e-05	NA
ATTGTA	0.00126932	0.00122058	2.32454e-05	1.17493e-05	NA
GTGTCT	0.000608214	0.000807312	2.06625e-05	1.17493e-05	NA
TTTGGG	0	0	1.03313e-05	9.39942e-06	bta-miR-186-3p
TGATAT	9.69616e-05	0	2.58282e-06	9.39942e-06	bta-miR-3074-3p
GGGGAG	0.00014985	0.000326769	3.09938e-05	9.39942e-06	NA
GATGGT	0.000211553	0.000240271	0	9.39942e-06	bta-miR-181c-3p
TTTGCG	0.000361402	0.000153774	5.16564e-06	9.39942e-06	NA
TAGTGG	0.000528881	0.000538208	1.54969e-05	9.39942e-06	NA
TTGGCG	0.000722804	0.000201828	7.74845e-06	9.39942e-06	NA
AGTGTT	0.000379032	0.000172995	1.80797e-05	9.39942e-06	bta-miR-141-3p
TGGAGA	0.000185108	0.000297937	0	9.39942e-06	bta-miR-515-5p
TGGAGG	0.000572955	0.000711203	2.8411e-05	9.39942e-06	NA
GTGAAA	0.000387846	0.000240271	7.74845e-06	9.39942e-06	bta-miR-5096
ATGTTA	0.000141035	0	5.16564e-06	9.39942e-06	bta-miR-3143
GTTAGA	0.000484808	0.000288326	0	9.39942e-06	NA
TGTGCG	9.69616e-05	9.61086e-05	2.58282e-06	9.39942e-06	NA
GGGAGT	0.000202738	0.00033638	1.80797e-05	9.39942e-06	NA
AGGTTG	0.000625843	0.000374823	1.03313e-05	9.39942e-06	bta-miR-4714-3p
TGATAG	0	0	5.16564e-06	9.39942e-06	NA
TGAATG	0.000237997	8.64977e-05	5.16564e-06	9.39942e-06	NA
TATGAT	0.000343773	0.000182606	7.74845e-06	9.39942e-06	bta-miR-154-3p
TATATG	0.000317329	0.000307547	5.16564e-06	9.39942e-06	NA
GGATTA	0.000167479	0.000124941	1.29141e-05	9.39942e-06	NA
GTGGTC	0.000590584	0.000970696	1.54969e-05	9.39942e-06	NA
TGGATA	3.52588e-05	4.80543e-05	0	9.39942e-06	NA
TATTAG	4.40734e-05	0	5.16564e-06	9.39942e-06	NA
TGTGTC	2.64441e-05	0	3.35766e-05	9.39942e-06	bta-miR-642a-3p
GAGTAG	0.000705175	0.000394045	2.58282e-06	9.39942e-06	NA
TAGATT	0.000537696	0.000374823	1.03313e-05	9.39942e-06	NA
GGTAAA	0.000652287	0.000422878	5.16564e-06	9.39942e-06	NA
GAGGAG	0.000520067	0.000711203	2.58282e-05	9.39942e-06	NA
AGTATG	0.00121643	0.00154735	0	9.39942e-06	NA
TGGTCG	6.17028e-05	0.000182606	0	9.39942e-06	NA
TTTAAA	0.000334958	9.61086e-06	7.74845e-06	9.39942e-06	NA
TGAGAT	0.000652287	0.000249882	7.74845e-06	9.39942e-06	bta-miR-1285-5p
AGGGTT	8.81469e-06	0	5.16564e-06	9.39942e-06	bta-miR-652-5p
TGTCTG	8.81469e-06	0.000134552	5.16564e-06	9.39942e-06	bta-miR-1324
ATGATT	0.000766878	0.000749647	1.03313e-05	9.39942e-06	NA
TAGGAG	0.00141916	0.000874588	2.8411e-05	9.39942e-06	NA
ATGGAT	0.000731619	0.000845755	5.16564e-06	9.39942e-06	NA
TAATTT	0.000934357	0.000903421	4.13251e-05	9.39942e-06	NA
GGAGGT	0.000449549	0.000413267	0	9.39942e-06	NA
TAGTGA	0.00069636	0.000490154	1.80797e-05	9.39942e-06	NA
GGTCTG	0.000652287	0.000595873	2.58282e-05	9.39942e-06	NA
GAATTG	0.000440734	0.000345991	5.16564e-06	9.39942e-06	NA
TTGTTC	0.00104895	0.00113408	1.80797e-05	9.39942e-06	NA
TATTGG	0.000793322	0.000807312	1.29141e-05	9.39942e-06	bta-miR-323b-3p
GTAATG	0.000176294	0.000422878	7.74845e-06	9.39942e-06	NA
GTGCTT	0.000123406	2.88326e-05	3.09938e-05	9.39942e-06	NA
CGTGTG	0.000220367	5.76651e-05	7.74845e-06	9.39942e-06	NA
ATGTAT	0.000520067	0.000240271	4.13251e-05	9.39942e-06	NA
TTGTCG	0.000590584	0.000605484	7.74845e-06	9.39942e-06	NA
TTAGAG	0.000784507	0.00126863	2.58282e-06	9.39942e-06	NA
GGGTAA	0.000105776	7.68869e-05	1.29141e-05	9.39942e-06	NA
ATGGTA	0.000643472	0.00135513	1.80797e-05	9.39942e-06	NA
ATGTAA	0.000617028	0.00067276	1.03313e-05	9.39942e-06	NA
TTAAGT	0.000590584	0.000124941	2.06625e-05	9.39942e-06	NA
GGAGAT	0.000317329	0.000201828	1.03313e-05	9.39942e-06	NA
GGTGCT	0.00041429	0.000134552	2.06625e-05	9.39942e-06	bta-miR-29a-3p
TGATGA	0.000370217	0.000374823	5.16564e-06	9.39942e-06	NA
TTAGGT	8.81469e-06	0	2.58282e-06	9.39942e-06	NA
TTATGT	0	9.61086e-06	1.54969e-05	9.39942e-06	NA
GTAGAT	0.000202738	0.000538208	1.03313e-05	9.39942e-06	NA
GTTAAA	0.000511252	0.000317158	5.16564e-06	9.39942e-06	NA
AGTGTA	0.00056414	0.000413267	0	9.39942e-06	NA
GTATTA	0.000255626	0.000192217	2.58282e-06	9.39942e-06	bta-miR-374c-5p
GTAGAG	0.000308514	0.00045171	5.16564e-06	9.39942e-06	NA
ATGTGG	0.000343773	0.000317158	7.74845e-06	9.39942e-06	NA
TAGAAT	0.000475993	0.000518986	5.16564e-06	9.39942e-06	NA
TTAATA	0.000617028	0.000576651	5.16564e-06	9.39942e-06	bta-miR-4477a
TATTAT	0.000105776	9.61086e-06	2.58282e-06	7.04957e-06	bta-miR-369-3p
GGTAGA	0.000246811	0	0	7.04957e-06	NA
TTTTGC	0.00013222	2.88326e-05	5.16564e-06	7.04957e-06	bta-miR-548aj-5p
TTGCGT	5.28881e-05	0	7.74845e-06	7.04957e-06	NA
GGAATT	0.000458364	0.000413267	2.58282e-06	7.04957e-06	NA
TAAGTT	0.000229182	0.000259493	5.16564e-06	7.04957e-06	NA
GTTTTC	0.000705175	0.000951475	2.58282e-06	7.04957e-06	bta-miR-570-3p
GTAATT	0.000537696	0.000884199	1.29141e-05	7.04957e-06	NA
TAGGAT	0.000634658	0.000374823	5.16564e-06	7.04957e-06	NA
GAGAAG	0.000326143	0.000470932	1.03313e-05	7.04957e-06	bta-miR-942
GTATAT	0.00069636	0.000749647	2.06625e-05	7.04957e-06	NA
TAAATG	0.000731619	0.000941864	1.29141e-05	7.04957e-06	bta-miR-4729
GGTGCG	0.000528881	0.000826534	4.64907e-05	7.04957e-06	NA
ATTTGG	0.000572955	0.000730425	5.16564e-06	7.04957e-06	NA
GTGCAT	0.000246811	0.000365213	7.74845e-06	7.04957e-06	bta-miR-501-3p
AGGTTA	0.000220367	0.000442099	5.16564e-06	7.04957e-06	NA
TAGTAA	0.000114591	2.88326e-05	0	7.04957e-06	NA
TTGGGG	0.000343773	0.000442099	0	7.04957e-06	NA
ATTTGT	0.000273255	0.00033638	0	7.04957e-06	NA
GGATGG	0	0	0	7.04957e-06	NA
TAGGTA	0.000308514	0.000259493	5.16564e-06	7.04957e-06	NA
AGGATT	0.000572955	0.000509375	1.03313e-05	7.04957e-06	bta-miR-500a-5p
TGTTTC	0.000634658	0.000826534	7.74845e-06	7.04957e-06	bta-miR-494
TGAAAG	0.000634658	0.000547819	7.74845e-06	7.04957e-06	NA
GATATA	0.000211553	0.000490154	0	7.04957e-06	NA
TGGCGT	0.00122524	0.000797701	5.16564e-06	7.04957e-06	bta-miR-122-3p
GATTAA	0.00131339	0.00123019	7.74845e-06	7.04957e-06	NA
AGTTAT	0.000731619	0.000153774	1.29141e-05	7.04957e-06	NA
GATATT	0.000969616	0.000855366	2.58282e-06	7.04957e-06	NA
ATTGGT	0.00163953	0.00160501	1.54969e-05	7.04957e-06	NA
TAGAGG	0.000669916	0.00100914	5.16564e-06	7.04957e-06	NA
GATTGA	8.81469e-05	0.000288326	1.80797e-05	7.04957e-06	NA
TGGCTA	0.00043192	0.000509375	0	7.04957e-06	bta-miR-4662a-5p
TTTACG	0.000484808	0.000172995	0	7.04957e-06	NA
TACCTC	0	0	0	7.04957e-06	bta-let-7a-5p
CTGGTG	0.000502437	0.000345991	0	7.04957e-06	bta-miR-1226-3p
ATATGT	0.000361402	0.000432489	5.16564e-06	7.04957e-06	bta-miR-5580-3p
AATGTT	0.000114591	0	0	7.04957e-06	bta-miR-543
GTAGGG	0.000308514	0	1.29141e-05	7.04957e-06	bta-miR-3162-3p
GGAATG	0.000387846	0.000317158	7.74845e-06	7.04957e-06	NA
GTTTCG	0.00109302	0.00152813	5.16564e-06	7.04957e-06	NA
TTTAGA	0.000634658	0.000615095	5.16564e-06	7.04957e-06	bta-miR-4799-5p
AGGTGG	0.000264441	9.61086e-06	0	7.04957e-06	NA
TTGGTC	0.000608214	0.000913031	7.74845e-06	7.04957e-06	NA
AATTTG	0.000705175	0.000413267	1.80797e-05	7.04957e-06	NA
GAAGTT	0.000440734	0.000144163	2.8411e-05	7.04957e-06	NA
GTGCAG	0.000449549	0.000663149	7.74845e-06	7.04957e-06	bta-miR-3130-3p
TTGGCT	0.00111065	0.000643927	7.74845e-06	7.04957e-06	NA
GATGGA	0.00106658	0.0011533	7.74845e-06	7.04957e-06	NA
GTAAGG	0.000872654	0.000961086	5.16564e-06	7.04957e-06	NA
TGGACG	0.00056414	0.000365213	1.03313e-05	7.04957e-06	NA
TGGGCT	0.000308514	0.000278715	5.16564e-06	7.04957e-06	NA
GGGAGG	0	0	0	7.04957e-06	NA
GAATTT	0	0	5.16564e-06	7.04957e-06	bta-miR-10a-3p
GATGAA	8.81469e-06	0	2.58282e-06	7.04957e-06	NA
TAGAAG	0	0	5.16564e-06	7.04957e-06	NA
ATGATG	0.00056414	0.000509375	2.58282e-06	7.04957e-06	NA
TGGAAA	0.000661102	0.000547819	2.58282e-06	7.04957e-06	NA
AAGTTG	0.000264441	0	0	7.04957e-06	NA
TGGGGG	0.000326143	0.000278715	2.8411e-05	7.04957e-06	bta-miR-361-3p
GAGGAT	0.000343773	0.000470932	7.74845e-06	7.04957e-06	NA
GTAAGT	0	0	0	7.04957e-06	NA
ATAGTT	0.000458364	0.000413267	2.32454e-05	7.04957e-06	NA
TATTTA	0.00041429	0.000663149	5.16564e-06	7.04957e-06	NA
GTGTGC	8.81469e-05	0.000124941	5.16564e-06	7.04957e-06	NA
GTTTCT	0.00028207	0.00033638	2.58282e-06	7.04957e-06	NA
TGGGCG	0.000229182	0.000240271	2.58282e-06	7.04957e-06	NA
AAGTTT	0.000625843	0.000567041	1.03313e-05	7.04957e-06	NA
GAGAAT	0.000290885	0.000317158	2.58282e-06	7.04957e-06	NA
GGTGTC	0.000246811	0.000240271	2.58282e-06	7.04957e-06	NA
GAGATA	0.000105776	0.000134552	0	4.69971e-06	NA
TGGCTT	0.000105776	0	5.16564e-06	4.69971e-06	NA
TTAATG	0.000273255	0.00033638	1.80797e-05	4.69971e-06	NA
AGTTGG	0.000114591	0.000163385	0	4.69971e-06	NA
ATTTGA	0.000176294	4.80543e-05	0	4.69971e-06	bta-miR-3671
TAGGGT	3.52588e-05	0.000153774	0	4.69971e-06	NA
TGTCTT	0.00014985	0.000124941	2.58282e-06	4.69971e-06	bta-miR-641
GGGTCG	4.40734e-05	0.000163385	0	4.69971e-06	bta-miR-551a
TTGCGG	0.000167479	0.000269104	0	4.69971e-06	NA
TGTCTA	0.000237997	0.000480543	0	4.69971e-06	NA
GTTTGC	0.000290885	7.68869e-05	0	4.69971e-06	NA
GAATGG	0.000555325	0.000797701	7.74845e-06	4.69971e-06	NA
GTAGGA	0.000237997	0.000249882	7.74845e-06	4.69971e-06	bta-miR-155-3p
ATTTAG	0.000520067	8.64977e-05	0	4.69971e-06	NA
TGGTGC	0.000528881	0.000490154	1.03313e-05	4.69971e-06	bta-miR-767-5p
TTAAAG	0.000784507	0.000643927	1.29141e-05	4.69971e-06	bta-miR-302b-5p
AGTGAT	0.00056414	0.000759258	1.54969e-05	4.69971e-06	bta-miR-34c-3p
GTATGA	0.000255626	0.000518986	0	4.69971e-06	bta-miR-485-3p
GAATAG	0.000810951	0.000595873	2.8411e-05	4.69971e-06	bta-miR-26a-1-3p
GTGACG	0.00028207	4.80543e-05	0	4.69971e-06	NA
GTGGCA	0.000423105	9.61086e-06	5.16564e-06	4.69971e-06	bta-miR-3064-3p
ATATTG	0.00041429	0.000307547	1.03313e-05	4.69971e-06	bta-miR-16-2-3p
TGTTCT	0.000229182	8.64977e-05	0	4.69971e-06	bta-miR-4773
GGGCTG	0.000141035	9.61086e-06	2.58282e-06	4.69971e-06	bta-miR-4690-3p
TTAGAT	0.000193923	0.000518986	7.74845e-06	4.69971e-06	NA
GAGCTT	0	0	7.74845e-06	4.69971e-06	bta-miR-99a-3p
TGAATA	0.000405476	0.000836145	2.58282e-06	4.69971e-06	NA
GAGGCT	0.000273255	0.000845755	2.58282e-06	4.69971e-06	NA
ATAGTG	0.00105776	0.000941864	5.16564e-06	4.69971e-06	NA
ATGGGT	0.000326143	0.000182606	2.06625e-05	4.69971e-06	bta-miR-660-5p
GATGGG	0.000220367	9.61086e-05	1.03313e-05	4.69971e-06	NA
CTGTGG	0.000264441	0.000182606	0	4.69971e-06	NA
CTGTTG	0.000185108	0.000240271	0	4.69971e-06	bta-miR-4709-5p
GTTGTC	0.000546511	0.000499765	7.74845e-06	4.69971e-06	bta-miR-549
TTTCTG	0.000634658	0.000288326	5.16564e-06	4.69971e-06	NA
TTTCTT	0.000758063	0.000105719	2.58282e-06	4.69971e-06	NA
TGTTGC	0.000643472	0.000701593	2.58282e-06	4.69971e-06	NA
AGGGAG	0.000290885	0.000509375	0	4.69971e-06	bta-miR-4287
GATAAT	0.000167479	0.000326769	0	4.69971e-06	NA
AGTGGT	0.000379032	0.000288326	0	4.69971e-06	bta-miR-1255b-2-3p
ATTATG	0	0	0	4.69971e-06	NA
GATAGG	0.000290885	0.000249882	1.03313e-05	4.69971e-06	NA
TTTAGG	0.000449549	0.000432489	5.16564e-06	4.69971e-06	bta-miR-5009-3p
TATGTC	0.000317329	0.000384434	0	4.69971e-06	NA
TATGAA	0.000264441	6.7276e-05	1.29141e-05	4.69971e-06	NA
TAGATA	0.000326143	8.64977e-05	2.58282e-06	4.69971e-06	NA
AGAGTG	0.000220367	2.88326e-05	1.03313e-05	4.69971e-06	bta-miR-4639-3p
ATTTAA	0.000440734	0.000470932	2.58282e-06	4.69971e-06	NA
GGAGAG	0.000299699	0.000288326	0	4.69971e-06	NA
GGGGCG	0.000123406	0	0	4.69971e-06	NA
GGTCTT	0.000114591	0.00022105	0	4.69971e-06	bta-miR-548ao-3p
GGTAAG	0.000969616	0.000547819	2.58282e-06	4.69971e-06	NA
GGGTGC	0.000334958	0.000394045	5.16564e-06	4.69971e-06	NA
TGAAGT	0.000440734	0.000615095	1.03313e-05	4.69971e-06	NA
TGTCGG	0.000916728	0.000518986	2.58282e-06	4.69971e-06	NA
AAGGTG	0.00126932	0.00139357	2.58282e-06	4.69971e-06	NA
TTATAA	0.000819766	0.00104758	5.16564e-06	4.69971e-06	NA
AAGTGT	0.000273255	0.000297937	1.29141e-05	4.69971e-06	NA
TTGAAC	0.000379032	0.000249882	1.03313e-05	4.69971e-06	NA
TGAAGG	0.000634658	0.000384434	2.32454e-05	4.69971e-06	bta-miR-205-5p
AGTATT	0.000220367	0.000307547	1.03313e-05	4.69971e-06	bta-miR-200b-3p
TGTGAC	0.00013222	0.000172995	2.58282e-06	4.69971e-06	NA
GGATGA	0.000229182	0.000384434	5.16564e-06	4.69971e-06	NA
GTTCTT	0.000528881	0.000701593	0	4.69971e-06	bta-miR-548b-3p
TGAGGA	0.00109302	0.00151852	2.58282e-06	4.69971e-06	NA
TATTAA	0.00113709	0.00173957	2.58282e-06	4.69971e-06	NA
CGTGTT	0.00106658	0.000634317	7.74845e-06	4.69971e-06	NA
AGTGGA	0.000379032	0.000797701	2.58282e-06	4.69971e-06	bta-miR-4436b-5p
CGTTTG	0.000810951	0.000509375	1.80797e-05	4.69971e-06	NA
CTTTTG	0.000599399	0.000172995	0	4.69971e-06	NA
TGGTCT	0.000405476	0.000144163	2.58282e-06	4.69971e-06	NA
GAGAGT	0.000625843	0.000240271	0	4.69971e-06	NA
AGATTT	0.00166598	0.00139357	1.80797e-05	4.69971e-06	NA
TAATTA	0.00133983	0.00114369	0	4.69971e-06	NA
GTGTTC	0.000185108	0.000211439	5.16564e-06	4.69971e-06	NA
GATAAG	0.000467179	6.7276e-05	0	4.69971e-06	NA
TGGGAC	0.0012605	0.000759258	0	4.69971e-06	bta-miR-4433-5p
TATAGA	0.00121643	0.000518986	5.16564e-06	4.69971e-06	NA
TTTCGT	0.00147205	0.00108603	2.58282e-06	4.69971e-06	NA
TTGCTA	0.000493623	0.00033638	2.58282e-06	4.69971e-06	bta-miR-4766-3p
GAGTCG	0.000943172	0.00121097	2.58282e-06	4.69971e-06	bta-miR-4431
GTAAGA	0.000299699	0.000480543	0	4.69971e-06	NA
ATTGAG	0.000493623	0.000528597	5.16564e-06	4.69971e-06	NA
AAGGTT	0.00028207	0.000163385	2.58282e-06	4.69971e-06	NA
GAGAGG	0.000423105	7.68869e-05	5.16564e-06	4.69971e-06	bta-miR-3183
TTAATT	0	0	0	4.69971e-06	NA
GGATAT	0	0	0	4.69971e-06	NA
AGGGGT	0.000352588	0.000297937	2.58282e-06	4.69971e-06	bta-miR-5195-5p
GTGGGC	0.000520067	0.000547819	0	4.69971e-06	NA
GTTGGC	0.000237997	0.000413267	1.29141e-05	4.69971e-06	NA
TTATGA	0.000352588	0.000615095	0	4.69971e-06	NA
GGAGTA	0.000766878	0.000759258	7.74845e-06	4.69971e-06	NA
GTGCTA	0.00111947	0.00121097	1.29141e-05	4.69971e-06	bta-miR-5682
GCGGTG	0.000572955	0.000595873	0	4.69971e-06	NA
GTAAAT	0.000661102	0.000653538	1.03313e-05	4.69971e-06	bta-miR-4699-3p
AGTTTA	0.000264441	0.000192217	0	4.69971e-06	NA
ATGAGA	0.000502437	0.000432489	1.29141e-05	4.69971e-06	NA
CTGGTT	7.05175e-05	0.000326769	2.58282e-06	4.69971e-06	NA
GTTTAC	0.000141035	8.64977e-05	1.03313e-05	4.69971e-06	bta-miR-30a-5p
GAGGAA	0	0	2.58282e-06	4.69971e-06	bta-miR-1238
AGTGAG	7.93322e-05	7.68869e-05	1.03313e-05	4.69971e-06	bta-miR-1304-3p
TTGCAT	0.000458364	0.000278715	7.74845e-06	4.69971e-06	NA
TTGCAA	0.000299699	0.000259493	2.58282e-06	4.69971e-06	NA
ATTGAT	0.000193923	0	1.03313e-05	4.69971e-06	NA
GGGCTT	0.000749249	0.000816923	5.16564e-06	4.69971e-06	NA
GTTCGG	0.000810951	0.00033638	0	4.69971e-06	NA
CTTGTG	0.000449549	0.000586262	2.58282e-06	4.69971e-06	bta-miR-125b-2-3p
TAGCTT	0.00086384	0.00113408	0	4.69971e-06	NA
TAGCTG	0.000987245	0.000932253	7.74845e-06	4.69971e-06	bta-miR-5690
AATGTA	0.000255626	0.000394045	7.74845e-06	4.69971e-06	NA
TGTTAC	0.00056414	0.000317158	2.58282e-06	4.69971e-06	bta-miR-194-5p
TTATAT	0.000899098	0.00104758	2.58282e-06	4.69971e-06	bta-miR-410
TATAGT	0.000105776	0	5.16564e-06	4.69971e-06	bta-miR-625-3p
AGGTGT	0.000141035	5.76651e-05	1.54969e-05	4.69971e-06	NA
ATTAGG	0.000176294	0.000144163	7.74845e-06	4.69971e-06	NA
GGGGAA	0.000475993	0.000153774	1.03313e-05	4.69971e-06	bta-miR-3679-3p
AGGTGA	0.000890284	0.00108603	1.54969e-05	4.69971e-06	NA
TGGGGA	0	0	0	4.69971e-06	bta-miR-2355-5p
TTGTCA	0	0	2.58282e-06	4.69971e-06	NA
AATTTT	8.81469e-06	0	5.16564e-06	4.69971e-06	bta-miR-4282
GGTTGC	0	0	7.74845e-06	4.69971e-06	NA
GATCTG	0	0	5.16564e-06	4.69971e-06	NA
GGTTTC	0.000370217	0.000624706	2.58282e-06	4.69971e-06	NA
GTGGAC	0.000810951	0.000480543	2.58282e-05	4.69971e-06	NA
TATATA	0.00164835	0.00142241	1.29141e-05	4.69971e-06	NA
GGTACG	0.00122524	0.00100914	1.03313e-05	4.69971e-06	bta-miR-126-3p
ATTGAA	0.000572955	0.000816923	5.16564e-06	4.69971e-06	NA
TGTACG	0.000396661	0.000182606	7.74845e-06	4.69971e-06	NA
AGTAGT	0.000749249	0.00149929	2.58282e-06	4.69971e-06	NA
AGGTAG	0.00134865	0.00139357	1.54969e-05	4.69971e-06	NA
GATAGA	0.00139272	0.00174918	2.58282e-06	4.69971e-06	NA
TGGCGG	0.000705175	0.00144163	0	4.69971e-06	NA
TAGGAA	0.000899098	0.00104758	1.54969e-05	4.69971e-06	bta-miR-384
AGGGAT	0.000185108	0.000403656	0	4.69971e-06	bta-miR-188-5p
GAATAT	0.000290885	0.000163385	0	4.69971e-06	NA
GGTTCT	0.00041429	0.000201828	1.80797e-05	4.69971e-06	NA
CTTGTT	0.000343773	0.000192217	5.16564e-06	4.69971e-06	NA
ATTTAT	0.00013222	0.000153774	5.16564e-06	4.69971e-06	NA
CTGTTT	0.000202738	0.000480543	0	4.69971e-06	NA
TTGTGC	0.000458364	0.000643927	2.58282e-06	4.69971e-06	NA
TATGCT	0.000758063	0.000884199	7.74845e-06	4.69971e-06	NA
CTTTTT	0.000361402	0.000134552	5.16564e-06	4.69971e-06	NA
TGGTTC	0.000555325	0.000528597	0	4.69971e-06	NA
GGGTTC	0.00069636	0.000345991	5.16564e-06	4.69971e-06	NA
TGATAA	0.000290885	0.000297937	7.74845e-06	4.69971e-06	bta-miR-374a-3p
TTGACG	0.000370217	0.000355602	2.58282e-06	4.69971e-06	NA
ATTTTA	0.000123406	0.00011533	5.16564e-06	4.69971e-06	NA
TTGGGC	0.000211553	0.00022105	0	4.69971e-06	NA
GTTTCA	0.000246811	0.000394045	0	4.69971e-06	NA
GTGATC	8.81469e-06	0	5.16564e-06	4.69971e-06	NA
CGGTTT	0.000105776	0.000153774	0	4.69971e-06	bta-miR-1537
GAAATG	0.000185108	0.000288326	0	4.69971e-06	NA
AAGTGA	0.000237997	0.000134552	5.16564e-06	4.69971e-06	NA
GGGGGA	0.000546511	0.000461321	0	4.69971e-06	NA
GAGCTG	0.00013222	0	5.16564e-06	4.69971e-06	NA
GGGAGA	0.000255626	0.000394045	2.58282e-06	4.69971e-06	bta-miR-4713-5p
GTTCGT	0.000141035	8.64977e-05	0	4.69971e-06	NA
CGGTTG	0.000167479	0.000797701	0	4.69971e-06	NA
TTTTCG	0.000343773	0.00022105	1.29141e-05	4.69971e-06	NA
GGTGCA	0.000449549	0.000384434	5.16564e-06	4.69971e-06	bta-miR-500a-3p
GGATAA	0.000246811	0.000124941	0	4.69971e-06	NA
TAGAAA	0.00028207	0.000509375	1.03313e-05	4.69971e-06	NA
TATAAG	0.000105776	0.000124941	0	2.34986e-06	NA
GTTACG	0.000114591	0	2.58282e-06	2.34986e-06	NA
AATTGG	0.000114591	1.92217e-05	0	2.34986e-06	NA
GTGCGT	6.17028e-05	0.000317158	2.58282e-06	2.34986e-06	bta-miR-521
GATGCG	2.64441e-05	0	2.58282e-06	2.34986e-06	NA
GATCTT	7.05175e-05	0.000153774	0	2.34986e-06	bta-miR-3156-5p
TAAGAT	7.93322e-05	0.000105719	0	2.34986e-06	bta-miR-200a-5p
AGTTGT	7.05175e-05	0	2.58282e-06	2.34986e-06	NA
TAGAGA	0.000211553	3.84434e-05	0	2.34986e-06	bta-miR-4684-5p
GTGCGG	0	0	0	2.34986e-06	NA
TATGCG	0	0	0	2.34986e-06	NA
TGGCAT	0	0	7.74845e-06	2.34986e-06	NA
TAATGA	0	0	0	2.34986e-06	NA
TGGCGA	0.00013222	0.000317158	0	2.34986e-06	NA
GCGTGT	0.000246811	0.000307547	0	2.34986e-06	NA
TTAAGA	0.000264441	0.000259493	0	2.34986e-06	NA
TTTATC	7.05175e-05	5.76651e-05	0	2.34986e-06	NA
TTTACT	0.00014985	0.000470932	2.58282e-06	2.34986e-06	NA
GAAGAT	9.69616e-05	0	0	2.34986e-06	bta-miR-141-5p
GTTGCA	0.000141035	0	0	2.34986e-06	NA
GGGGTC	8.81469e-05	0.000317158	0	2.34986e-06	NA
TGAAGA	0.000255626	0.00022105	0	2.34986e-06	NA
AGGTAT	3.52588e-05	0	2.58282e-06	2.34986e-06	bta-miR-875-5p
TGGACT	0.000211553	9.61086e-05	0	2.34986e-06	NA
GCGGTT	0.000326143	0	0	2.34986e-06	NA
TATAGG	0.00043192	0.000413267	0	2.34986e-06	NA
TGTGCA	0.000105776	0.000144163	0	2.34986e-06	NA
GGATAG	0.000572955	0.000490154	7.74845e-06	2.34986e-06	NA
TCTTTT	0.000255626	0.000499765	7.74845e-06	2.34986e-06	NA
TTGGCA	0.000185108	0.000355602	7.74845e-06	2.34986e-06	bta-miR-192-3p
TTTTCT	0.000387846	0.000230661	5.16564e-06	2.34986e-06	NA
ATTAAG	0.000449549	0.000711203	0	2.34986e-06	NA
ATAGTA	0	0	2.58282e-06	2.34986e-06	NA
GAATGT	0	0	5.16564e-06	2.34986e-06	bta-miR-181a-5p
AAGTGG	0	0	0	2.34986e-06	NA
GTTGAC	0	0	0	2.34986e-06	bta-miR-505-3p
TAATGG	8.81469e-06	0	0	2.34986e-06	bta-miR-885-5p
GGGAAT	0.000334958	0.000172995	2.58282e-06	2.34986e-06	bta-miR-3938
GCGTTG	0.000185108	3.84434e-05	0	2.34986e-06	NA
TGACTG	0.000246811	0.000317158	0	2.34986e-06	bta-miR-4704-3p
GCTTTT	0.000361402	0.000124941	2.58282e-06	2.34986e-06	NA
GGGAAG	0.000158664	8.64977e-05	2.58282e-06	2.34986e-06	NA
GGTACT	0.000810951	0.00240271	1.29141e-05	2.34986e-06	bta-miR-624-5p
TGAGCG	0.000264441	0.000124941	2.58282e-06	2.34986e-06	NA
TAAGTA	0.000123406	9.61086e-06	5.16564e-06	2.34986e-06	NA
GATTTC	0.000229182	5.76651e-05	5.16564e-06	2.34986e-06	NA
TTGTAC	0.00041429	0.000365213	0	2.34986e-06	NA
AATATG	0.000317329	9.61086e-06	0	2.34986e-06	bta-miR-1279
TGGCAG	0.000590584	0.00122058	2.58282e-06	2.34986e-06	bta-miR-4769-3p
GAGTCT	0.000669916	0.000836145	2.58282e-06	2.34986e-06	NA
AATGGT	0.000449549	0.000384434	0	2.34986e-06	NA
TTATCG	0.0010225	0.000855366	0	2.34986e-06	NA
GTAAAG	0.000449549	0.000749647	1.03313e-05	2.34986e-06	NA
GGAAAG	0.000467179	0.000297937	2.58282e-06	2.34986e-06	bta-miR-3124-3p
AAGGTA	7.05175e-05	0	1.54969e-05	2.34986e-06	bta-miR-4724-3p
GGTTCA	0.000123406	6.7276e-05	5.16564e-06	2.34986e-06	NA
CATGTG	0.000317329	0.000230661	2.58282e-06	2.34986e-06	bta-miR-4717-3p
TGGGCA	0.000237997	0.000182606	2.58282e-06	2.34986e-06	NA
AAGGAT	0.000229182	9.61086e-05	0	2.34986e-06	bta-miR-362-5p
ATGGCG	6.17028e-05	1.92217e-05	0	2.34986e-06	NA
TTAAAA	0.000141035	0.000124941	0	2.34986e-06	NA
AGGAAG	0.000255626	0.000528597	2.58282e-06	2.34986e-06	NA
AATATT	0.000246811	0.000345991	2.58282e-06	2.34986e-06	NA
ATGTGA	0.000590584	3.84434e-05	0	2.34986e-06	bta-miR-23a-3p
GATGCT	0.000608214	0.000442099	1.29141e-05	2.34986e-06	NA
TTAGGA	0.000273255	0.000634317	1.29141e-05	2.34986e-06	NA
GGGCAT	0.000352588	7.68869e-05	2.58282e-06	2.34986e-06	NA
TTGATC	8.81469e-06	0	0	2.34986e-06	NA
AGTAAG	8.81469e-06	0	0	2.34986e-06	bta-miR-550b-3p
ATGGAA	0	0	0	2.34986e-06	bta-miR-587
GCTGTG	0.000326143	0.000211439	5.16564e-06	2.34986e-06	NA
TGAGGG	0.000352588	0.000826534	0	2.34986e-06	NA
GCGTTT	0.00013222	0.000345991	0	2.34986e-06	NA
GTTCAA	0.000193923	0.000192217	2.58282e-06	2.34986e-06	NA
TGAAAT	0.000370217	0.000240271	5.16564e-06	2.34986e-06	bta-miR-205-3p
GTGTCA	0.000467179	0.000845755	2.58282e-06	2.34986e-06	NA
AAGATG	0.00028207	0.000461321	0	2.34986e-06	NA
AGATGT	0.000193923	0.000922642	2.58282e-06	2.34986e-06	NA
TAAGGT	0.000308514	0.000326769	0	2.34986e-06	NA
TCGTTG	0.000370217	0.000413267	0	2.34986e-06	NA
TCTGTG	0.00110184	0.000605484	1.03313e-05	2.34986e-06	NA
CTGTAT	0.000890284	0.000845755	2.58282e-06	2.34986e-06	NA
TGAGCT	0.000572955	0.000163385	0	2.34986e-06	NA
TTTTTC	0.000449549	0.000384434	2.58282e-06	2.34986e-06	NA
TTTCTA	0.000114591	0.000355602	2.58282e-06	2.34986e-06	NA
TAGGCT	0.00013222	0.000201828	5.16564e-06	2.34986e-06	NA
GGGCGT	7.05175e-05	0	0	2.34986e-06	NA
CGGGTG	0.000273255	0.000816923	0	2.34986e-06	NA
GTAGTC	0.000449549	0.00055743	0	2.34986e-06	NA
TTGACT	0	0	0	2.34986e-06	NA
TTTTCA	0.00013222	0	0	2.34986e-06	NA
TATCTG	0.000264441	0.000192217	0	2.34986e-06	NA
GGGATC	0.000211553	2.88326e-05	2.58282e-06	2.34986e-06	NA
ATTAGT	9.69616e-05	1.92217e-05	0	2.34986e-06	NA
GTTCTA	0.000308514	0.000288326	0	2.34986e-06	bta-miR-5687
TGTCGT	0.000185108	9.61086e-06	0	2.34986e-06	NA
TGGTAC	0.00013222	0.000230661	0	2.34986e-06	NA
CGTGAG	0.000158664	7.68869e-05	0	2.34986e-06	NA
AATTGT	0.000246811	0.000442099	0	2.34986e-06	NA
AGTTAA	0.000229182	0.000413267	0	2.34986e-06	NA
AGATTG	0.000167479	0	0	2.34986e-06	NA
GATTCG	0.000264441	0	0	2.34986e-06	NA
ATAATG	0.000193923	0.000192217	2.58282e-06	2.34986e-06	bta-miR-4528
GTTATC	1.76294e-05	0	0	2.34986e-06	NA
AATGAT	0	0	5.16564e-06	2.34986e-06	bta-miR-382-3p
ATTAAA	0	0	0	2.34986e-06	NA
AGTGAA	0	0	0	2.34986e-06	NA
CTAGTG	0	0	0	2.34986e-06	NA
GAGGGG	0.000114591	0.000134552	0	2.34986e-06	NA
TGGATC	0.000105776	0	0	2.34986e-06	NA
TATAAT	0.000105776	0.000307547	0	2.34986e-06	NA
GTGCCG	4.40734e-05	0	0	2.34986e-06	NA
CTTGTA	0.000326143	0.000163385	5.16564e-06	2.34986e-06	NA
GCTGAG	0.000220367	7.68869e-05	0	2.34986e-06	NA
TGGTCA	0.000202738	5.76651e-05	0	2.34986e-06	NA
GCTTTG	6.17028e-05	0	0	2.34986e-06	bta-miR-330-3p
TGTGGC	0	0	0	2.34986e-06	NA
TAGTCG	0	0	0	2.34986e-06	NA
TGTCAG	0.00013222	0	0	2.34986e-06	bta-miR-3660
GAGCTA	0.000105776	4.80543e-05	0	2.34986e-06	NA
CTTGAT	6.17028e-05	9.61086e-06	0	2.34986e-06	NA
TGTACA	0.000326143	0.000307547	2.58282e-06	2.34986e-06	bta-let-7a-2-3p
GAATGA	0.000361402	0.000278715	2.58282e-06	2.34986e-06	bta-miR-1298
AAATTG	0.000158664	0	0	2.34986e-06	NA
CTGATG	0.000334958	4.80543e-05	0	2.34986e-06	NA
GGGTCT	0.000299699	0.000201828	2.58282e-06	2.34986e-06	NA
GTTACT	0.000290885	0.000211439	2.58282e-06	2.34986e-06	bta-miR-802
GGTCTA	2.64441e-05	0.00022105	5.16564e-06	2.34986e-06	bta-miR-3684
TTGAGC	0.000449549	0.000192217	0	2.34986e-06	NA
TTGGAC	0.000185108	0.000153774	0	2.34986e-06	NA
GCTGTT	0	0	0	2.34986e-06	NA
GAGAGA	0	9.61086e-06	0	2.34986e-06	NA
GTTCAG	0.000202738	0.000144163	0	2.34986e-06	bta-miR-4539
GGTATC	0.00014985	0	0	2.34986e-06	NA
GTTCGA	0.000458364	0.000144163	2.58282e-06	2.34986e-06	NA
GTAATA	0.000158664	0.000192217	0	2.34986e-06	bta-miR-556-3p
ATGGGA	0.000581769	0.000509375	0	2.34986e-06	NA
GGTCGT	0.00043192	0.000432489	2.58282e-06	2.34986e-06	NA
GATGTC	0.000581769	0.000134552	1.03313e-05	2.34986e-06	bta-miR-3913-3p
TATTCT	0.000220367	0.00011533	0	2.34986e-06	NA
GTATCT	9.69616e-05	9.61086e-05	0	2.34986e-06	NA
TGTCAA	4.40734e-05	9.61086e-05	0	2.34986e-06	bta-miR-514a-3p
TAATAG	0.000255626	5.76651e-05	2.58282e-06	2.34986e-06	NA
CTGGAT	0.000237997	0.000105719	0	2.34986e-06	bta-miR-5586-5p
AAGTAA	0.000211553	5.76651e-05	0	2.34986e-06	NA
AGGATA	2.64441e-05	0	0	2.34986e-06	NA
GAAGAG	9.69616e-05	9.61086e-06	0	2.34986e-06	bta-miR-1236
AAGTAG	0.000114591	9.61086e-05	0	2.34986e-06	bta-miR-138-1-3p
GAAGTA	0	0	0	2.34986e-06	bta-miR-3682-5p
GATAAA	8.81469e-06	0	0	2.34986e-06	NA
TGAAAA	0.000334958	0.00011533	0	2.34986e-06	bta-miR-335-3p
CTGTGT	0.000546511	0.000778479	0	2.34986e-06	NA
AGAGTA	0.000599399	0.000259493	5.16564e-06	2.34986e-06	NA
ATAATT	0.000608214	0.00109564	5.16564e-06	2.34986e-06	bta-miR-944
AGTGGG	0.000326143	0.000105719	2.58282e-06	2.34986e-06	bta-miR-4301
CGTTTT	0.00028207	9.61086e-05	0	2.34986e-06	bta-miR-424-3p
CTTTTA	0.000379032	0.000278715	1.03313e-05	2.34986e-06	NA
GCGTTA	0.000185108	5.76651e-05	0	2.34986e-06	NA
ATGGAG	0.000766878	0.000509375	5.16564e-06	2.34986e-06	bta-miR-136-5p
ATGAAA	0.000467179	0.000480543	0	2.34986e-06	NA
TGATTC	0.000581769	0.000711203	0	2.34986e-06	bta-miR-15b-3p
AGTAAT	0.000749249	0.000797701	7.74845e-06	2.34986e-06	NA
GAATAA	0.000370217	0.000172995	2.58282e-06	2.34986e-06	NA
AATTAT	0.000299699	0.000153774	0	2.34986e-06	NA
TTAAGG	0.000193923	0.000153774	0	2.34986e-06	NA
GGGGCT	0.000449549	0.000605484	2.58282e-06	2.34986e-06	bta-miR-3943
CGTATG	0.000916728	0.000499765	2.58282e-06	2.34986e-06	NA
TTTCGA	0.00043192	0.000711203	0	2.34986e-06	NA
GGGGCA	0.000361402	6.7276e-05	5.16564e-06	2.34986e-06	NA
CTTATG	9.69616e-05	0	0	2.34986e-06	NA
GAGGCG	0.000202738	0.000124941	5.16564e-06	2.34986e-06	bta-miR-1281
GGGCTA	0.000370217	0.000691982	0	2.34986e-06	NA
GTGCAA	0.000255626	0.000413267	2.58282e-06	2.34986e-06	NA
ATGCGG	0.000237997	3.84434e-05	1.03313e-05	2.34986e-06	NA
AAGGAG	0.000255626	3.84434e-05	2.58282e-06	2.34986e-06	NA
GAATTA	0.000317329	0.000124941	2.58282e-06	2.34986e-06	NA
GGACTG	9.69616e-05	0	0	2.34986e-06	bta-miR-455-3p
TAAGAG	0.000167479	0.000317158	2.58282e-06	2.34986e-06	NA
AAGATT	7.05175e-05	0.00011533	0	2.34986e-06	NA
AGAATG	0.000299699	0.000307547	0	2.34986e-06	NA
TAAAGG	0.000678731	0.000615095	0	2.34986e-06	NA
AGGTAA	0.00069636	0.000740036	0	2.34986e-06	NA
TTTTAC	0.000881469	0.00140319	2.58282e-06	2.34986e-06	NA
TAGGGG	0.000141035	0.000153774	0	2.34986e-06	NA
TAGGGA	0.00071399	0.000595873	0	2.34986e-06	NA
TATGGG	8.81469e-06	0	0	2.34986e-06	NA
TGAGTC	0.000467179	0.000365213	0	2.34986e-06	NA
GTACGT	0.000290885	8.64977e-05	7.74845e-06	2.34986e-06	NA
TGTACT	0.000387846	0.000624706	0	2.34986e-06	NA
AGTCTT	0.000273255	0.000278715	5.16564e-06	2.34986e-06	bta-miR-4432
TTACTT	0.000749249	0.00108603	3.35766e-05	2.34986e-06	NA
TGAGAA	0.000855025	0.00118214	2.58282e-06	2.34986e-06	NA
GAAGGA	0.000493623	0.000307547	2.58282e-06	2.34986e-06	NA
TTTACA	0.00101369	0.00123019	5.16564e-06	2.34986e-06	NA
TTACTG	0.000943172	0.000961086	2.58282e-06	2.34986e-06	bta-miR-545-5p
TGTCAT	0.000661102	0.000653538	5.16564e-06	2.34986e-06	bta-miR-425-5p
ATGATA	0.000766878	0.000461321	2.58282e-06	2.34986e-06	NA
GTAGAC	0.000361402	0.000297937	0	2.34986e-06	bta-miR-934
GAAATT	0.000326143	0.000288326	0	2.34986e-06	NA
CGGGTT	0.00069636	0.000509375	5.16564e-06	2.34986e-06	NA
TTAGTC	0.00109302	0.00192217	5.16564e-06	2.34986e-06	NA
GTATGC	0.000678731	0.000192217	2.58282e-06	2.34986e-06	bta-miR-5689
TGTAGC	0.000819766	0.00127824	5.16564e-06	2.34986e-06	bta-miR-187-5p
TAGGCG	0.000379032	0.000317158	0	2.34986e-06	NA
TCGATG	0.000775693	0.00187412	0	2.34986e-06	NA
CAGTTT	0.000828581	0.000297937	1.03313e-05	2.34986e-06	bta-miR-17-5p-like
TTAGCT	0.00116354	0.00128785	0	2.34986e-06	NA
TGAGCA	0.000520067	0.000384434	2.58282e-06	2.34986e-06	bta-miR-1178
AAAGTG	0.000872654	0.000797701	2.58282e-06	2.34986e-06	NA
TTTGAC	0.000475993	0.000182606	0	2.34986e-06	NA
AAGGGT	0.000661102	0.000144163	0	2.34986e-06	NA
GTACTT	0.000326143	0.00067276	7.74845e-06	2.34986e-06	NA
GTTACA	0.000114591	0.000365213	0	2.34986e-06	NA
GCTGGT	0.00014985	0.000240271	0	2.34986e-06	bta-miR-634
GGTGAC	7.05175e-05	0	0	2.34986e-06	NA
TCGGTT	0.000141035	0.000211439	2.58282e-06	2.34986e-06	NA
TTAAAT	0.000396661	0.000470932	0	2.34986e-06	NA
AGGGTA	0.000264441	0.000163385	0	2.34986e-06	NA
GATCGT	0.000370217	0.000547819	5.16564e-06	2.34986e-06	NA
GGGTCA	0.000590584	0.000432489	2.58282e-06	2.34986e-06	NA
CTTGAG	0.000925542	0.000759258	1.03313e-05	2.34986e-06	NA
GGTACA	0.00097843	0.00089381	0	2.34986e-06	NA
GTATTC	0	0	0	2.34986e-06	NA
TTGCGA	0	0	0	2.34986e-06	NA
AGGTCT	0	0	0	2.34986e-06	NA
GTAAAA	0	0	0	2.34986e-06	bta-miR-2681-5p
GAGTCA	0	0	0	2.34986e-06	NA
AGTAAA	0.000590584	0.000413267	5.16564e-06	2.34986e-06	NA
TGATCT	0.000290885	0.000326769	2.58282e-06	2.34986e-06	bta-miR-5694
GGGCGG	0.000802137	0.000845755	5.16564e-06	2.34986e-06	NA
TTACTA	0.000810951	0.000230661	5.16564e-06	2.34986e-06	NA
TGTATC	0.00112828	0.00101875	1.03313e-05	2.34986e-06	NA
AGATGG	0.000396661	0.000192217	0	2.34986e-06	NA
TGTTCA	0.000502437	0.000711203	0	2.34986e-06	NA
GTGTAC	0.000449549	0.000490154	0	2.34986e-06	NA
GGTAAC	0.000484808	0.000643927	2.06625e-05	2.34986e-06	NA
GTGTCC	0.00193923	0.00228738	1.29141e-05	2.34986e-06	NA
CTGATT	0.00109302	0.000538208	0	2.34986e-06	bta-miR-34a-3p
GTAGCG	0.00175412	0.00263337	0	2.34986e-06	NA
GTGAGC	0.000475993	0.000240271	0	2.34986e-06	NA
TGATGC	0.000202738	0.000182606	2.58282e-06	2.34986e-06	bta-miR-4711-5p
TAGACG	0.000608214	0.00078809	7.74845e-06	2.34986e-06	NA
ATGCTG	0.000176294	6.7276e-05	5.16564e-06	2.34986e-06	bta-miR-4310
GAGTGC	0.000246811	0.000576651	2.58282e-06	2.34986e-06	NA
TAGACT	0.000255626	0.00055743	1.03313e-05	2.34986e-06	NA
TGGCAA	0.00028207	0.000663149	2.58282e-05	2.34986e-06	bta-miR-4776-3p
CGTATT	0.000237997	0.000269104	0	2.34986e-06	NA
GATACG	0.000520067	2.88326e-05	2.58282e-06	2.34986e-06	NA
GAGCGG	0.000405476	0.000768869	0	2.34986e-06	NA
TTTCGG	0.000220367	0.000172995	0	2.34986e-06	NA
ATTATA	0.000317329	0.000595873	5.16564e-06	2.34986e-06	bta-miR-374a-5p
TCGTGT	0.000617028	0.000403656	2.58282e-06	2.34986e-06	NA
AGGAAT	0.000590584	0.000422878	2.58282e-06	2.34986e-06	NA
GGGAAA	0.000520067	0.000605484	0	2.34986e-06	bta-miR-4446-5p
CGATTT	0.000440734	0.000278715	2.58282e-06	2.34986e-06	NA
GAGAAA	0.00069636	0.000355602	7.74845e-06	2.34986e-06	NA
TAAATA	0.000423105	0.000288326	1.54969e-05	2.34986e-06	NA
GGTGGC	0.000370217	0.000394045	1.03313e-05	2.34986e-06	NA
GATACT	0.000308514	0.000249882	7.74845e-06	2.34986e-06	NA
AAGTAT	0	9.61086e-06	0	2.34986e-06	NA
TCGGGT	0	0	0	2.34986e-06	NA
GAGGGA	0	0	0	2.34986e-06	bta-miR-642a-5p
GTACTG	0	0	0	2.34986e-06	NA
CTTTGT	0	0	0	2.34986e-06	NA
GCGGTA	0	0	0	2.34986e-06	NA
GTATCG	0	0	2.58282e-06	2.34986e-06	NA
AGTGCG	0	0	2.58282e-06	2.34986e-06	bta-miR-106b-3p
TATGGC	0.000634658	0.000615095	0	2.34986e-06	NA
GCGATT	0.000572955	0.000730425	0	2.34986e-06	NA
GTTCAT	0.000193923	0.000355602	0	2.34986e-06	NA
CTGGGT	0.000246811	0.000576651	0	2.34986e-06	bta-miR-1295b-5p
AAAATG	0.000308514	0.000105719	0	2.34986e-06	NA
CTGAGT	0.000229182	0.000499765	0	2.34986e-06	bta-miR-510
GCGTGA	0.00106658	0.00113408	0	2.34986e-06	NA
TAGCGG	0.00069636	0.000663149	5.16564e-06	2.34986e-06	NA
GGAGAA	0.000299699	0	0	2.34986e-06	bta-miR-629-3p
AAATGT	0.00071399	0.000836145	2.58282e-06	2.34986e-06	NA
TTGACA	0.000775693	0.000538208	5.16564e-06	2.34986e-06	NA
AAAGTT	0.000141035	0.000768869	0	2.34986e-06	NA
GCGTAG	0.000326143	0.000374823	0	2.34986e-06	NA
GTATAC	0.000572955	0.00122058	0	2.34986e-06	NA
ATTGCT	6.17028e-05	0	2.58282e-06	2.34986e-06	bta-miR-3908
GAAAAG	8.81469e-05	0.000278715	0	2.34986e-06	NA
ATGTCG	7.05175e-05	0.000153774	0	2.34986e-06	NA
GATTAC	0.000246811	0.000192217	1.03313e-05	2.34986e-06	NA
TTTCAT	0	0	0	2.34986e-06	NA
GGGGGC	0.000237997	0.000634317	0	2.34986e-06	bta-miR-4313
TATTAC	0.000123406	0	5.16564e-06	2.34986e-06	NA
ATTTCG	9.69616e-05	0	0	2.34986e-06	NA
TCTGAT	0.000114591	0	0	2.34986e-06	bta-miR-2115-3p
GATTGC	0.000379032	0	0	2.34986e-06	NA
CGGTGA	0.000290885	0.000182606	1.03313e-05	2.34986e-06	NA
GTACTA	7.93322e-05	0.000134552	0	2.34986e-06	NA
AGGCTT	0.000246811	9.61086e-06	2.58282e-06	2.34986e-06	NA
CGGATG	7.05175e-05	0.000144163	0	2.34986e-06	NA
TATACG	0.000458364	0.000317158	1.03313e-05	2.34986e-06	NA
CTTGGT	8.81469e-05	0.000153774	0	2.34986e-06	NA
GGAATA	0.00014985	0.000124941	0	2.34986e-06	NA
GGATTC	0.000176294	0	1.29141e-05	2.34986e-06	NA
TATCTT	0.000352588	9.61086e-06	0	2.34986e-06	bta-miR-4662a-3p
GGTCGG	0.000705175	0.00045171	0	2.34986e-06	NA
ATAGAT	0.000837395	0.00109564	1.03313e-05	2.34986e-06	NA
AGATAA	0.000819766	0.000701593	7.74845e-06	2.34986e-06	NA
TATAAA	0.00111947	0.00104758	0	2.34986e-06	NA
TAATAT	0.000343773	0.000413267	0	2.34986e-06	bta-miR-656
GGTCAG	0.000722804	0.000874588	2.58282e-06	2.34986e-06	NA
CGGTTA	0.000334958	0.000413267	5.16564e-06	2.34986e-06	NA
AGGCTG	0.000810951	0.000749647	0	2.34986e-06	NA
GTTAGC	0	0	0	2.34986e-06	NA
TGTCCG	0	0	0	2.34986e-06	NA
GTGGCC	0	9.61086e-06	0	2.34986e-06	NA
GGATCG	1.76294e-05	0	2.58282e-06	2.34986e-06	NA
AATTTA	0	0	0	2.34986e-06	NA
ATTGTC	0	0	2.58282e-06	2.34986e-06	NA
TAGTCT	0	0	0	2.34986e-06	NA
GCTTAT	0.00099606	0.00067276	7.74845e-06	2.34986e-06	NA
TATCAG	0.000599399	0.000182606	0	2.34986e-06	NA
AGTTTC	0.000528881	0.000691982	2.58282e-06	2.34986e-06	bta-miR-4738-3p
TTTAGC	0.000440734	0.000413267	2.58282e-06	2.34986e-06	NA
GATAAC	0.000387846	0.000422878	0	2.34986e-06	NA
TGACGT	0.00135746	0.000634317	4.64907e-05	2.34986e-06	bta-miR-598
AGGTGC	0.00181583	0.0014128	2.58282e-06	2.34986e-06	NA
AATAAG	0.00100487	0.00117252	0	2.34986e-06	NA
AAGAGG	0.00115472	0.00135513	0	2.34986e-06	bta-miR-877-3p
TAGTGC	0.000493623	0.000278715	2.58282e-06	2.34986e-06	NA
TAGCAG	0.00043192	0.000634317	1.03313e-05	2.34986e-06	NA
ATGATC	0.000326143	0.000192217	2.58282e-06	2.34986e-06	NA
TGACTT	0.000387846	0.000461321	0	2.34986e-06	bta-miR-224-5p
AGTAGG	0.000185108	0.000394045	0	2.34986e-06	NA
CTTAGT	0.000467179	0.000470932	0	2.34986e-06	NA
GGGACT	0.000793322	0.00130708	0	2.34986e-06	bta-miR-2114-5p
TAAGGA	0	0	0	2.34986e-06	NA
GGAAAT	0	0	2.58282e-06	2.34986e-06	NA
GCGTGG	8.81469e-06	0	0	2.34986e-06	NA
GCTTTA	1.76294e-05	0	2.58282e-06	2.34986e-06	bta-miR-9-3p
TATTGC	0	0	0	2.34986e-06	NA
CTTTGA	0	0	0	2.34986e-06	NA
CATTTT	8.81469e-06	0	0	2.34986e-06	bta-miR-17-5p-like
GATCGG	8.81469e-06	0	0	2.34986e-06	NA
CGTGTA	0.000810951	0.000595873	0	2.34986e-06	NA
GCTATG	0.000969616	0.000403656	0	2.34986e-06	bta-miR-103b
GAGACG	0.000467179	0.000345991	0	2.34986e-06	NA
GAGCAT	0.000537696	0.000749647	2.58282e-06	2.34986e-06	NA
GGGTAC	0.000229182	0.000153774	0	2.34986e-06	NA
GGGAGC	0.000661102	0.000432489	0	2.34986e-06	NA
CATATT	0.000229182	0.000365213	2.58282e-06	2.34986e-06	bta-miR-4517
ATATGG	0.000537696	0.000355602	2.58282e-06	2.34986e-06	NA
TAATAA	0.000528881	0.000634317	5.16564e-06	2.34986e-06	NA
ATAAAG	0.00069636	0.000317158	2.58282e-06	2.34986e-06	NA
TGTCCT	0.000855025	0.000499765	7.74845e-06	2.34986e-06	bta-miR-1197
CTGGAA	0.000502437	1.92217e-05	0	2.34986e-06	bta-miR-3180-5p
CGGTGT	0.000211553	0.000172995	5.16564e-06	2.34986e-06	NA
GGAAGA	0.000334958	0.00045171	2.58282e-06	2.34986e-06	NA
AATATA	0.000370217	0.00011533	0	2.34986e-06	NA
ATGTAC	0.000167479	0.000374823	0	2.34986e-06	NA
TCGGTG	0.000273255	0.000470932	1.29141e-05	2.34986e-06	NA
AAAGGT	0.00122524	0.0015089	1.03313e-05	2.34986e-06	NA
CTGGAG	0.000255626	0.000470932	2.58282e-06	2.34986e-06	bta-miR-766-3p
AATGAA	0.00041429	0.000326769	5.16564e-06	2.34986e-06	NA
TAAAGT	0.000661102	0.000499765	0	2.34986e-06	NA
TGATAC	0.00125169	0.000999529	1.03313e-05	2.34986e-06	NA
GCGTAT	0.000678731	0.000855366	0	2.34986e-06	NA
TATTTC	0.000599399	0.000153774	2.58282e-06	2.34986e-06	NA
TTTCAA	0.000379032	0.000643927	2.58282e-06	2.34986e-06	NA
TGACGG	0.000652287	0.000653538	1.03313e-05	2.34986e-06	NA
GCAGTT	0.000273255	0.000365213	7.74845e-06	2.34986e-06	NA
GTGCGA	0.000105776	0	2.58282e-06	2.34986e-06	NA
GGAGCG	0.00013222	0	0	2.34986e-06	NA
TCTGTA	0.000220367	0.000240271	0	2.34986e-06	NA
TCTGTT	0.000484808	0.000605484	5.16564e-06	2.34986e-06	NA
TTAGGG	0.000775693	0.000499765	0	2.34986e-06	NA
GTACGG	0.000352588	4.80543e-05	0	2.34986e-06	bta-miR-3678-5p
AAATTA	0.000123406	1.92217e-05	5.16564e-06	2.34986e-06	bta-miR-4775
GGAAGT	6.17028e-05	8.64977e-05	0	2.34986e-06	NA
TAGTCA	4.40734e-05	0.000153774	0	2.34986e-06	NA
TGTAAC	7.93322e-05	0.000124941	0	2.34986e-06	NA
GAAGAA	7.05175e-05	0.000278715	0	2.34986e-06	bta-miR-4659a-3p
CGGTAG	0.000237997	0.000538208	2.58282e-06	2.34986e-06	NA
ATATAG	0.000343773	7.68869e-05	5.16564e-06	2.34986e-06	NA
CGTTAG	0.000440734	0.000240271	0	2.34986e-06	NA
GGTCAA	0	0	0	2.34986e-06	NA
GAGCGT	0	0	0	2.34986e-06	bta-miR-574-3p
TTTCAG	0	0	0	2.34986e-06	bta-miR-4766-5p
TGATCG	0	0	0	2.34986e-06	NA
AGGAGA	0	0	0	2.34986e-06	bta-miR-4279
GAGACT	0	0	0	2.34986e-06	NA
TCTTTG	8.81469e-06	0	0	2.34986e-06	NA
TAGCAT	8.81469e-06	1.92217e-05	0	2.34986e-06	bta-miR-3146
ATTCTG	0	0	2.58282e-06	2.34986e-06	NA
GGAGGG	0.000202738	0.000470932	2.58282e-06	2.34986e-06	bta-miR-1470
ATATTA	0.000299699	0.00033638	2.58282e-06	2.34986e-06	bta-miR-889
TGGAAC	8.81469e-05	0.000163385	0	2.34986e-06	NA
GGAGTC	0.000167479	0.000163385	0	2.34986e-06	NA
TCTTAT	0.00013222	0	7.74845e-06	2.34986e-06	NA
GAAATA	0.000185108	1.92217e-05	2.58282e-06	2.34986e-06	NA
CGTTTA	0.000246811	0.000643927	0	2.34986e-06	NA
AGGGAA	0.000237997	0.000182606	1.29141e-05	2.34986e-06	bta-miR-4755-5p
GTAGGC	0.000396661	0.000538208	0	2.34986e-06	bta-miR-24-1-5p
CTTGGA	0.000379032	0.000153774	2.58282e-06	2.34986e-06	NA
TCTGAG	0.00028207	0.000211439	5.16564e-06	2.34986e-06	bta-miR-4330
GCTTGA	0.000211553	0	0	2.34986e-06	NA
CTTTGG	0.000484808	0.000913031	5.16564e-06	2.34986e-06	NA
GGGCAG	0.000114591	7.68869e-05	2.32454e-05	2.34986e-06	bta-miR-18a-3p
GGAGGA	7.93322e-05	5.76651e-05	0	2.34986e-06	bta-miR-4691-5p
AGATTA	0.000141035	0.000374823	1.54969e-05	2.34986e-06	NA
TATCGG	0.00014985	0.000192217	0	2.34986e-06	NA
CGTGGG	7.93322e-05	4.80543e-05	5.16564e-06	2.34986e-06	bta-miR-662
ATGTGC	0.000299699	5.76651e-05	0	2.34986e-06	bta-miR-5589-3p
ATTAAT	0.000167479	0.000172995	0	2.34986e-06	NA
GGACTT	0.000167479	0	0	2.34986e-06	NA
CGTAGG	0.000449549	0.000394045	1.03313e-05	2.34986e-06	NA
TAGATC	0.000423105	0.000124941	0	2.34986e-06	NA
AGGAGG	0.000237997	3.84434e-05	0	2.34986e-06	bta-miR-660-3p
AAGAAT	0.000502437	0.000345991	0	2.34986e-06	NA
GTTTCC	0.000528881	0.000605484	2.58282e-06	2.34986e-06	bta-miR-4261
AAGAGT	0.000273255	0.00033638	5.16564e-06	2.34986e-06	NA
ATGCTT	0.000167479	0.000230661	7.74845e-06	2.34986e-06	NA
TAAAAT	0.000114591	0.000249882	2.58282e-06	2.34986e-06	NA
ATGTCA	0.000185108	0.000509375	0	2.34986e-06	bta-miR-489
CGTAAG	0.00014985	0	2.58282e-06	2.34986e-06	NA
GGAAAA	3.52588e-05	0	0	0	NA
TATGAC	7.93322e-05	0.000163385	2.58282e-06	0	NA
CGGTAT	8.81469e-06	0	0	0	NA
GGTCAT	1.76294e-05	0	0	0	NA
ATGACG	1.76294e-05	0	0	0	NA
TTACAT	3.52588e-05	4.80543e-05	0	0	bta-miR-379-3p
CGAGTG	2.64441e-05	0.000105719	0	0	NA
GAGTAC	0	0.000134552	0	0	NA
AGAGGT	7.05175e-05	0	0	0	NA
GCTTGG	4.40734e-05	4.80543e-05	0	0	NA
GATGGC	1.76294e-05	0	0	0	NA
GGTTCG	2.64441e-05	0.000201828	0	0	NA
GAGGAC	7.93322e-05	0.00022105	0	0	bta-miR-3909
TTATTC	1.76294e-05	0.000163385	0	0	NA
GTTCCT	3.52588e-05	0	0	0	bta-miR-3914
TTATCT	9.69616e-05	0.000153774	2.58282e-06	0	bta-miR-577
GATCGA	0.000141035	0	0	0	NA
TAGGAC	1.76294e-05	0	0	0	NA
AGTCTG	3.52588e-05	0	0	0	bta-miR-499b-5p
GCTATT	6.17028e-05	2.88326e-05	0	0	NA
GAGGCA	6.17028e-05	0.000172995	0	0	NA
TGAGGC	8.81469e-05	0	5.16564e-06	0	NA
CTTTAG	3.52588e-05	0	0	0	bta-miR-4509
TGGTCC	8.81469e-06	0	7.74845e-06	0	bta-miR-3619-3p
TGGGGC	9.69616e-05	0.000182606	0	0	bta-miR-3189-5p
AATTGA	4.40734e-05	0	0	0	NA
TATTCA	0.000123406	9.61086e-06	0	0	bta-miR-5585-3p
TGATCA	0.00014985	0.000317158	0	0	NA
CTAGTT	0.000167479	0	0	0	bta-miR-708-3p
GGAGCT	1.76294e-05	0	0	0	NA
TTTCTC	8.81469e-05	0	0	0	bta-miR-539-5p
TTATGC	7.05175e-05	0.000192217	0	0	NA
GATCAT	6.17028e-05	0	2.58282e-06	0	NA
CGGGTA	0.000114591	0.000278715	0	0	NA
AGGAAA	0.000158664	0.000105719	0	0	NA
TAAAGA	9.69616e-05	5.76651e-05	0	0	NA
GATAGC	8.81469e-06	0	0	0	NA
ATGTTC	0	9.61086e-06	0	0	NA
TTAACG	0	0	2.58282e-06	0	NA
CGTTGG	8.81469e-06	0	0	0	NA
GAAGCG	0	9.61086e-06	0	0	NA
AGAAGG	8.81469e-06	0	0	0	bta-miR-1237
GCTGTA	6.17028e-05	0	0	0	NA
AGTACT	3.52588e-05	0	0	0	bta-miR-1278
AGGGGA	4.40734e-05	0	0	0	NA
ATTGGG	3.52588e-05	0.000153774	0	0	NA
GAGCAG	0.000114591	0.00033638	0	0	bta-miR-767-3p
TGACAG	0.000176294	0.000230661	0	0	NA
GGTTAC	0.00013222	0	0	0	NA
GATATC	4.40734e-05	0	0	0	bta-miR-144-5p
AAGGAA	4.40734e-05	0	0	0	NA
GAGGTC	7.93322e-05	0.000105719	0	0	NA
AAAGTA	5.28881e-05	0	0	0	NA
ATTTCA	8.81469e-06	0	0	0	bta-miR-203
TAAGCT	3.52588e-05	0	0	0	bta-miR-21-5p
TTAGCG	7.93322e-05	4.80543e-05	0	0	NA
GGACTA	3.52588e-05	0.000240271	0	0	bta-miR-4540
CATATG	6.17028e-05	0.00022105	0	0	NA
CTGGGA	4.40734e-05	9.61086e-06	0	0	NA
TGGAGC	0.00013222	0	0	0	NA
AGGGCT	1.76294e-05	4.80543e-05	0	0	bta-miR-129-1-3p
GGACAT	0.000105776	3.84434e-05	0	0	NA
ATGGCT	0.000123406	0.000182606	0	0	NA
CGGTGG	5.28881e-05	0	0	0	NA
CGTGGT	7.05175e-05	0	0	0	NA
TTGCCG	0.000211553	9.61086e-06	0	0	NA
AATTAG	0.00013222	0.000192217	1.29141e-05	0	bta-miR-4735-5p
AATAGA	0.000114591	0	0	0	NA
TTATAC	4.40734e-05	9.61086e-06	0	0	NA
GAGCAA	7.93322e-05	0	0	0	NA
TCGTGG	0.000114591	9.61086e-06	0	0	NA
ATTCTT	4.40734e-05	0.000230661	0	0	NA
CAGTTG	6.17028e-05	0.000374823	0	0	NA
GAAAAT	0.000158664	0.000182606	0	0	NA
TAGCGT	0.000211553	0	0	0	NA
CGTTGT	8.81469e-05	9.61086e-06	0	0	NA
GGATCT	0.00028207	0.000518986	0	0	NA
AGTAGA	0.000211553	0.000422878	0	0	NA
ATTGAC	0.000167479	0.000124941	2.58282e-06	0	NA
TCGTTT	9.69616e-05	0	0	0	NA
AGAGAT	1.76294e-05	0	0	0	bta-miR-3675-3p
CAGGTG	9.69616e-05	0.000192217	0	0	bta-miR-3622a-3p
GGTCCG	6.17028e-05	0.000211439	0	0	NA
GAAAAA	0.000202738	2.88326e-05	0	0	NA
GTTCCG	0.000123406	0.000134552	0	0	NA
TCTATT	0.000211553	4.80543e-05	0	0	NA
TCTATG	6.17028e-05	0.000201828	0	0	NA
CGTGGA	0.000211553	0.000297937	0	0	NA
TTTTCC	0.00013222	0	0	0	bta-miR-3148
CGATGT	0.000202738	2.88326e-05	0	0	NA
TGTTCC	4.40734e-05	9.61086e-06	0	0	NA
AAGCTG	3.52588e-05	0	0	0	NA
TATGCA	8.81469e-06	0	0	0	bta-miR-153
CTTGAA	2.64441e-05	0	0	0	bta-miR-498
GCGGAG	3.52588e-05	4.80543e-05	0	0	NA
ATGGCA	4.40734e-05	8.64977e-05	0	0	bta-miR-4659a-5p
AGTGCT	0.000105776	0	0	0	NA
TAAGAA	0.00013222	0.000144163	2.58282e-06	0	NA
GTTAAC	0.000158664	0.000355602	0	0	NA
CTTTAT	4.40734e-05	0	0	0	bta-miR-142-5p
TCTTGT	0.000176294	0.000105719	0	0	NA
AAGATA	1.76294e-05	0	0	0	NA
GGAGAC	9.69616e-05	0	0	0	NA
CGTAGT	7.05175e-05	0	0	0	NA
GATTCA	2.64441e-05	0	0	0	NA
TATAGC	8.81469e-06	3.84434e-05	0	0	NA
CTTATT	3.52588e-05	0	0	0	NA
GGAAGG	7.93322e-05	0.000105719	0	0	bta-miR-3667-3p
CTTTAA	2.64441e-05	9.61086e-06	0	0	NA
AGTTCG	4.40734e-05	1.92217e-05	0	0	NA
TAGGTC	9.69616e-05	0.000172995	0	0	NA
GATCAG	7.05175e-05	0	0	0	NA
TGGACA	3.52588e-05	0	0	0	NA
GCATTG	7.05175e-05	9.61086e-06	0	0	NA
TGACGA	0.000141035	0.000172995	0	0	NA
TTACGG	6.17028e-05	4.80543e-05	0	0	NA
ATGGTC	3.52588e-05	0	0	0	bta-miR-591
GAAGGG	7.05175e-05	9.61086e-06	0	0	NA
TAGGCA	0.00014985	0.000211439	0	0	NA
CATGTA	0.00014985	2.88326e-05	0	0	bta-miR-4666a-5p
GGGACA	7.93322e-05	0	0	0	NA
GCTTGT	4.40734e-05	0	0	0	NA
TTAGGC	0.000105776	1.92217e-05	0	0	NA
AGGTTC	0.000105776	0.000163385	0	0	NA
CTGTAA	0.000105776	0.000259493	0	0	NA
ATTTTC	6.17028e-05	7.68869e-05	0	0	NA
TGTGCC	0.000220367	0.000163385	0	0	NA
ATTTGC	0.00014985	0.000307547	0	0	NA
TCGATT	0.000114591	1.92217e-05	0	0	NA
TAACTT	0.000273255	9.61086e-05	0	0	NA
ATTGGC	0.000158664	0	0	0	NA
TCTAAT	7.05175e-05	0	0	0	NA
AATCTA	0.000211553	6.7276e-05	0	0	bta-miR-376a-5p
GCGAAG	0.000176294	0	0	0	NA
ACTTTG	6.17028e-05	6.7276e-05	0	0	bta-miR-520g
TTACGT	3.52588e-05	0	0	0	NA
ATAAGT	0.000141035	0.000153774	0	0	NA
AATAAT	4.40734e-05	0.000134552	0	0	bta-miR-126-5p
AAGAAG	0.000185108	3.84434e-05	0	0	bta-miR-4778-3p
AATAAA	4.40734e-05	0.00011533	0	0	NA
ATAAGG	0.000123406	0.000297937	0	0	NA
AAAGAT	0.000220367	9.61086e-06	0	0	NA
CGGGAT	0.00013222	0.000355602	0	0	NA
TAAACG	5.28881e-05	0	0	0	NA
GTGCCT	0.000299699	0	0	0	bta-miR-3622a-5p
CGAATG	0.000229182	9.61086e-06	0	0	NA
TCGTAT	0.00013222	0.000374823	0	0	NA
GGGCGA	8.81469e-05	8.64977e-05	0	0	NA
GGGACG	5.28881e-05	0.000192217	0	0	NA
GATGCA	8.81469e-05	9.61086e-06	0	0	NA
GTAACT	0.00013222	0.000249882	0	0	NA
TCGGAG	3.52588e-05	0	0	0	NA
CGATTG	8.81469e-05	0	0	0	NA
CTGAGG	2.64441e-05	0	0	0	NA
GTGAAC	1.76294e-05	0	0	0	NA
TTGTCC	4.40734e-05	0	0	0	NA
AGGCAT	1.76294e-05	0.000144163	0	0	bta-miR-532-5p
CTATTG	9.69616e-05	0.000105719	2.58282e-06	0	NA
GAATCG	2.64441e-05	0	0	0	NA
ATTGCA	0.000114591	0.000230661	2.58282e-06	0	bta-miR-106a-3p
GCTGAA	7.05175e-05	9.61086e-05	0	0	NA
CGTATA	4.40734e-05	0	0	0	bta-let-7d-3p
CGGGAA	0.000123406	0.000345991	0	0	NA
CAGTAT	0.00013222	0	2.58282e-06	0	NA
GCGATG	9.69616e-05	0.000230661	0	0	NA
GTTCCA	4.40734e-05	2.88326e-05	0	0	NA
TGACAT	0.000167479	0.000259493	0	0	NA
AGATAT	0.000123406	2.88326e-05	0	0	NA
GTATCA	4.40734e-05	0	0	0	NA
AGATGA	5.28881e-05	9.61086e-05	2.58282e-06	0	bta-miR-452-3p
CTTTTC	7.05175e-05	0.000124941	0	0	NA
TTAACT	0.000211553	0.00011533	0	0	NA
ATGCGA	4.40734e-05	0.000182606	2.58282e-06	0	NA
CGGAAG	0.00014985	0.000124941	0	0	NA
TAGAAC	0.000167479	0.000509375	0	0	NA
TCTAGG	0.000193923	8.64977e-05	0	0	NA
GGAGCA	0.000211553	0.000153774	0	0	NA
ATGCGT	7.05175e-05	0.000105719	0	0	NA
AATCTG	0.000308514	0.000413267	0	0	bta-miR-10b-3p
AAAAGT	0.000141035	0.000134552	0	0	bta-miR-5003-3p
GAATCT	0.000158664	0	0	0	NA
GAAAGT	0.000185108	7.68869e-05	0	0	NA
ATTACG	0.000141035	1.92217e-05	0	0	NA
AAGTCG	0.000141035	0.00045171	0	0	NA
CGTTAT	0.000167479	0.00033638	0	0	NA
CGGGAG	0.000290885	0.000192217	2.58282e-06	0	NA
ACGGTG	0.000334958	0.000134552	0	0	NA
TTACGA	8.81469e-06	9.61086e-06	0	0	NA
GATACA	8.81469e-06	0	0	0	NA
CGGATT	8.81469e-06	0	0	0	NA
TATTCG	0	9.61086e-06	0	0	NA
GAAGCT	1.76294e-05	0	0	0	NA
ATGCTA	8.81469e-06	0	0	0	NA
GCTGGG	0	0	5.16564e-06	0	NA
GGATAC	0	9.61086e-06	0	0	bta-miR-3713
GAACTT	8.81469e-06	0	0	0	bta-miR-148a-5p
GCGATA	8.81469e-06	0	0	0	NA
GGTCCT	8.81469e-06	0	0	0	NA
CTATGT	0.000167479	0.00011533	0	0	bta-miR-376c
TAATCG	0.000105776	6.7276e-05	2.58282e-06	0	NA
CAGATT	0.000229182	0.000499765	2.58282e-06	0	NA
TCAGTT	0.000158664	0.000345991	0	0	NA
GAGAAC	0.000643472	0.000538208	2.58282e-06	0	bta-miR-2117
CTTAAG	0.000105776	7.68869e-05	2.58282e-06	0	NA
AGTTCT	0.000290885	0.000413267	0	0	NA
GAACTG	9.69616e-05	0	0	0	bta-miR-584-3p
CAGGAT	7.05175e-05	0	0	0	NA
CAGGTT	0.00013222	0.000105719	0	0	bta-miR-490-3p
GGTAGC	0.000114591	0.000240271	0	0	NA
ATAGAA	0.000185108	0.000105719	0	0	bta-miR-4482-3p
AATGCG	7.93322e-05	7.68869e-05	0	0	NA
ATATAA	0.000237997	0.00022105	2.58282e-06	0	NA
CTGAAG	0.000264441	0.000105719	0	0	NA
ATGGGG	0.000176294	0	0	0	NA
ACGTTT	0.000370217	0.00022105	0	0	NA
GAGTTC	0.000193923	0.000345991	0	0	bta-miR-4680-5p
ATAATA	0.000185108	0.000499765	0	0	bta-miR-4795-3p
ATATAT	0.000105776	0	0	0	bta-miR-5011-5p
TTTCCG	0.000264441	0.000192217	2.58282e-06	0	NA
TAACAG	0.000317329	0.000105719	0	0	NA
AATTAA	0.000317329	0.000999529	0	0	NA
GGGCAA	0.000167479	0.000105719	2.58282e-06	0	NA
GCGGGT	0.000546511	0.00078809	0	0	NA
TATATC	0.000396661	0.000394045	0	0	NA
GTACAG	0.000211553	0.000345991	0	0	NA
CGGAGT	0.000705175	0.000845755	0	0	NA
CGGATA	0.000334958	0.000278715	0	0	NA
AGTCTA	0.000493623	0.00109564	2.58282e-06	0	bta-miR-151a-3p
AATGGC	0.000255626	2.88326e-05	0	0	NA
TGGCCG	0.000396661	0.000124941	2.58282e-06	0	NA
CTGAGA	0.000361402	4.80543e-05	0	0	NA
GCGGGA	0.000652287	0.000211439	2.58282e-06	0	NA
TGAACG	0.000299699	0.000182606	2.58282e-06	0	NA
TTAACA	0.000176294	0.000384434	0	0	bta-miR-2053
ATGCAT	0.000141035	0.00011533	5.16564e-06	0	bta-miR-586
AATGCT	8.81469e-05	4.80543e-05	0	0	bta-miR-1179
TTAAGC	0.000237997	0.000249882	0	0	bta-miR-4720-3p
AGTGGC	0.000308514	0.00045171	5.16564e-06	0	bta-miR-4252
GAATTC	0.000202738	0.000288326	0	0	NA
AAATAG	0.000352588	0.00116291	0	0	bta-miR-138-2-3p
CGTTAA	0.000264441	0	0	0	NA
GGATGC	7.93322e-05	5.76651e-05	2.58282e-06	0	bta-miR-324-5p
GTGCCA	5.28881e-05	0	0	0	NA
CAAGGT	0.000114591	0	7.74845e-06	0	bta-miR-3200-3p
GCGGAA	0.000114591	0.000240271	0	0	bta-miR-718
ACTGTT	0.000237997	0.000230661	0	0	bta-miR-132-3p
ATTCGG	0.000255626	7.68869e-05	0	0	NA
ATGCAG	0.000273255	0.000297937	0	0	bta-miR-20a-3p
TCTGGA	0.000141035	0.000105719	0	0	bta-miR-520a-5p
AATAGG	0.000326143	0.000403656	0	0	NA
TTACAG	0.00041429	0.000211439	0	0	bta-miR-3607-3p
TGGCTC	0.000237997	9.61086e-06	0	0	NA
TAATTC	0.000229182	0.000172995	0	0	NA
TATAAC	0.000246811	0.000163385	0	0	NA
ATTACT	0.000211553	0.000144163	0	0	NA
ACGATT	0.000379032	0.000384434	0	0	NA
CAGAGT	0.000308514	8.64977e-05	2.58282e-06	0	bta-miR-514a-5p
GTAGCA	0.00056414	0.000470932	0	0	NA
AGGTAC	0.000273255	0.000172995	0	0	NA
CATAAG	0.00043192	0.000711203	0	0	NA
GGGCCG	0.000237997	0.000355602	2.58282e-06	0	NA
TCTTGG	0.000740434	0.000701593	0	0	NA
TTGGCC	0.000220367	0	2.58282e-06	0	bta-miR-3926
TGAACA	0.000202738	0.000269104	0	0	NA
TGTACC	0.000167479	0.000144163	0	0	NA
ATTCGT	0.000299699	0.000528597	2.58282e-06	0	NA
TATCTA	0.000599399	0.000778479	2.58282e-06	0	NA
GGAATC	0.000502437	0.000682371	0	0	bta-miR-145-3p
TTAAAC	0.000546511	0.000230661	5.16564e-06	0	NA
GAGCGA	0.000361402	0.000269104	0	0	NA
TCTTAG	0.000123406	0.000105719	2.58282e-06	0	NA
TAACTG	4.40734e-05	0.000259493	0	0	bta-miR-935
AGGGCG	0.000237997	0.000413267	0	0	bta-miR-1249
CAAGTT	0.000237997	0.00045171	0	0	NA
ATATCG	0.000158664	0.00011533	0	0	NA
CAGGGT	0.000237997	0	0	0	bta-miR-10a-5p
CGAGAT	0.000176294	0	2.58282e-06	0	NA
TTATCA	0.000114591	0	0	0	bta-miR-3161
GAGGGC	0.000185108	0	0	0	bta-miR-4290
GGTGCC	0.000255626	8.64977e-05	2.58282e-06	0	bta-miR-593-5p
AGGCTA	0.000167479	0.000124941	5.16564e-06	0	NA
GTGCGC	5.28881e-05	0	0	0	NA
GTAAGC	2.64441e-05	0	0	0	NA
CGTAAA	0.000141035	0.000317158	0	0	NA
CAGATG	9.69616e-05	0.000105719	2.58282e-06	0	NA
TGAGAC	4.40734e-05	0	0	0	NA
CGTAGA	0.000158664	4.80543e-05	0	0	NA
AGTATC	0.000158664	0.000153774	0	0	NA
AAGAAA	7.93322e-05	0	0	0	NA
AGTCAT	0.000255626	0.000163385	0	0	NA
TGTCGA	0.000237997	0.00045171	0	0	NA
AAGTCT	0.00014985	0	0	0	NA
GAAAGG	0.000158664	0.000355602	0	0	NA
ATAGAG	0.00014985	0	2.58282e-06	0	NA
AGATAG	0.000237997	7.68869e-05	0	0	NA
TTTGCC	0.000220367	0.000691982	5.16564e-06	0	bta-miR-4470
GCGAAT	0.000255626	0.000567041	0	0	NA
ACTGTG	0.000185108	9.61086e-05	0	0	bta-miR-128
GCGAGT	0.000185108	6.7276e-05	0	0	NA
TAGACA	0.000264441	0.000182606	0	0	NA
GCAGAG	0.000105776	0.000518986	0	0	NA
GAGAGC	0.000334958	0.00055743	5.16564e-06	0	NA
ATAGGG	0.000590584	0.00102836	2.58282e-06	0	bta-miR-454-5p
TCAGTG	0	9.61086e-06	0	0	NA
CGATTA	8.81469e-06	0	0	0	NA
TATACT	0	9.61086e-06	0	0	NA
CAGGAG	8.81469e-06	0	0	0	bta-miR-1976
TCGGTA	0	0.000144163	0	0	NA
TGACTA	8.81469e-06	0	0	0	NA
GTAACG	0	9.61086e-06	0	0	NA
GCTTAG	0	9.61086e-06	0	0	NA
TTAGAC	8.81469e-06	0	0	0	NA
GGTTCC	0	9.61086e-06	2.58282e-06	0	NA
GTTGCC	8.81469e-06	0	0	0	bta-miR-196a-3p
CATTGG	1.76294e-05	0	0	0	NA
ATACTG	0	0	2.58282e-06	0	bta-miR-16-1-3p
GAGATC	8.81469e-06	0	0	0	bta-miR-4695-3p
AATACG	0	0	2.58282e-06	0	NA
GAAGGC	0	0	2.58282e-06	0	bta-miR-4297
AGTCGT	0.000114591	9.61086e-06	0	0	NA
TCGAAT	9.69616e-05	0.00011533	0	0	NA
TAAGTC	0.000273255	0.000201828	2.58282e-06	0	NA
GCAATT	9.69616e-05	0	0	0	bta-miR-302f
CTTGTC	3.52588e-05	0.000105719	0	0	NA
GCTATA	0.000185108	0.000365213	2.58282e-06	0	NA
CGGGGT	0.000176294	6.7276e-05	0	0	NA
CTTGCG	0.000290885	9.61086e-06	2.58282e-06	0	NA
AGGTCA	0.000423105	0.000134552	2.58282e-06	0	bta-miR-192-5p
AGAATT	0.00028207	0.000288326	0	0	bta-miR-5571-5p
TCTTGA	0.00014985	0	0	0	NA
AGATCT	0.000387846	0.000422878	0	0	NA
ATAAAA	0.000246811	0.000163385	0	0	NA
AAAATT	0.000308514	1.92217e-05	0	0	bta-miR-590-3p
ACGTGT	0.000185108	0.000134552	0	0	NA
AAATTT	0.000475993	0.000240271	0	0	bta-miR-513a-3p
AAAAGA	0.000317329	0	0	0	NA
AAGGGA	0.000440734	0.000240271	0	0	bta-miR-204-5p
GAAAGA	0.000246811	0.000394045	0	0	NA
TAGCGA	0.000687546	0.000518986	2.58282e-06	0	NA
CATGGT	0.000299699	0.000403656	0	0	NA
ATAGGA	0.000467179	0.000855366	0	0	bta-miR-202-5p
AGGCGT	0.000334958	0.000105719	0	0	NA
ACGATG	0.000158664	0.000288326	0	0	NA
TCATTT	0.000123406	0.000278715	0	0	bta-miR-3646
TCGTTA	0.000158664	0.00011533	0	0	NA
GATCTA	0.000105776	0.000144163	0	0	NA
TCTAAG	0.000229182	0.000365213	2.58282e-06	0	NA
CTATTA	0.000123406	0	0	0	bta-miR-633
TCTGGT	3.52588e-05	8.64977e-05	0	0	NA
GTACAT	8.81469e-05	8.64977e-05	0	0	NA
TATCAT	0.000211553	0.000394045	0	0	NA
TAAGGG	0.000246811	0.000134552	2.58282e-06	0	NA
ATGGGC	8.81469e-05	0	0	0	bta-miR-4641
GGGGCC	0.000273255	9.61086e-05	0	0	NA
GTGCTC	0.000264441	0.000278715	0	0	bta-miR-3663-3p
GCGAGA	9.69616e-05	0	0	0	NA
TCATTG	0.000334958	0.000586262	0	0	NA
TGACAA	0.000123406	0.000124941	0	0	NA
GCGTAA	0.000308514	0.00045171	0	0	NA
TCGTAA	0.000537696	0.000913031	0	0	NA
GCTAGA	0.000290885	0.000278715	0	0	NA
GGATCA	0.00014985	0.000211439	0	0	bta-miR-640
GTAAAC	0.000299699	6.7276e-05	2.58282e-06	0	NA
AAATAT	0.000317329	0.000797701	0	0	NA
CATGTT	0.000361402	0.000432489	2.58282e-06	0	NA
GAGACA	0.000528881	0.000288326	0	0	NA
AGTGCA	0.000220367	0.000394045	0	0	bta-miR-4325
ATGGAC	0.000520067	0.000740036	2.58282e-06	0	NA
CTGAAT	0.000317329	0.000297937	0	0	bta-miR-506-5p
ATTCGA	0.000114591	0.000230661	0	0	NA
TGAACT	0.000370217	0.000297937	0	0	bta-miR-5000-5p
CATGAA	0.000237997	0.000201828	0	0	NA
CATGGA	0.000599399	0.000634317	2.58282e-06	0	bta-miR-5581-3p
CGAATA	0.000299699	9.61086e-05	0	0	NA
ATGACT	0.000652287	0.000576651	2.58282e-06	0	NA
GCTGGA	0.000520067	0.000317158	7.74845e-06	0	NA
CTAATT	0.000299699	0.000134552	0	0	NA
ATGACA	0.000802137	0.000653538	2.58282e-06	0	NA
AGAGAG	0.000211553	0.000211439	0	0	NA
TAGTAC	5.28881e-05	3.84434e-05	2.58282e-06	0	NA
AGGCAG	0.000185108	0.000442099	0	0	NA
AAGCAT	0.00013222	0.000144163	0	0	NA
TCGAGG	0.00043192	0.000884199	1.03313e-05	0	NA
AAATGG	0	9.61086e-06	0	0	NA
GAAATC	8.81469e-06	0	0	0	NA
AAGGGG	0	9.61086e-06	0	0	bta-miR-3127-3p
AGAAGT	0	9.61086e-06	0	0	NA
CTTTCG	1.76294e-05	0	0	0	NA
TATCGT	8.81469e-06	0	0	0	NA
GGGGAC	0	5.76651e-05	0	0	NA
TTTCCT	8.81469e-06	0	0	0	bta-miR-4496
TGAAGC	1.76294e-05	0	0	0	NA
AGAAAT	2.64441e-05	0.000384434	0	0	NA
ATACTT	6.17028e-05	1.92217e-05	0	0	NA
CTAGTA	8.81469e-05	0	0	0	NA
AGAAAG	0.000237997	5.76651e-05	0	0	NA
CAGTTA	6.17028e-05	0.000413267	0	0	NA
TGAATC	0.000202738	0	0	0	NA
AGTGTC	0.000220367	9.61086e-06	0	0	bta-miR-3117-5p
GCGTCG	9.69616e-05	5.76651e-05	0	0	NA
CAGGTA	0.000264441	5.76651e-05	5.16564e-06	0	NA
GAAGCA	0.00028207	0.000124941	0	0	bta-miR-3977
TAGGGC	3.52588e-05	0	0	0	bta-miR-18b-3p
CATTTA	0.000105776	0.000192217	0	0	NA
CTGTGC	8.81469e-05	0.000153774	0	0	NA
AGTACG	5.28881e-05	0.000249882	0	0	NA
GAAGAC	1.76294e-05	0	0	0	NA
AGTCGG	3.52588e-05	0	0	0	NA
TTAGCA	7.05175e-05	1.92217e-05	0	0	bta-miR-4639-5p
AGGCGG	7.93322e-05	0.00011533	0	0	NA
GCTTCG	2.64441e-05	0	0	0	NA
ATTTCT	9.69616e-05	0.000211439	0	0	bta-miR-5680
AAGCTT	7.93322e-05	0.000124941	2.58282e-06	0	bta-miR-100-3p
TCTTTA	8.81469e-05	8.64977e-05	0	0	NA
TTTACC	6.17028e-05	0.00022105	0	0	NA
TCAGTA	0.00013222	0.000663149	0	0	NA
TGAAAC	0.000141035	0.00033638	0	0	NA
ATAGCG	7.93322e-05	5.76651e-05	0	0	NA
GGACGG	7.93322e-05	0.000355602	0	0	NA
CAGAGA	0.000255626	0.000355602	0	0	bta-miR-3191-5p
CTAGAG	0.00028207	9.61086e-06	0	0	bta-miR-517-5p
CGAGTT	6.17028e-05	7.68869e-05	0	0	NA
GCTAGT	8.81469e-05	0	0	0	bta-miR-4661-5p
AATTCG	0.000185108	0.000124941	0	0	NA
AGTCAA	0.000114591	0.000153774	0	0	NA
CTAAAA	0.000158664	6.7276e-05	0	0	NA
AGAACG	8.81469e-05	0.000163385	0	0	NA
AGGACG	0.000185108	0.00011533	0	0	NA
AATGTC	0.000264441	0.000172995	0	0	NA
GCTGAT	0.000237997	0.000288326	0	0	NA
AGAAAA	0.000141035	4.80543e-05	0	0	NA
TAGCTA	0.000308514	0.000374823	0	0	NA
CATTAG	0.00028207	9.61086e-06	0	0	NA
TTGCTC	0.000167479	0	0	0	NA
TTGCCA	9.69616e-05	0.000182606	0	0	NA
CTGGGG	0.000176294	0.000201828	2.58282e-06	0	NA
CTTAGG	0.000290885	0.00022105	0	0	NA
GAGCGC	9.69616e-05	9.61086e-06	0	0	NA
AGGACT	4.40734e-05	0	0	0	NA
CGGAGG	7.93322e-05	0.000413267	0	0	NA
CGTGAA	0.000141035	0.000259493	2.58282e-06	0	NA
GGACGA	0.000176294	0.000384434	0	0	NA
CTAGGT	0.000237997	0.000394045	2.58282e-06	0	NA
ATTCAG	0.00014985	0.00011533	2.58282e-06	0	bta-miR-4427
GTTCTC	0.000405476	0.000201828	7.74845e-06	0	bta-miR-146a-5p
CTATTT	0.000123406	0.000317158	0	0	bta-miR-3121-3p
GGGAAC	5.28881e-05	0	0	0	bta-miR-642b-5p
CATTAT	0.00014985	0.000124941	0	0	NA
GCAATG	8.81469e-05	5.76651e-05	0	0	bta-miR-4317
TGGGCC	3.52588e-05	0	0	0	bta-miR-3136-3p
GCGTTC	8.81469e-05	0	0	0	NA
TCGATA	0.000114591	3.84434e-05	0	0	NA
CTGCTG	5.28881e-05	0	0	0	bta-miR-214-3p
GGGCCT	0.000220367	0.000528597	0	0	bta-miR-4747-3p
GTACGA	0.000229182	0.000134552	0	0	NA
AGTGAC	0.00013222	0.000182606	0	0	bta-miR-668
TCGCTG	0.000317329	0.000163385	1.54969e-05	0	NA
CATATA	0.000352588	0.000182606	0	0	NA
GAGCCG	4.40734e-05	0.000144163	0	0	NA
CGAATT	9.69616e-05	0	0	0	NA
CTGCTA	9.69616e-05	8.64977e-05	0	0	bta-miR-4524a-5p
AGAATA	1.76294e-05	0	0	0	NA
AGGTCG	3.52588e-05	0	0	0	NA
GAAGTC	4.40734e-05	0	0	0	bta-miR-617
CTTAAA	2.64441e-05	0.000153774	0	0	NA
TCGAAA	6.17028e-05	0	0	0	NA
ACTTTT	5.28881e-05	0	0	0	bta-miR-548n
CTATAA	8.81469e-05	0.000192217	0	0	NA
CTTAGA	2.64441e-05	0.000144163	0	0	NA
AATTCA	4.40734e-05	0.000163385	0	0	bta-miR-183-3p
TAAAAA	7.93322e-05	0.000134552	0	0	NA
TCATGG	0.000141035	0.00011533	0	0	NA
CATGAT	8.81469e-05	0	0	0	bta-miR-96-3p
GCAGAT	5.28881e-05	0	0	0	bta-miR-4686
TAATCT	7.05175e-05	0.000192217	0	0	NA
GAACGT	0.000220367	0.000211439	2.58282e-06	0	NA
CTTATA	8.81469e-05	0.000211439	0	0	NA
AATGGA	5.28881e-05	0.000153774	0	0	NA
ATAGCT	0.000114591	0.000230661	0	0	NA
CATAGG	0.000167479	3.84434e-05	0	0	NA
CTTGGG	0.000246811	0	0	0	NA
GTAATC	0.00013222	0.000144163	0	0	NA
GTGACC	0.000105776	0.000509375	0	0	NA
ATTTAC	0.000299699	0.000317158	0	0	NA
TCTTAA	0.000123406	0	0	0	bta-miR-3658
GGACAG	0.000475993	0.000538208	2.58282e-06	0	NA
GCAGTG	0.000246811	0.000163385	2.58282e-06	0	NA
AAACTT	0.000246811	9.61086e-06	0	0	NA
CTTGCT	9.69616e-05	4.80543e-05	0	0	bta-miR-451b
CATGAG	0.000229182	0.000307547	0	0	NA
TATCAA	0.000105776	0	0	0	NA
TTGCGC	7.05175e-05	0	0	0	NA
TAAGCG	0.000211553	0.000144163	0	0	NA
ACTGGT	9.69616e-05	2.88326e-05	0	0	NA
GTTCAC	0.000255626	0.000172995	0	0	NA
CTATGG	0.000202738	0.000345991	0	0	NA
GCATTA	0.000237997	0.000259493	5.16564e-06	0	bta-miR-155-5p
CGGAAT	4.40734e-05	0.000153774	0	0	NA
GCATGA	0.000211553	0.000432489	0	0	NA
TATCCG	0.000352588	0.000432489	0	0	NA
AGTTAC	0.000185108	9.61086e-06	0	0	NA
ATGAAC	0.000176294	0.000317158	0	0	bta-miR-1206
CTGTTC	7.05175e-05	0	0	0	NA
CAAGTA	2.64441e-05	0	0	0	NA
GCTTCT	3.52588e-05	0	0	0	NA
CGAGAA	1.76294e-05	0	0	0	NA
GATGCC	8.81469e-06	0	0	0	NA
TCGGAT	7.05175e-05	0	0	0	NA
GCTGCG	2.64441e-05	4.80543e-05	0	0	NA
CGTAAT	1.76294e-05	0	0	0	NA
TATCCT	1.76294e-05	0	0	0	NA
ACTTGT	3.52588e-05	0	0	0	NA
CAGATA	3.52588e-05	0	0	0	NA
GCGCTG	8.81469e-06	6.7276e-05	0	0	NA
AAGATC	8.81469e-06	0.000230661	0	0	NA
GTACAA	5.28881e-05	0	0	0	NA
TGTCTC	8.81469e-06	0	0	0	bta-miR-4524a-3p
AGATTC	2.64441e-05	0.000317158	0	0	NA
GCTAAT	4.40734e-05	0	2.58282e-06	0	NA
AAATGA	3.52588e-05	0	0	0	bta-miR-579
TTTCAC	1.76294e-05	0	0	0	NA
AAGTGC	8.81469e-06	0	0	0	NA
TAGCAA	3.52588e-05	0	0	0	NA
CCGGTG	2.64441e-05	9.61086e-06	2.58282e-06	0	NA
CATTTG	1.76294e-05	9.61086e-06	0	0	bta-miR-105-5p
ACGGTT	7.05175e-05	0.000345991	2.58282e-06	0	bta-miR-451a
ATTCCT	7.93322e-05	8.64977e-05	0	0	NA
TCTAGT	2.64441e-05	0	0	0	bta-miR-28-3p
GCTAGG	4.40734e-05	0	0	0	NA
AGGGTC	4.40734e-05	4.80543e-05	0	0	bta-miR-504
ACGTTG	8.81469e-06	0	0	0	NA
TCAATG	8.81469e-05	4.80543e-05	0	0	NA
GTTACC	0.000105776	7.68869e-05	0	0	NA
CTGGCG	6.17028e-05	0.000230661	0	0	NA
TCGAGT	4.40734e-05	0	0	0	NA
ATAACA	2.64441e-05	0	0	0	NA
CGGGGG	3.52588e-05	0.000172995	5.16564e-06	0	NA
GGAACT	4.40734e-05	5.76651e-05	0	0	NA
CGTTTC	4.40734e-05	0.000134552	0	0	NA
AGACTT	8.81469e-05	0.000201828	0	0	bta-miR-1264
CTGTCT	5.28881e-05	0	0	0	bta-miR-4524b-3p
AGTGCC	3.52588e-05	0	0	0	NA
CATTGA	7.05175e-05	0.00022105	0	0	NA
CGAGGT	7.93322e-05	5.76651e-05	0	0	NA
AGACGA	0.000123406	9.61086e-06	0	0	NA
GTTCGC	8.81469e-06	0	0	0	NA
AGAGGA	8.81469e-06	0	0	0	NA
CTAATG	8.81469e-06	0	0	0	NA
ACTTAG	8.81469e-06	0	0	0	NA
CTTAAT	2.64441e-05	0	0	0	NA
ACGTTA	6.17028e-05	3.84434e-05	0	0	NA
GGAACG	1.76294e-05	0.000153774	0	0	NA
ACATTT	1.76294e-05	0	0	0	NA
CAGTGA	2.64441e-05	0	0	0	bta-miR-181b-3p
GCAGTA	7.05175e-05	0	0	0	NA
ACGGAG	9.69616e-05	0.00011533	0	0	bta-miR-3605-3p
AAGCGA	6.17028e-05	4.80543e-05	0	0	bta-miR-4790-5p
TTAATC	2.64441e-05	0	0	0	NA
ACGGTA	0.000105776	0.000144163	0	0	NA
GCTAAG	7.05175e-05	0.000144163	0	0	NA
CAGTGT	8.81469e-06	0	0	0	NA
AAAGAG	8.81469e-06	0	0	0	bta-miR-130b-5p
TTGCAC	7.05175e-05	7.68869e-05	0	0	bta-miR-19a-3p
AGTTGC	1.76294e-05	0	0	0	bta-miR-891b
AAGAGA	5.28881e-05	0	0	0	bta-miR-4753-3p
ATATGC	1.76294e-05	0	0	0	NA
TAACGT	2.64441e-05	9.61086e-06	0	0	NA
AAGACT	3.52588e-05	9.61086e-06	0	0	NA
GTAACA	5.28881e-05	4.80543e-05	0	0	NA
CTGACT	3.52588e-05	0	0	0	NA
GCAGGT	1.76294e-05	9.61086e-06	0	0	NA
TCTGCT	1.76294e-05	1.92217e-05	0	0	NA
GATCAA	4.40734e-05	0.000144163	0	0	NA
TAATGC	2.64441e-05	2.88326e-05	0	0	NA
GCATAT	4.40734e-05	7.68869e-05	0	0	NA
TAATAC	6.17028e-05	0	0	0	NA
CGGCTG	0.000114591	0	0	0	NA
TAAGGC	0.000123406	0	0	0	NA
AAAATA	3.52588e-05	0	0	0	NA
CATTGT	1.76294e-05	0	0	0	NA
GCGAGG	7.93322e-05	2.88326e-05	0	0	NA
TCTGGG	7.05175e-05	0	0	0	NA
TGTCCA	9.69616e-05	0.00011533	0	0	bta-miR-4520a-3p
AAAGGA	7.05175e-05	9.61086e-06	0	0	NA
CGATAT	0.000105776	0.000211439	0	0	NA
AGTAGC	7.05175e-05	1.92217e-05	0	0	NA
CTAGAT	5.28881e-05	0	0	0	NA
GAGGCC	0.000211553	0.000528597	0	0	bta-miR-4757-5p
AGTTCA	9.69616e-05	0.00033638	0	0	bta-miR-3545-3p
GCAAGG	0.000114591	0	0	0	bta-miR-1915-5p
GCATTT	6.17028e-05	5.76651e-05	0	0	NA
TCTAGA	0.000123406	1.92217e-05	0	0	bta-miR-518d-5p
GATCCG	2.64441e-05	0.00011533	0	0	bta-miR-127-3p
GCGTGC	2.64441e-05	0	0	0	NA
CTTGCA	4.40734e-05	0	0	0	NA
TCGGAA	5.28881e-05	0.000153774	0	0	NA
TTGCCT	7.93322e-05	9.61086e-05	2.58282e-06	0	NA
GGAACA	8.81469e-05	0	0	0	NA
AAGGTC	0.000158664	0	2.58282e-06	0	NA
GCGCGG	7.05175e-05	0.000124941	0	0	NA
AAGGCA	8.81469e-05	0	0	0	NA
CGATAG	0.000167479	0.000211439	0	0	NA
CGTGTC	0.000193923	0.000153774	0	0	bta-miR-4462
GCGGCG	0.00013222	0	0	0	NA
CGGGCG	9.69616e-05	0	0	0	NA
ACGTGA	1.76294e-05	0	0	0	NA
ACGAAA	7.05175e-05	0	0	0	NA
TAACAT	0.000141035	0.000144163	0	0	NA
CAGAGG	1.76294e-05	0	0	0	NA
AATCGA	2.64441e-05	0	0	0	NA
GCAGAA	1.76294e-05	0	0	0	bta-miR-544a
ATATTC	4.40734e-05	0	0	0	NA
TGACCG	5.28881e-05	0	0	0	NA
ATTCAT	3.52588e-05	0	0	0	NA
TAGCCG	0.00013222	0.000172995	0	0	NA
ATGTCC	7.93322e-05	0.00011533	0	0	NA
CATAAT	0.000123406	0.000182606	0	0	NA
GATTCC	5.28881e-05	0	0	0	NA
GGGTCC	0.000123406	9.61086e-06	0	0	bta-miR-711
GGAGGC	0.00013222	9.61086e-06	0	0	NA
GCTTTC	2.64441e-05	0	0	0	NA
CAATGG	2.64441e-05	0	0	0	NA
GGGCGC	2.64441e-05	0	0	0	NA
AGGGAC	2.64441e-05	0.000230661	0	0	NA
GGTCTC	8.81469e-06	0	0	0	bta-miR-769-5p
TCGGCT	1.76294e-05	0	0	0	NA
AAGGGC	3.52588e-05	0.000182606	0	0	bta-miR-938
GCGGTC	3.52588e-05	0.00011533	0	0	NA
GCATGG	3.52588e-05	0	0	0	NA
GAACAA	2.64441e-05	0	0	0	bta-miR-375
AAATAA	3.52588e-05	0	0	0	NA
CCTGTG	5.28881e-05	0.000192217	0	0	NA
CGGCTT	4.40734e-05	0	0	0	NA
CGATTC	0.000123406	0	0	0	NA
CCGTTT	8.81469e-06	2.88326e-05	0	0	bta-miR-553
TAGCTC	2.64441e-05	0.000192217	0	0	bta-let-7a-5p-like
CTAATA	9.69616e-05	0.000201828	0	0	NA
TAAGAC	0.000167479	0.000211439	0	0	bta-miR-200c-5p
TCGGGG	2.64441e-05	9.61086e-06	0	0	NA
CGTTCA	1.76294e-05	3.84434e-05	0	0	bta-miR-887
CTATAT	9.69616e-05	2.88326e-05	0	0	NA
CGGGCT	4.40734e-05	2.88326e-05	0	0	bta-miR-3940-3p
CGATGG	4.40734e-05	4.80543e-05	0	0	bta-miR-181a-3p
TAATCA	7.05175e-05	0.000249882	0	0	NA
TGGACC	8.81469e-05	0.000153774	0	0	NA
AGACTG	9.69616e-05	9.61086e-06	0	0	bta-miR-622
TCGGCG	5.28881e-05	0	0	0	NA
CGTCTT	0.000193923	0.000182606	0	0	NA
CTGATC	0.000167479	9.61086e-06	0	0	bta-miR-383
CTTACT	7.93322e-05	8.64977e-05	0	0	NA
GCGGGC	3.52588e-05	0	0	0	bta-miR-4707-3p
GCTGTC	0.000158664	0	2.58282e-06	0	bta-miR-2277-3p
GGTCGC	0.000114591	0	0	0	NA
ACATGT	5.28881e-05	0.000134552	0	0	NA
AGTCGA	2.64441e-05	0	0	0	NA
TAAACA	5.28881e-05	0	0	0	NA
AAGCAG	5.28881e-05	4.80543e-05	0	0	NA
ATTCTA	8.81469e-05	0	0	0	NA
GTGCAC	3.52588e-05	0	0	0	NA
AAAAGG	0.000141035	0	2.58282e-06	0	NA
TTACAA	9.69616e-05	0.000422878	0	0	NA
AGATCG	5.28881e-05	0	0	0	NA
CTATAG	0.00014985	0	0	0	NA
CAGAAG	0.000105776	0.000249882	2.58282e-06	0	bta-miR-3182
GCGGGG	0.000105776	9.61086e-06	0	0	NA
AGGGCA	0.000114591	7.68869e-05	0	0	bta-miR-874
ATAACT	7.05175e-05	0	0	0	bta-miR-101-5p
GAGCCT	7.93322e-05	0.00011533	0	0	NA
ATGCCG	2.64441e-05	0	0	0	bta-miR-4304
AATTAC	6.17028e-05	0	0	0	NA
TAGAGC	5.28881e-05	9.61086e-06	0	0	NA
CAAATG	8.81469e-06	1.92217e-05	0	0	NA
TCATAA	8.81469e-06	0	0	0	NA
AATCGT	1.76294e-05	0.000192217	0	0	NA
CTGAAA	8.81469e-06	0	0	0	bta-miR-30a-3p
CTAGGA	7.05175e-05	0.00011533	2.58282e-06	0	bta-miR-5571-3p
ATGGCC	8.81469e-06	7.68869e-05	0	0	bta-miR-4529-5p
CTATCT	6.17028e-05	0	0	0	NA
TATACC	6.17028e-05	0	0	0	NA
TCGGTC	4.40734e-05	0	0	0	bta-miR-29c-5p
CAGGCG	6.17028e-05	0	0	0	NA
CAGGGG	7.05175e-05	0.000249882	0	0	bta-miR-331-3p
GCGCTT	7.05175e-05	0	0	0	bta-miR-518e-3p
TGGCGC	3.52588e-05	0.000211439	0	0	NA
AGGCGA	5.28881e-05	6.7276e-05	0	0	NA
GGAAGC	1.76294e-05	0	0	0	bta-miR-516a-3p
ATAGTC	4.40734e-05	9.61086e-05	0	0	NA
CAATTA	8.81469e-06	0	0	0	NA
TTGACC	1.76294e-05	0	0	0	NA
AGAGCT	5.28881e-05	0	0	0	NA
TCGTCT	4.40734e-05	0	0	0	NA
ATATCA	6.17028e-05	0	0	0	NA
GATCTC	3.52588e-05	0	0	0	NA
GATCCT	7.93322e-05	0	0	0	bta-miR-4661-3p
CGGAAA	0.000141035	0	0	0	NA
AGGAGC	7.05175e-05	0	0	0	bta-miR-4268
ACTTGA	2.64441e-05	0.00022105	0	0	bta-miR-26a-5p
TAACGA	7.05175e-05	0.000259493	0	0	NA
AAGTTC	9.69616e-05	0.000432489	0	0	NA
AAGCAA	4.40734e-05	0.000182606	0	0	NA
CATTAA	2.64441e-05	4.80543e-05	0	0	NA
[truncated: 1,521 more rows]
